# Supplementary material for: Ethyl (3S)-3-[(3aR,5R,6S,6aR)-6-hy­droxy-2,2-di­methyl­tetra­hydro­furo[4,5-d][1,3]dioxol-5-yl]-3-{(3S)-3-[(3aR,5R,6S,6aR)-6-hy­droxy-2,2-di­methyl­tetra­hydro­furo[4,5-d][1,3]dioxol-5-yl]-5-oxoisoxazolidin-2-yl}propano­ate chloro­form monosolvate
Source: IUCrdata. 2020 Jun 16;5(Pt 6):x200788. doi: 10.1107/S2414314620007889 (PMC9462232; doi:10.1107/S2414314620007889)
Supplement: Supplementary file 1 [file x-05-x200788-sup1.cif]

##############################################################################
#                                                                            #
# This CIF contains the data for a data article accepted for                 #
# publication in IUCrData. It conforms to the requirements of                #
# Notes for Authors for IUCrData, and has been                               #
# peer reviewed under the auspices of IUCrData.                              #
#                                                                            #
# Full details of the Crystallographic Information File format               #
# are given in the paper "The Crystallographic Information File (CIF):       #
# a New Standard Archive File for Crystallography" by S. R. Hall, F. H.      #
# Allen and I. D. Brown [Acta Cryst. (1991), A47, 655-685].                  #
#                                                                            #
# The current version of the core CIF dictionary is obtainable from          #
# ftp://ftp.iucr.org/pub/cif_core.dic.                                       #
#                                                                            #
# Software is freely available for graphical display of the structure(s)     #
# in this CIF. For information consult the CIF software page                 #
# http://www.iucr.org/resources/cif/software.                                #
#                                                                            #
# This file may be used for bona fide research purposes within the           #
# scientific community so long as proper attribution is given to the data    # 
# article from which it was obtained.                                        #
#                                                                            #
##############################################################################
data_I
_database_code_depnum_ccdc_archive 'CCDC 2009153'
_audit_creation_method     SHELXL-2018/3
_database_code_CSD     ?
_chemical_name_systematic
;\
Ethyl (3<i>S</i>)-3-[(3a<i>R</i>,5<i>R</i>,6<i>S</i>,6a<i>R</i>)-\
6-hydroxy-2,2-dimethyltetrahydrofuro[4,5-<i>d</i>][1,3]dioxol-5-yl]-\
3-{(3<i>S</i>)-3-[(3a<i>R</i>,5<i>R</i>,6<i>S</i>,6a<i>R</i>)-6-hydroxy-2,2-\
dimethyltetrahydrofuro[4,5-<i>d</i>][1,3]dioxol-5-yl]-5-oxoisoxazolidin-2-\
yl}propanoate chloroform monosolvate
;
_chemical_name_common     ?
_chemical_formula_moiety     'C22 H33 N O12, C H Cl3'
_chemical_formula_sum     'C23 H34 Cl3 N O12'
_chemical_formula_iupac     'C22 H33 N O12, C H Cl3'
_chemical_formula_weight     622.86
_chemical_melting_point     472
_chemical_absolute_configuration     syn
_space_group_crystal_system     triclinic
_space_group_name_H-M_alt     'P 1'
_space_group_name_Hall     'P 1'
loop_
    _space_group_symop_operation_xyz
    'x, y, z'
_cell_length_a     5.5734(4)
_cell_length_b     9.2537(9)
_cell_length_c     14.2547(12)
_cell_angle_alpha     91.995(7)
_cell_angle_beta     99.103(6)
_cell_angle_gamma     95.567(7)
_cell_volume     721.56(11)
_cell_formula_units_Z     1
_cell_measurement_reflns_used     12914
_cell_measurement_theta_min     2.81
_cell_measurement_theta_max     22.11
_cell_measurement_temperature     296.0(10)
_exptl_crystal_description     prism
_exptl_crystal_colour     colourless
_exptl_crystal_size_max     0.370
_exptl_crystal_size_mid     0.350
_exptl_crystal_size_min     0.150
_exptl_crystal_density_diffrn     1.433
_exptl_crystal_density_meas     ?
_exptl_crystal_density_method     ?
_exptl_crystal_F_000     326
_exptl_absorpt_coefficient_mu     0.200
_exptl_absorpt_correction_type     multi-scan
_exptl_absorpt_process_details
;
(X-AREA; Stoe & Cie, 2018)
;
_exptl_absorpt_correction_T_min     0.4348
_exptl_absorpt_correction_T_max     1.0000
_diffrn_ambient_temperature     296.0(10)
_diffrn_source     'Sealed X-ray tube'
_diffrn_source_power     0.039
_diffrn_source_voltage     65
_diffrn_source_current     0.600
_diffrn_radiation_type     AgK\a
_diffrn_radiation_wavelength     0.56083
_diffrn_radiation_monochromator     'Graded multilayer mirror'
_diffrn_measurement_device_type     'Stoe Stadivari'
_diffrn_measurement_device     'four-circle diffractometer'
_diffrn_measurement_method     '\w scans'
_diffrn_detector     'Reverse-biased silicon diode array'
_diffrn_measurement_specimen_support     'Mitegen 50um'
_diffrn_detector_area_resol_mean     5.81
_diffrn_reflns_number     14451
_diffrn_reflns_av_R_equivalents     0.0375
_diffrn_reflns_av_unetI/netI     0.0389
_diffrn_reflns_theta_min     2.806
_diffrn_reflns_theta_max     19.997
_diffrn_reflns_theta_full     19.664
_diffrn_measured_fraction_theta_max     0.998
_diffrn_measured_fraction_theta_full     0.998
_diffrn_reflns_limit_h_min     -6
_diffrn_reflns_limit_h_max     6
_diffrn_reflns_limit_k_min     -11
_diffrn_reflns_limit_k_max     11
_diffrn_reflns_limit_l_min     -17
_diffrn_reflns_limit_l_max     17
_diffrn_radiation_probe     x-ray
_refine_special_details
;
H atoms bonded to C atoms were placed in calculated positions and
the hydroxy H atoms H10/H19 were refined with free coordinates and O---H bond
lengths restrained to 0.85(1) \%A.
;
_reflns_number_total     4682
_reflns_number_gt     3696
_reflns_threshold_expression     'I > 2\s(I)'
_refine_ls_structure_factor_coef     Fsqd
_refine_ls_matrix_type     full
_refine_ls_R_factor_all     0.0606
_refine_ls_R_factor_gt     0.0476
_refine_ls_wR_factor_gt     0.1275
_refine_ls_wR_factor_ref     0.1344
_refine_ls_goodness_of_fit_ref     1.005
_refine_ls_restrained_S_all     1.005
_refine_ls_number_reflns     4682
_refine_ls_number_parameters     383
_refine_ls_number_restraints     5
_refine_ls_number_constraints     0
_refine_ls_hydrogen_treatment     mixed
_refine_ls_weighting_scheme     calc
_refine_ls_weighting_details
                      'w=1/[\s^2^(Fo^2^)+(0.0893P)^2^] where P=(Fo^2^+2Fc^2^)/3'
_atom_sites_solution_hydrogens     mixed
_atom_sites_solution_primary     dual
_atom_sites_solution_secondary     difmap
_refine_ls_shift/su_max     0.000
_refine_ls_shift/su_mean     0.000
_refine_diff_density_max     0.296
_refine_diff_density_min     -0.242
_refine_ls_extinction_method     none
_refine_ls_extinction_coef     .
loop_
    _atom_type_symbol
    _atom_type_description
    _atom_type_scat_dispersion_real
    _atom_type_scat_dispersion_imag
    _atom_type_scat_source
    'C' 'C' 0.0015 0.0009
                         'International Tables Vol C Tables 4.2.6.8 and 6.1.1.4'
    'H' 'H' 0.0000 0.0000
                         'International Tables Vol C Tables 4.2.6.8 and 6.1.1.4'
    'Cl' 'Cl' 0.0998 0.0984
                         'International Tables Vol C Tables 4.2.6.8 and 6.1.1.4'
    'N' 'N' 0.0030 0.0019
                         'International Tables Vol C Tables 4.2.6.8 and 6.1.1.4'
    'O' 'O' 0.0056 0.0036
                         'International Tables Vol C Tables 4.2.6.8 and 6.1.1.4'
_computing_data_collection
;
X-AREA (Stoe & Cie, 2018)
;
_computing_cell_refinement
;
X-AREA (Stoe & Cie, 2018)
;
_computing_data_reduction
;
X-AREA (Stoe & Cie, 2018)
;
_computing_structure_solution
;
<i>SHELXT2014/5</i> (Sheldrick, 2015a)
;
_computing_structure_refinement
;
<i>SHELXL2018/1</i> (Sheldrick, 2015b)
;
_computing_molecular_graphics
;
XP in SHELXTL-Plus (Sheldrick, 2008) and Mercury (Macrae <i>et al.</i>,
2020)
;
_computing_publication_material
;
publCIF (Westrip, 2010)
;
loop_
    _atom_site_type_symbol
    _atom_site_label
    _atom_site_fract_x
    _atom_site_fract_y
    _atom_site_fract_z
    _atom_site_U_iso_or_equiv
    _atom_site_adp_type
    _atom_site_calc_flag
    _atom_site_occupancy
    _atom_site_disorder_assembly
    _atom_site_disorder_group
    N N1 0.4192(6) 0.3430(4) 0.5695(3) 0.0344(8) Uani d 1 . .
    O O2 0.5788(5) 0.2914(4) 0.5055(2) 0.0427(8) Uani d 1 . .
    C C3 0.4543(9) 0.1909(6) 0.4400(3) 0.0439(11) Uani d 1 . .
    O O3 0.5583(9) 0.1395(6) 0.3811(3) 0.0753(13) Uani d 1 . .
    C C4 0.1949(8) 0.1629(5) 0.4547(3) 0.0385(10) Uani d 1 . .
    H H4A 0.146436 0.059472 0.455717 0.046 Uiso calc 1 . .
    H H4B 0.085767 0.203684 0.405008 0.046 Uiso calc 1 . .
    C C5 0.1936(7) 0.2394(5) 0.5516(3) 0.0325(9) Uani d 1 . .
    H H5A 0.049758 0.293233 0.548463 0.039 Uiso calc 1 . .
    C C6 0.2096(7) 0.1456(5) 0.6367(3) 0.0325(9) Uani d 1 . .
    H H6A 0.182642 0.205556 0.691308 0.039 Uiso calc 1 . .
    O O7 0.0169(5) 0.0254(3) 0.6205(2) 0.0383(7) Uani d 1 . .
    C C8 0.0764(8) -0.0827(5) 0.6869(4) 0.0401(10) Uani d 1 . .
    H H8A 0.051856 -0.180065 0.655473 0.048 Uiso calc 1 . .
    O O8 -0.0546(6) -0.0761(5) 0.7624(3) 0.0591(11) Uani d 1 . .
    C C9 0.3446(8) -0.0429(5) 0.7322(3) 0.0395(10) Uani d 1 . .
    H H9A 0.438964 -0.127142 0.737062 0.047 Uiso calc 1 . .
    O O9 0.3312(6) 0.0235(4) 0.8219(2) 0.0507(9) Uani d 1 . .
    C C10 0.4372(7) 0.0710(5) 0.6671(3) 0.0331(9) Uani d 1 . .
    H H10A 0.570310 0.138973 0.701591 0.040 Uiso calc 1 . .
    O O10 0.5094(5) -0.0006(4) 0.5884(2) 0.0392(7) Uani d 1 . .
    H H10 0.663(3) 0.018(7) 0.595(4) 0.059 Uiso d 1 . .
    C C11 0.0999(10) -0.0210(7) 0.8482(4) 0.0556(14) Uani d 1 . .
    C C12 0.1196(18) -0.1414(13) 0.9156(7) 0.110(3) Uani d 1 . .
    H H12A 0.153220 -0.227703 0.882906 0.164 Uiso calc 1 . .
    H H12B -0.031500 -0.159948 0.939536 0.164 Uiso calc 1 . .
    H H12C 0.249583 -0.113622 0.967635 0.164 Uiso calc 1 . .
    C C13 -0.0003(15) 0.1123(11) 0.8849(6) 0.092(2) Uani d 1 . .
    H H13A -0.003399 0.184682 0.838227 0.138 Uiso calc 1 . .
    H H13B 0.101958 0.150507 0.942771 0.138 Uiso calc 1 . .
    H H13C -0.163125 0.086339 0.897110 0.138 Uiso calc 1 . .
    C C14 0.3958(8) 0.4978(5) 0.5519(3) 0.0341(9) Uani d 1 . .
    H H14A 0.275126 0.530272 0.588829 0.041 Uiso calc 1 . .
    C C15 0.3155(8) 0.5318(5) 0.4486(3) 0.0358(10) Uani d 1 . .
    H H15A 0.417651 0.485722 0.408769 0.043 Uiso calc 1 . .
    O O16 0.0651(6) 0.4747(4) 0.4186(2) 0.0431(8) Uani d 1 . .
    C C17 -0.0249(9) 0.5423(6) 0.3350(3) 0.0431(11) Uani d 1 . .
    H H17A -0.190930 0.567791 0.336470 0.052 Uiso calc 1 . .
    O O17 -0.0169(7) 0.4560(4) 0.2531(3) 0.0559(10) Uani d 1 . .
    C C18 0.1501(10) 0.6781(6) 0.3303(3) 0.0458(11) Uani d 1 . .
    H H18A 0.065765 0.764689 0.315529 0.055 Uiso calc 1 . .
    O O18 0.2886(7) 0.6389(4) 0.2598(3) 0.0537(9) Uani d 1 . .
    C C19 0.3149(9) 0.6928(5) 0.4266(3) 0.0416(11) Uani d 1 . .
    H H19A 0.478703 0.739458 0.423355 0.050 Uiso calc 1 . .
    O O19 0.1960(8) 0.7677(4) 0.4926(3) 0.0553(9) Uani d 1 . .
    H H19 0.285(12) 0.846(5) 0.510(5) 0.083 Uiso d 1 . .
    C C20 0.1496(10) 0.5257(6) 0.1982(4) 0.0501(12) Uani d 1 . .
    C C21 0.0011(17) 0.5882(9) 0.1133(5) 0.088(2) Uani d 1 . .
    H H21A -0.096745 0.658066 0.135300 0.132 Uiso calc 1 . .
    H H21B -0.103333 0.511294 0.076155 0.132 Uiso calc 1 . .
    H H21C 0.109420 0.634776 0.074853 0.132 Uiso calc 1 . .
    C C22 0.3192(14) 0.4193(9) 0.1729(5) 0.0780(19) Uani d 1 . .
    H H22A 0.398296 0.380374 0.229878 0.117 Uiso calc 1 . .
    H H22B 0.440117 0.467836 0.140609 0.117 Uiso calc 1 . .
    H H22C 0.227581 0.341646 0.132050 0.117 Uiso calc 1 . .
    C C23 0.6434(9) 0.5822(6) 0.5916(4) 0.0448(11) Uani d 1 . .
    H H23A 0.758166 0.567412 0.548500 0.054 Uiso calc 1 . .
    H H23B 0.625021 0.685251 0.596046 0.054 Uiso calc 1 . .
    C C24 0.7432(9) 0.5331(6) 0.6887(4) 0.0493(12) Uani d 1 . .
    O O24 0.9310(8) 0.4794(7) 0.7079(3) 0.0849(15) Uani d 1 . .
    O O25 0.5936(8) 0.5557(6) 0.7498(3) 0.0674(12) Uani d 1 . .
    C C26A 0.658(3) 0.478(3) 0.8403(10) 0.057(6) Uani d 0.58(5) A 1
    H H26A 0.664087 0.375099 0.825648 0.069 Uiso calc 0.58(5) A 1
    H H26B 0.816300 0.517989 0.874147 0.069 Uiso calc 0.58(5) A 1
    C C27A 0.462(4) 0.498(5) 0.9003(15) 0.104(11) Uani d 0.58(5) A 1
    H H27A 0.481627 0.435909 0.952970 0.156 Uiso calc 0.58(5) A 1
    H H27B 0.304371 0.473354 0.862377 0.156 Uiso calc 0.58(5) A 1
    H H27C 0.476913 0.597468 0.923689 0.156 Uiso calc 0.58(5) A 1
    C C26B 0.640(7) 0.552(5) 0.850(2) 0.086(9) Uani d 0.42(5) A 2
    H H26C 0.593631 0.639463 0.879415 0.104 Uiso calc 0.42(5) A 2
    H H26D 0.811343 0.544653 0.872685 0.104 Uiso calc 0.42(5) A 2
    C C27B 0.492(7) 0.426(3) 0.872(2) 0.079(9) Uani d 0.42(5) A 2
    H H27D 0.554422 0.397414 0.934526 0.119 Uiso calc 0.42(5) A 2
    H H27E 0.497246 0.348130 0.826281 0.119 Uiso calc 0.42(5) A 2
    H H27F 0.326809 0.448081 0.869704 0.119 Uiso calc 0.42(5) A 2
    C C28 0.7434(11) 0.0620(7) 0.1880(4) 0.0593(14) Uani d 1 . .
    H H28A 0.720244 0.127719 0.240495 0.071 Uiso calc 1 . .
    Cl Cl1 1.0534(3) 0.0408(2) 0.19859(17) 0.0881(6) Uani d 1 . .
    Cl Cl2 0.6390(4) 0.1396(3) 0.08089(14) 0.0907(6) Uani d 1 . .
    Cl Cl3 0.5806(3) -0.1062(2) 0.19867(17) 0.0876(6) Uani d 1 . .
loop_
    _atom_site_aniso_label
    _atom_site_aniso_U_11
    _atom_site_aniso_U_22
    _atom_site_aniso_U_33
    _atom_site_aniso_U_12
    _atom_site_aniso_U_13
    _atom_site_aniso_U_23
    N1 0.0274(16) 0.038(2) 0.0385(19) 0.0029(14) 0.0079(14) 0.0036(15)
    O2 0.0276(15) 0.0475(19) 0.057(2) 0.0075(14) 0.0166(14) 0.0068(16)
    C3 0.042(2) 0.055(3) 0.039(3) 0.013(2) 0.012(2) 0.008(2)
    O3 0.077(3) 0.099(4) 0.060(3) 0.027(3) 0.034(2) -0.007(2)
    C4 0.036(2) 0.045(3) 0.034(2) 0.0087(19) 0.0007(18) -0.0011(19)
    C5 0.0218(18) 0.035(2) 0.042(2) 0.0052(16) 0.0053(16) 0.0030(18)
    C6 0.0201(18) 0.038(2) 0.038(2) 0.0008(16) 0.0049(16) -0.0001(18)
    O7 0.0206(14) 0.0443(18) 0.0483(18) -0.0026(12) 0.0028(12) 0.0098(14)
    C8 0.029(2) 0.040(3) 0.050(3) -0.0023(18) 0.0055(18) 0.007(2)
    O8 0.0375(18) 0.093(3) 0.047(2) -0.0056(19) 0.0126(15) 0.011(2)
    C9 0.032(2) 0.045(3) 0.043(3) 0.0077(19) 0.0056(18) 0.005(2)
    O9 0.0381(17) 0.074(2) 0.0380(19) 0.0017(17) 0.0033(14) 0.0078(17)
    C10 0.0237(19) 0.033(2) 0.041(2) -0.0010(16) 0.0028(16) -0.0006(18)
    O10 0.0225(13) 0.0476(19) 0.0476(18) 0.0058(13) 0.0057(12) -0.0001(15)
    C11 0.043(3) 0.081(4) 0.045(3) 0.001(3) 0.011(2) 0.016(3)
    C12 0.092(6) 0.139(8) 0.088(6) -0.026(5) -0.004(4) 0.057(6)
    C13 0.067(4) 0.127(7) 0.088(5) 0.018(4) 0.032(4) -0.016(5)
    C14 0.0297(19) 0.036(2) 0.036(2) -0.0022(17) 0.0063(16) 0.0001(18)
    C15 0.035(2) 0.034(2) 0.038(3) -0.0013(18) 0.0085(18) 0.0020(19)
    O16 0.0374(17) 0.0467(19) 0.0411(18) -0.0065(14) -0.0014(14) 0.0110(15)
    C17 0.039(2) 0.054(3) 0.037(2) 0.011(2) 0.0043(19) 0.005(2)
    O17 0.058(2) 0.067(2) 0.041(2) -0.0131(19) 0.0138(16) -0.0052(17)
    C18 0.059(3) 0.043(3) 0.038(3) 0.011(2) 0.009(2) 0.007(2)
    O18 0.068(2) 0.054(2) 0.0394(19) -0.0106(18) 0.0182(16) 0.0038(16)
    C19 0.051(3) 0.038(2) 0.037(3) 0.002(2) 0.011(2) 0.004(2)
    O19 0.065(2) 0.043(2) 0.058(2) 0.0053(17) 0.0159(19) -0.0085(17)
    C20 0.054(3) 0.056(3) 0.039(3) -0.004(2) 0.011(2) 0.007(2)
    C21 0.116(7) 0.092(5) 0.049(4) 0.001(5) -0.004(4) 0.016(4)
    C22 0.068(4) 0.089(5) 0.080(5) 0.006(4) 0.027(4) -0.012(4)
    C23 0.038(2) 0.047(3) 0.046(3) -0.008(2) 0.002(2) 0.002(2)
    C24 0.036(3) 0.060(3) 0.048(3) -0.004(2) 0.002(2) 0.000(2)
    O24 0.047(2) 0.138(5) 0.070(3) 0.023(3) 0.000(2) 0.017(3)
    O25 0.053(2) 0.107(4) 0.040(2) 0.007(2) 0.0025(17) 0.000(2)
    C26A 0.052(7) 0.092(14) 0.028(6) 0.015(8) 0.005(5) 0.001(7)
    C27A 0.064(8) 0.21(3) 0.052(10) 0.042(14) 0.020(7) 0.011(14)
    C26B 0.098(17) 0.079(19) 0.076(15) 0.007(14) 0.001(11) -0.022(13)
    C27B 0.087(19) 0.099(17) 0.049(13) 0.010(13) 0.004(12) -0.003(10)
    C28 0.062(3) 0.066(4) 0.054(3) 0.009(3) 0.021(3) 0.004(3)
    Cl1 0.0489(8) 0.0974(14) 0.1159(15) 0.0029(8) 0.0069(8) 0.0215(11)
    Cl2 0.0906(13) 0.1116(16) 0.0762(12) 0.0305(11) 0.0160(9) 0.0255(10)
    Cl3 0.0649(10) 0.0747(11) 0.1271(17) 0.0010(8) 0.0295(10) 0.0133(10)
_geom_special_details     ?
loop_
    _geom_bond_atom_site_label_1
    _geom_bond_atom_site_label_2
    _geom_bond_site_symmetry_2
    _geom_bond_distance
    _geom_bond_publ_flag
    N1 O2 . 1.470(5) ?
    N1 C14 . 1.477(6) ?
    N1 C5 . 1.488(5) ?
    O2 C3 . 1.352(6) ?
    C3 O3 . 1.203(6) ?
    C3 C4 . 1.493(7) ?
    C4 C5 . 1.531(7) ?
    C4 H4A . 0.9700 ?
    C4 H4B . 0.9700 ?
    C5 C6 . 1.512(6) ?
    C5 H5A . 0.9800 ?
    C6 O7 . 1.454(5) ?
    C6 C10 . 1.513(6) ?
    C6 H6A . 0.9800 ?
    O7 C8 . 1.428(6) ?
    C8 O8 . 1.395(6) ?
    C8 C9 . 1.536(6) ?
    C8 H8A . 0.9800 ?
    O8 C11 . 1.427(7) ?
    C9 O9 . 1.415(6) ?
    C9 C10 . 1.535(6) ?
    C9 H9A . 0.9800 ?
    O9 C11 . 1.425(6) ?
    C10 O10 . 1.415(6) ?
    C10 H10A . 0.9800 ?
    O10 H10 . 0.846(14) ?
    C11 C12 . 1.497(10) ?
    C11 C13 . 1.513(11) ?
    C12 H12A . 0.9600 ?
    C12 H12B . 0.9600 ?
    C12 H12C . 0.9600 ?
    C13 H13A . 0.9600 ?
    C13 H13B . 0.9600 ?
    C13 H13C . 0.9600 ?
    C14 C15 . 1.523(6) ?
    C14 C23 . 1.532(6) ?
    C14 H14A . 0.9800 ?
    C15 O16 . 1.436(5) ?
    C15 C19 . 1.533(7) ?
    C15 H15A . 0.9800 ?
    O16 C17 . 1.410(6) ?
    C17 O17 . 1.400(7) ?
    C17 C18 . 1.524(8) ?
    C17 H17A . 0.9800 ?
    O17 C20 . 1.428(6) ?
    C18 O18 . 1.418(6) ?
    C18 C19 . 1.521(7) ?
    C18 H18A . 0.9800 ?
    O18 C20 . 1.426(7) ?
    C19 O19 . 1.430(6) ?
    C19 H19A . 0.9800 ?
    O19 H19 . 0.848(14) ?
    C20 C22 . 1.502(9) ?
    C20 C21 . 1.519(9) ?
    C21 H21A . 0.9600 ?
    C21 H21B . 0.9600 ?
    C21 H21C . 0.9600 ?
    C22 H22A . 0.9600 ?
    C22 H22B . 0.9600 ?
    C22 H22C . 0.9600 ?
    C23 C24 . 1.510(8) ?
    C23 H23A . 0.9700 ?
    C23 H23B . 0.9700 ?
    C24 O24 . 1.199(7) ?
    C24 O25 . 1.322(7) ?
    O25 C26B . 1.41(3) ?
    O25 C26A . 1.510(17) ?
    C26A C27A . 1.51(3) ?
    C26A H26A . 0.9700 ?
    C26A H26B . 0.9700 ?
    C27A H27A . 0.9600 ?
    C27A H27B . 0.9600 ?
    C27A H27C . 0.9600 ?
    C26B C27B . 1.43(4) ?
    C26B H26C . 0.9700 ?
    C26B H26D . 0.9700 ?
    C27B H27D . 0.9600 ?
    C27B H27E . 0.9600 ?
    C27B H27F . 0.9600 ?
    C28 Cl1 . 1.741(6) ?
    C28 Cl3 . 1.747(7) ?
    C28 Cl2 . 1.750(6) ?
    C28 H28A . 0.9800 ?
loop_
    _geom_angle_atom_site_label_1
    _geom_angle_atom_site_label_2
    _geom_angle_atom_site_label_3
    _geom_angle_site_symmetry_1
    _geom_angle_site_symmetry_3
    _geom_angle
    _geom_angle_publ_flag
    O2 N1 C14 . . 107.2(3) ?
    O2 N1 C5 . . 105.5(3) ?
    C14 N1 C5 . . 118.0(3) ?
    C3 O2 N1 . . 111.0(3) ?
    O3 C3 O2 . . 119.3(5) ?
    O3 C3 C4 . . 130.1(5) ?
    O2 C3 C4 . . 110.6(4) ?
    C3 C4 C5 . . 103.6(4) ?
    C3 C4 H4A . . 111.0 ?
    C5 C4 H4A . . 111.0 ?
    C3 C4 H4B . . 111.0 ?
    C5 C4 H4B . . 111.0 ?
    H4A C4 H4B . . 109.0 ?
    N1 C5 C6 . . 105.2(3) ?
    N1 C5 C4 . . 105.5(3) ?
    C6 C5 C4 . . 116.9(4) ?
    N1 C5 H5A . . 109.6 ?
    C6 C5 H5A . . 109.6 ?
    C4 C5 H5A . . 109.6 ?
    O7 C6 C5 . . 110.2(3) ?
    O7 C6 C10 . . 103.1(3) ?
    C5 C6 C10 . . 120.0(3) ?
    O7 C6 H6A . . 107.7 ?
    C5 C6 H6A . . 107.7 ?
    C10 C6 H6A . . 107.7 ?
    C8 O7 C6 . . 108.8(3) ?
    O8 C8 O7 . . 111.6(4) ?
    O8 C8 C9 . . 104.9(4) ?
    O7 C8 C9 . . 106.6(3) ?
    O8 C8 H8A . . 111.2 ?
    O7 C8 H8A . . 111.2 ?
    C9 C8 H8A . . 111.2 ?
    C8 O8 C11 . . 111.3(4) ?
    O9 C9 C10 . . 110.0(4) ?
    O9 C9 C8 . . 104.1(4) ?
    C10 C9 C8 . . 103.3(4) ?
    O9 C9 H9A . . 112.9 ?
    C10 C9 H9A . . 112.9 ?
    C8 C9 H9A . . 112.9 ?
    C9 O9 C11 . . 109.4(4) ?
    O10 C10 C6 . . 111.1(3) ?
    O10 C10 C9 . . 109.2(4) ?
    C6 C10 C9 . . 101.4(3) ?
    O10 C10 H10A . . 111.6 ?
    C6 C10 H10A . . 111.6 ?
    C9 C10 H10A . . 111.6 ?
    C10 O10 H10 . . 106(4) ?
    O9 C11 O8 . . 105.9(4) ?
    O9 C11 C12 . . 110.9(6) ?
    O8 C11 C12 . . 108.2(6) ?
    O9 C11 C13 . . 108.1(6) ?
    O8 C11 C13 . . 108.6(5) ?
    C12 C11 C13 . . 114.8(7) ?
    C11 C12 H12A . . 109.5 ?
    C11 C12 H12B . . 109.5 ?
    H12A C12 H12B . . 109.5 ?
    C11 C12 H12C . . 109.5 ?
    H12A C12 H12C . . 109.5 ?
    H12B C12 H12C . . 109.5 ?
    C11 C13 H13A . . 109.5 ?
    C11 C13 H13B . . 109.5 ?
    H13A C13 H13B . . 109.5 ?
    C11 C13 H13C . . 109.5 ?
    H13A C13 H13C . . 109.5 ?
    H13B C13 H13C . . 109.5 ?
    N1 C14 C15 . . 115.7(3) ?
    N1 C14 C23 . . 106.9(4) ?
    C15 C14 C23 . . 110.5(4) ?
    N1 C14 H14A . . 107.8 ?
    C15 C14 H14A . . 107.8 ?
    C23 C14 H14A . . 107.8 ?
    O16 C15 C14 . . 109.5(3) ?
    O16 C15 C19 . . 103.1(4) ?
    C14 C15 C19 . . 116.8(4) ?
    O16 C15 H15A . . 109.0 ?
    C14 C15 H15A . . 109.0 ?
    C19 C15 H15A . . 109.0 ?
    C17 O16 C15 . . 108.1(3) ?
    O17 C17 O16 . . 111.9(4) ?
    O17 C17 C18 . . 105.8(4) ?
    O16 C17 C18 . . 106.5(4) ?
    O17 C17 H17A . . 110.8 ?
    O16 C17 H17A . . 110.8 ?
    C18 C17 H17A . . 110.8 ?
    C17 O17 C20 . . 110.2(4) ?
    O18 C18 C19 . . 108.8(4) ?
    O18 C18 C17 . . 103.7(4) ?
    C19 C18 C17 . . 104.7(4) ?
    O18 C18 H18A . . 113.0 ?
    C19 C18 H18A . . 113.0 ?
    C17 C18 H18A . . 113.0 ?
    C18 O18 C20 . . 108.8(4) ?
    O19 C19 C18 . . 108.6(4) ?
    O19 C19 C15 . . 110.4(4) ?
    C18 C19 C15 . . 99.5(4) ?
    O19 C19 H19A . . 112.5 ?
    C18 C19 H19A . . 112.5 ?
    C15 C19 H19A . . 112.5 ?
    C19 O19 H19 . . 107(5) ?
    O18 C20 O17 . . 105.4(4) ?
    O18 C20 C22 . . 108.6(5) ?
    O17 C20 C22 . . 109.2(5) ?
    O18 C20 C21 . . 110.8(5) ?
    O17 C20 C21 . . 108.0(5) ?
    C22 C20 C21 . . 114.6(6) ?
    C20 C21 H21A . . 109.5 ?
    C20 C21 H21B . . 109.5 ?
    H21A C21 H21B . . 109.5 ?
    C20 C21 H21C . . 109.5 ?
    H21A C21 H21C . . 109.5 ?
    H21B C21 H21C . . 109.5 ?
    C20 C22 H22A . . 109.5 ?
    C20 C22 H22B . . 109.5 ?
    H22A C22 H22B . . 109.5 ?
    C20 C22 H22C . . 109.5 ?
    H22A C22 H22C . . 109.5 ?
    H22B C22 H22C . . 109.5 ?
    C24 C23 C14 . . 111.2(4) ?
    C24 C23 H23A . . 109.4 ?
    C14 C23 H23A . . 109.4 ?
    C24 C23 H23B . . 109.4 ?
    C14 C23 H23B . . 109.4 ?
    H23A C23 H23B . . 108.0 ?
    O24 C24 O25 . . 124.4(5) ?
    O24 C24 C23 . . 124.8(5) ?
    O25 C24 C23 . . 110.8(5) ?
    C24 O25 C26B . . 128.4(18) ?
    C24 O25 C26A . . 111.8(8) ?
    C27A C26A O25 . . 107.4(18) ?
    C27A C26A H26A . . 110.2 ?
    O25 C26A H26A . . 110.2 ?
    C27A C26A H26B . . 110.2 ?
    O25 C26A H26B . . 110.2 ?
    H26A C26A H26B . . 108.5 ?
    C26A C27A H27A . . 109.5 ?
    C26A C27A H27B . . 109.5 ?
    H27A C27A H27B . . 109.5 ?
    C26A C27A H27C . . 109.5 ?
    H27A C27A H27C . . 109.5 ?
    H27B C27A H27C . . 109.5 ?
    O25 C26B C27B . . 105(2) ?
    O25 C26B H26C . . 110.7 ?
    C27B C26B H26C . . 110.7 ?
    O25 C26B H26D . . 110.7 ?
    C27B C26B H26D . . 110.7 ?
    H26C C26B H26D . . 108.8 ?
    C26B C27B H27D . . 109.5 ?
    C26B C27B H27E . . 109.5 ?
    H27D C27B H27E . . 109.5 ?
    C26B C27B H27F . . 109.5 ?
    H27D C27B H27F . . 109.5 ?
    H27E C27B H27F . . 109.5 ?
    Cl1 C28 Cl3 . . 109.3(4) ?
    Cl1 C28 Cl2 . . 110.9(3) ?
    Cl3 C28 Cl2 . . 111.9(4) ?
    Cl1 C28 H28A . . 108.2 ?
    Cl3 C28 H28A . . 108.2 ?
    Cl2 C28 H28A . . 108.2 ?
loop_
    _geom_torsion_atom_site_label_1
    _geom_torsion_atom_site_label_2
    _geom_torsion_atom_site_label_3
    _geom_torsion_atom_site_label_4
    _geom_torsion_site_symmetry_1
    _geom_torsion_site_symmetry_2
    _geom_torsion_site_symmetry_3
    _geom_torsion_site_symmetry_4
    _geom_torsion
    _geom_torsion_publ_flag
    C14 N1 O2 C3 . . . . -113.8(4) ?
    C5 N1 O2 C3 . . . . 12.8(4) ?
    N1 O2 C3 O3 . . . . 178.7(5) ?
    N1 O2 C3 C4 . . . . -0.8(5) ?
    O3 C3 C4 C5 . . . . 169.4(5) ?
    O2 C3 C4 C5 . . . . -11.0(5) ?
    O2 N1 C5 C6 . . . . 105.2(3) ?
    C14 N1 C5 C6 . . . . -135.1(4) ?
    O2 N1 C5 C4 . . . . -18.9(4) ?
    C14 N1 C5 C4 . . . . 100.7(4) ?
    C3 C4 C5 N1 . . . . 18.2(4) ?
    C3 C4 C5 C6 . . . . -98.3(4) ?
    N1 C5 C6 O7 . . . . -171.3(3) ?
    C4 C5 C6 O7 . . . . -54.6(5) ?
    N1 C5 C6 C10 . . . . -51.9(5) ?
    C4 C5 C6 C10 . . . . 64.7(5) ?
    C5 C6 O7 C8 . . . . 163.3(3) ?
    C10 C6 O7 C8 . . . . 34.1(4) ?
    C6 O7 C8 O8 . . . . 101.4(4) ?
    C6 O7 C8 C9 . . . . -12.6(5) ?
    O7 C8 O8 C11 . . . . -108.6(5) ?
    C9 C8 O8 C11 . . . . 6.4(6) ?
    O8 C8 C9 O9 . . . . -17.0(5) ?
    O7 C8 C9 O9 . . . . 101.5(4) ?
    O8 C8 C9 C10 . . . . -131.9(4) ?
    O7 C8 C9 C10 . . . . -13.5(5) ?
    C10 C9 O9 C11 . . . . 131.8(4) ?
    C8 C9 O9 C11 . . . . 21.7(5) ?
    O7 C6 C10 O10 . . . . 75.1(4) ?
    C5 C6 C10 O10 . . . . -47.8(5) ?
    O7 C6 C10 C9 . . . . -40.8(4) ?
    C5 C6 C10 C9 . . . . -163.7(4) ?
    O9 C9 C10 O10 . . . . 165.0(3) ?
    C8 C9 C10 O10 . . . . -84.4(4) ?
    O9 C9 C10 C6 . . . . -77.7(4) ?
    C8 C9 C10 C6 . . . . 32.9(4) ?
    C9 O9 C11 O8 . . . . -18.2(6) ?
    C9 O9 C11 C12 . . . . 98.9(7) ?
    C9 O9 C11 C13 . . . . -134.4(5) ?
    C8 O8 C11 O9 . . . . 6.6(6) ?
    C8 O8 C11 C12 . . . . -112.3(7) ?
    C8 O8 C11 C13 . . . . 122.5(6) ?
    O2 N1 C14 C15 . . . . 52.9(4) ?
    C5 N1 C14 C15 . . . . -65.8(5) ?
    O2 N1 C14 C23 . . . . -70.7(4) ?
    C5 N1 C14 C23 . . . . 170.6(4) ?
    N1 C14 C15 O16 . . . . 69.4(5) ?
    C23 C14 C15 O16 . . . . -168.9(4) ?
    N1 C14 C15 C19 . . . . -173.9(4) ?
    C23 C14 C15 C19 . . . . -52.3(5) ?
    C14 C15 O16 C17 . . . . 163.1(4) ?
    C19 C15 O16 C17 . . . . 38.1(5) ?
    C15 O16 C17 O17 . . . . 97.5(5) ?
    C15 O16 C17 C18 . . . . -17.7(5) ?
    O16 C17 O17 C20 . . . . -115.1(5) ?
    C18 C17 O17 C20 . . . . 0.5(5) ?
    O17 C17 C18 O18 . . . . -15.0(5) ?
    O16 C17 C18 O18 . . . . 104.2(4) ?
    O17 C17 C18 C19 . . . . -129.1(4) ?
    O16 C17 C18 C19 . . . . -9.9(5) ?
    C19 C18 O18 C20 . . . . 135.3(4) ?
    C17 C18 O18 C20 . . . . 24.3(5) ?
    O18 C18 C19 O19 . . . . 165.1(4) ?
    C17 C18 C19 O19 . . . . -84.5(5) ?
    O18 C18 C19 C15 . . . . -79.5(4) ?
    C17 C18 C19 C15 . . . . 30.9(5) ?
    O16 C15 C19 O19 . . . . 72.3(5) ?
    C14 C15 C19 O19 . . . . -47.8(5) ?
    O16 C15 C19 C18 . . . . -41.7(4) ?
    C14 C15 C19 C18 . . . . -161.8(4) ?
    C18 O18 C20 O17 . . . . -24.5(5) ?
    C18 O18 C20 C22 . . . . -141.3(5) ?
    C18 O18 C20 C21 . . . . 92.1(6) ?
    C17 O17 C20 O18 . . . . 14.2(6) ?
    C17 O17 C20 C22 . . . . 130.7(5) ?
    C17 O17 C20 C21 . . . . -104.2(6) ?
    N1 C14 C23 C24 . . . . -44.9(6) ?
    C15 C14 C23 C24 . . . . -171.5(4) ?
    C14 C23 C24 O24 . . . . 118.4(7) ?
    C14 C23 C24 O25 . . . . -60.8(6) ?
    O24 C24 O25 C26B . . . . 15(2) ?
    C23 C24 O25 C26B . . . . -166(2) ?
    O24 C24 O25 C26A . . . . -12.2(14) ?
    C23 C24 O25 C26A . . . . 167.0(12) ?
    C24 O25 C26A C27A . . . . -174(3) ?
    C24 O25 C26B C27B . . . . -111(3) ?
loop_
    _geom_hbond_atom_site_label_D
    _geom_hbond_atom_site_label_H
    _geom_hbond_atom_site_label_A
    _geom_hbond_site_symmetry_A
    _geom_hbond_distance_DH
    _geom_hbond_distance_HA
    _geom_hbond_distance_DA
    _geom_hbond_angle_DHA
    _geom_hbond_publ_flag
    C4 H4B O16 . 0.97 2.52 3.083(6) 116.6 n
    C5 H5A O2 1_455 0.98 2.60 3.469(5) 148.2 n
    C8 H8A O19 1_545 0.98 2.62 3.246(6) 121.9 n
    O10 H10 O7 1_655 0.846(14) 1.943(19) 2.778(4) 169(6) y
    O19 H19 O10 1_565 0.848(14) 1.98(3) 2.798(5) 162(7) y
    C28 H28A O3 . 0.98 2.33 3.172(7) 143.7 n
_shelx_space_group_comment     ?
_shelx_estimated_absorpt_T_min     0.930
_shelx_estimated_absorpt_T_max     0.971
_shelx_hkl_file
;
  -4   3  -8   10.44    2.01
  -2   8 -11    8.76    5.61
  -1   8  -9    0.03    5.26
   0   9 -10   21.16    7.39
   2   9  -9    7.81    7.02
   3   7  -6   21.09    6.44
   4   4  -3  228.92   11.43
   4   5  -4   59.67    7.06
   5   3  -3   23.68    5.05
   5   4  -4   25.40    5.73
   5   5  -5   12.67    6.05
   6   4  -5   10.12    4.88
  -2   2  -3  569.70    6.62
  -2   5  -6  104.95    6.85
  -2   7  -9   28.65    5.74
   1   7  -6   34.97    6.55
   1   9 -10    1.05    6.69
   2   7  -6   93.56    9.23
   3   2  -1  215.90    8.59
   3   6  -5  101.17    9.58
   3   8  -8    4.42    6.19
   4   7  -7   53.51    8.70
   0   3  -2  370.26    9.66
   0   4  -3 1191.96   20.04
   0   5  -4  433.75   13.81
   0   7  -7   70.92    8.24
   1   6  -5    2.21    5.50
   1   8  -8   11.52    6.11
   2   8  -8    6.11    6.34
   3   5  -4   69.37    8.16
   4   1  -1  211.88    7.94
  -3   6 -10   17.47    4.21
  -2   3  -4  347.67    7.80
  -2   4  -5   41.76    4.16
  -1   5  -5  132.98    7.72
  -1   7  -8    0.66    3.80
  -1   8 -10    8.25    4.71
   0   8  -9   31.52    6.50
   2   6  -5    4.26    5.01
   3   3  -2  291.75   10.93
   3   4  -3  208.59   10.52
   3   7  -7   18.66    6.47
   3   8  -9    4.87    7.17
   4  -1   0   83.27    3.39
   4   6  -6   20.76    6.08
   5   6  -7    6.11    5.53
   6   1  -3   20.48    4.13
  -3   4  -7    0.40    2.43
  -2   6  -8    4.96    3.25
  -2   7 -10   78.70    7.71
  -1   2  -2  218.44    5.21
  -1   4  -4  351.26   10.64
   1   2  -1 1543.52   17.53
   1   5  -4  332.55   12.91
   1   7  -7   34.89    6.37
   1   8  -9   26.74    7.05
   2   2  -1  100.05    5.54
   2   5  -4  357.31   14.12
   2   7  -7   24.27    6.59
   2   8  -9   73.95    9.84
   3   0   0  683.34    9.73
   4   2  -2  183.92    8.80
   4   5  -5   45.36    6.55
   4   7  -8   25.95    7.30
   5   1  -2  115.97    6.84
   5   5  -6   33.30    6.69
   6   2  -4   62.95    6.79
   6   3  -5    1.04    4.56
  -4   4 -10    7.56    2.82
  -3   6 -11   -1.25    4.00
  -1   3  -3 2998.07   24.67
  -1   6  -7  298.14   13.03
  -1   7  -9   47.97    6.99
  -1   8 -11    0.71    4.74
   0   6  -6  210.47   11.31
   0   7  -8   41.86    7.11
   0   8 -10   21.39    6.43
   1   3  -2 1516.53   20.92
   1   4  -3  987.17   19.50
   2   3  -2 1242.45   20.57
   2   4  -3   54.72    5.98
   3   6  -6    1.67    4.29
   3   8 -10    6.58    7.95
   4   3  -3  125.55    8.56
   4   4  -4  106.96    8.40
   5   2  -3   85.32    6.93
   5   3  -4   48.90    6.37
   5   4  -5  112.88    9.10
   6  -1  -2   52.22    4.34
  -3   3  -6   22.90    2.85
  -3   5  -9   30.97    4.45
  -2   5  -7  418.99   12.83
  -2   7 -11   10.68    5.35
  -1   8 -12    4.05    5.77
   1   6  -6   66.25    7.65
   1   8 -10   14.70    7.24
   2   6  -6  112.08    9.65
   2   8 -10   -2.77    6.60
   3   5  -5  270.54   13.72
   3   7  -8   61.50    8.91
   4   6  -7   18.65    6.22
   4   7  -9   30.82    8.35
   5  -1  -1   89.87    4.65
  -2   6  -9    2.38    3.70
   0   5  -5  187.69    9.66
   0   8 -11    2.30    5.27
   1   7  -8    8.98    5.36
   2   7  -8   30.70    7.11
   4   5  -6   52.98    7.93
   5   5  -7   31.96    6.76
  -3   6 -12    4.93    4.48
  -1   5  -6  773.00   18.15
  -1   7 -10   46.98    7.12
   0   6  -7  324.45   14.40
   0   7  -9   29.60    6.93
   1   5  -5   25.92    6.01
   1   8 -11    2.72    6.53
   2   5  -5  239.27   12.09
   2   8 -11    3.21    7.50
   3   4  -4  184.15   10.26
   3   7  -9   13.40    6.56
   4   6  -8   20.37    7.42
   6   0  -3   11.62    3.73
   6   3  -6   -0.49    4.71
  -1   6  -8   89.76    7.61
   0   4  -4  202.32    9.00
   0   8 -12   -4.57    4.82
   1   7  -9    6.60    5.83
   2   6  -7  275.20   14.67
   2   7  -9   57.95    8.66
   3   1  -1 1290.97   17.21
   4   4  -5   24.09    5.28
   5   4  -6   11.74    5.10
   6   1  -4   49.78    5.84
   6   2  -5    7.77    4.53
  -4   3  -9   15.39    2.84
  -3   4  -8   82.81    5.75
  -3   5 -10   13.48    3.99
  -2   4  -6  165.77    7.39
  -2   6 -10    9.43    4.47
  -1   7 -11    6.33    5.57
   1   6  -7  247.10   13.00
   1   8 -12    0.12    5.50
   2   4  -4  167.93    9.27
   3   2  -2  607.32   14.06
   3   5  -6   35.32    7.54
   3   7 -10   21.21    8.09
   4   0  -1   63.42    4.43
   4   3  -4   90.83    7.86
   5   0  -2   92.76    5.79
   5   3  -5    4.18    4.19
   5   5  -8   12.36    6.21
  -3   2  -5   22.00    1.84
  -2   5  -8   23.32    4.62
  -1   4  -5  267.25    9.76
   0   3  -3 1242.73   18.06
   0   5  -6  426.74   14.73
   0   7 -10   21.36    6.14
   1   4  -4   47.06    5.47
   2   7 -10    6.35    7.05
   3   6  -8   29.36    6.89
   4   1  -2  992.58   17.58
   4   2  -3   22.07    4.66
   4   5  -7    8.68    5.22
   4   6  -9   76.46   10.01
   5   1  -3   27.21    4.32
   5   2  -4  128.85    8.58
  -1   5  -7  327.68   12.69
  -1   6  -9    1.07    3.61
  -1   7 -12    9.31    5.87
   0   6  -8  213.91   11.93
   1   7 -10   26.11    6.78
   2   0   0 3498.31   17.91
   2   3  -3 2775.64   31.45
   2   5  -6   79.03    7.94
   2   6  -8   35.83    7.31
   3   4  -5  151.90   10.19
   3   7 -11    3.88    6.22
   5   4  -7   47.48    7.21
   5   5  -9    9.97    6.70
   6  -2  -2   17.90    2.98
   6   3  -7   29.56    6.24
  -3   5 -11   16.52    4.71
  -2   6 -11    0.28    3.84
   0   2  -2 5021.28   28.84
   0   7 -11   12.90    5.82
   1   3  -3  467.88   12.32
   1   5  -6  671.57   18.96
   1   6  -8   13.68    5.52
   2   2  -2  142.64    7.04
   2   7 -11   15.68    7.59
   3   5  -7   39.03    7.59
   3   6  -9   42.02    8.45
   4   4  -6   53.09    6.88
   4   5  -8   28.30    7.30
   4   6 -10    2.74    5.93
   6   2  -6    6.15    4.72
  -2   3  -5  240.45    7.27
  -1   7 -13    3.92    5.62
   0   6  -9   80.72    8.63
   0   7 -12   13.70    6.78
   1   7 -11   14.83    6.24
   2   1  -1  947.37   13.17
   3   7 -12    2.36    6.69
   5   3  -6   21.46    4.94
   6   1  -5   21.63    5.01
  -2   5  -9    7.55    3.79
  -2   6 -12   29.45    6.10
  -1   3  -4 2556.26   24.15
   0   4  -5    7.46    3.61
   0   5  -7    7.18    5.34
   1   2  -2  491.32   10.56
   1   6  -9  103.29    9.69
   1   7 -12    5.26    6.78
   2   4  -5  151.23    9.14
   2   5  -7   48.52    7.76
   2   6  -9  151.03   11.54
   2   7 -12    7.29    6.16
   3   3  -4   46.22    5.58
   3   6 -10    1.60    6.56
   4   3  -5   12.01    5.13
   4   6 -11   29.83    8.32
   5   4  -8   16.52    5.89
   6  -1  -3    3.99    3.18
   6   0  -4   90.71    7.00
   6   3  -8   25.49    6.36
  -3   4  -9   97.58    6.24
  -3   5 -12    3.49    4.16
  -1   5  -8   50.79    6.53
   0   7 -13   -7.41    4.60
   1   4  -5  215.15   10.16
   1   5  -7  167.68   10.49
   2   7 -13   -1.92    7.26
   3   4  -6  203.61   11.80
   3   5  -8   46.78    7.72
   4   4  -7   42.62    7.00
   4   5  -9   25.33    6.77
   5   2  -5    6.01    4.28
  -3   3  -7  243.24    7.30
  -2   6 -13    7.29    5.68
  -1   4  -6   44.72    5.20
  -1   6 -11    6.94    4.06
   0   6 -10    2.56    4.07
   1   7 -13    1.21    6.16
   2   6 -10    4.42    5.58
   3   2  -3  440.69   12.64
   3   6 -11   22.70    7.96
   4   2  -4  424.42   14.01
   5   1  -4   81.84    6.78
   5   3  -7    9.48    5.51
   5   4  -9   34.75    7.86
   6  -4  -1   14.44    2.07
   6   2  -7    9.73    5.48
  -4   3 -10   -1.01    2.55
  -2   5 -10    6.82    3.96
   1   1  -1 2530.21   18.06
   1   6 -10   12.14    5.11
   2   3  -4   44.64    5.32
   2   5  -8  124.88   10.55
   4   5 -10   43.30    8.63
  -1   5  -9  100.64    8.32
  -1   6 -12    2.97    4.04
   0   3  -4 2047.43   24.00
   0   5  -8  396.68   14.90
   0   6 -11   94.27    9.31
   1   5  -8   13.87    6.15
   2   4  -6  298.33   12.83
   2   6 -11   45.73    8.08
   3   3  -5   10.90    4.85
   3   5  -9  322.51   15.80
   3   6 -12    3.02    6.00
   4   3  -6   -0.31    4.47
   4   4  -8   94.51    9.00
   5  -1  -2  131.84    6.29
   5   0  -3   72.53    5.51
   6   1  -6   15.73    5.07
  -3   4 -10   11.90    3.43
  -2   4  -8   39.16    5.28
  -1   2  -3 1555.65   14.78
  -1   6 -13   44.31    7.72
   0   4  -6  343.03   12.14
   1   0   0 1743.36    8.68
   1   3  -4  251.60    9.69
   1   4  -6  212.28   10.81
   1   6 -11   20.45    6.32
   3   4  -7  131.22    9.83
   4   5 -11   22.07    7.10
   5   2  -6   18.43    5.09
   5   3  -8   -1.51    4.66
   5   4 -10    3.49    5.39
   6   2  -8    8.20    5.72
  -1   6 -14    8.96    6.39
   0   6 -12   32.74    6.50
   1   6 -12   -1.85    5.15
   2   2  -3  673.59   14.49
   2   5  -9   21.58    5.58
   2   6 -12   32.29    7.61
   3   0  -1  125.39    5.13
   3   5 -10   16.34    6.47
   4   0  -2  150.06    6.81
   6   0  -5    5.06    3.80
  -4   2  -8   98.11    4.11
  -4   3 -11   30.22    4.08
  -2   2  -4  406.45    6.88
  -1   4  -7   28.40    4.31
  -1   5 -10   19.31    5.34
   0   5  -9  144.61    9.90
   0   6 -13   29.53    7.62
   1   5  -9   34.08    6.42
   2   4  -7   85.15    8.50
   2   6 -13    1.73    6.49
   3  -1   0   54.65    2.57
   4  -2   0   49.26    2.45
   4   2  -5   51.09    6.39
   4   3  -7   11.58    5.44
   4   4  -9   45.42    7.57
   4   5 -12   13.45    6.79
   5   4 -11    1.28    5.56
   6  -1  -4   71.39    6.06
  -3   3  -8  225.99    7.92
  -3   4 -11   32.54    4.77
  -1   3  -5  481.33   11.40
   0   6 -14   10.95    6.81
   1   6 -13   21.67    6.76
   2   3  -5  166.14    8.93
   2   5 -10    1.19    4.31
   2   6 -14   15.53    7.45
   3   2  -4  522.57   14.34
   3   4  -8   43.93    7.03
   3   5 -11    1.20    5.39
   4  -1  -1  179.37    5.80
   5   1  -5  189.00    9.82
   5   2  -7    9.05    4.70
   5   3  -9   48.58    7.55
   6  -3  -2    1.71    2.29
   6  -2  -3   52.08    4.82
   6   1  -7   68.02    7.82
   6   2  -9   41.66    7.29
  -2   4  -9  146.05    8.24
  -2   5 -13   15.91    5.44
  -1   5 -11   -0.11    4.27
   0   4  -7  580.79   16.15
   0   5 -10   23.19    5.37
   1   4  -7  332.60   13.25
   1   5 -10    0.26    4.11
   1   6 -14   15.25    6.59
   3   3  -6  315.37   13.05
   3   5 -12   16.95    7.54
   4   4 -10  120.44   10.88
  -3   4 -12   18.33    4.42
  -2   5 -14   12.37    5.67
  -1   4  -8  111.88    7.80
   0   2  -3 1227.36   15.40
   1   2  -3 3837.05   30.49
   1   3  -5  123.74    7.53
   2   4  -8  132.16   10.29
   2   5 -11    6.82    5.50
   3   4  -9  134.67   10.39
   4   1  -4  143.01    8.14
   4   3  -8   49.79    7.35
   5   0  -4  140.39    8.09
   6   0  -6  113.20    8.53
  -3   4 -13    1.48    4.62
  -1   5 -12   -0.38    3.45
   0   5 -11   -1.12    3.82
   1   5 -11   18.95    5.55
   2   1  -2  349.28    8.76
   2   5 -12   56.12    9.12
   3   5 -13   20.25    7.20
   4   4 -11   25.69    7.01
   5   2  -8   13.71    5.34
   6   1  -8    2.50    5.00
  -2   4 -10   19.07    4.50
  -1   5 -13   19.26    6.09
   0   4  -8   59.67    6.97
   0   5 -12   -0.28    4.72
   1   4  -8  302.96   13.20
   1   5 -12  111.35   10.49
   2   3  -6  423.79   14.10
   3   1  -3  194.85    8.18
   3   3  -7   31.25    5.80
   3   4 -10  141.31   10.94
   3   5 -14   33.01    8.73
   4   4 -12   22.74    6.99
   5   1  -6   35.87    5.78
   5   3 -11   19.35    6.49
  -3   2  -6  304.22    6.52
  -3   3  -9   50.55    4.83
  -2   3  -7  492.98   11.91
  -1   4  -9   59.77    6.64
  -1   5 -14   19.72    6.45
   2   2  -4  114.80    6.87
   2   4  -9   22.35    5.89
   2   5 -13   16.80    6.83
   3   2  -5  117.71    7.62
   4   3  -9   67.61    7.92
   4   4 -13    2.61    6.85
   5  -1  -3   14.01    3.66
   5   3 -12    7.94    6.90
   6  -1  -5   30.98    5.06
   6   1  -9   16.68    6.32
  -2   4 -11  124.40    8.51
  -1   3  -6  104.97    6.11
  -1   5 -15   14.31    5.98
   0   5 -14   73.77    9.62
   0   5 -13    9.73    5.44
   1   5 -13   -0.79    5.20
   2   5 -15    6.11    7.17
   2   5 -14    9.87    6.42
   3   4 -11   78.89    9.27
   4   0  -3   62.30    5.38
   4   2  -7    4.07    4.91
   5   2  -9    4.33    4.68
   6   0  -7   37.65    6.27
  -4   2  -9   18.81    2.98
   0   3  -6  433.06   12.85
   0   4  -9    6.43    4.14
   0   5 -15   14.14    7.02
   1   3  -6  259.61   10.57
   1   5 -15    6.12    7.06
   1   5 -14   19.43    6.70
   2   4 -10   21.15    6.08
   3   3  -8  194.30   11.37
   3   4 -12   44.75    8.60
   4   1  -5  222.77   10.34
   4   3 -10   96.23    9.31
   5   0  -5  114.19    7.75
   5   1  -7   46.49    6.46
  -3   3 -10   11.25    3.60
  -2   4 -12   15.80    4.96
  -1   4 -10  128.36    8.68
   1   4 -10  103.45    9.70
   2   3  -7   62.71    6.57
   2   4 -11   20.85    6.82
   3   4 -13   11.33    7.13
   4   3 -11   -1.59    5.88
   5   2 -10    7.52    5.25
   6  -2  -4   46.02    5.03
   6   1 -10   10.03    5.52
  -2   3  -8   53.29    5.25
  -2   4 -13    7.73    4.75
  -1   2  -4 1262.59   14.68
  -1   4 -11   -2.12    4.22
   0   4 -10    7.88    4.44
   1   1  -2  123.04    4.71
   1   2  -4  223.86    8.31
   3   0  -2  439.27    9.88
   3   2  -6  137.33    8.46
   3   3  -9  294.98   14.18
   3   4 -14   20.88    7.98
   4   2  -8   62.27    7.69
   5  -2  -2   65.99    4.70
   6  -1  -6   80.95    7.40
   6   0  -8   26.55    6.17
  -3   3 -11   23.33    4.38
  -2   2  -5  312.23    7.19
  -2   4 -14   22.36    5.83
   0   2  -4  134.34    6.26
   0   4 -11   20.21    5.80
   1   3  -7   23.00    4.76
   1   4 -11  207.95   12.25
   2   0  -1  517.52    8.12
   2   2  -5   89.81    6.60
   2   3  -8  108.83    8.44
   2   4 -12   16.28    6.06
   3   1  -4   99.33    6.62
   3   4 -15    1.27    6.71
   4   3 -12   15.40    6.18
   5   1  -8   79.01    8.03
   5   2 -11   -1.21    4.76
  -4   2 -10   14.36    3.25
  -1   4 -12   26.27    5.05
   0   3  -7  109.14    7.12
   1   4 -12  135.30   10.94
   2   1  -3 1307.91   17.79
   2   4 -13  143.90   11.74
   3   3 -10   22.14    5.79
   4  -1  -2  309.57    8.48
   4   1  -6  205.87   10.51
   4   2  -9    7.76    5.41
   4   3 -13   -2.32    5.86
   5   0  -6   53.09    6.19
   5   2 -12   11.40    5.86
   6  -3  -3   15.73    3.30
   6   0  -9   38.80    7.13
  -3   3 -12    6.08    3.85
  -2   3  -9    8.53    3.82
  -1   1  -2  335.89    4.31
  -1   4 -14   10.81    5.56
  -1   4 -13   23.30    5.04
   0   4 -12    3.00    4.44
   1   4 -13   51.16    8.45
   2   3  -9   67.49    8.01
   2   4 -16   53.76   10.18
   2   4 -15    7.90    6.26
   2   4 -14   24.22    7.16
   3   2  -7    4.60    3.88
   3   3 -11  234.94   14.03
   4   0  -4  304.47   10.46
   4   3 -14   -1.97    5.38
   5  -1  -4  262.44    9.85
   5   1  -9   32.86    6.64
   5   2 -13    4.92    6.31
  -3   2  -7   19.54    3.01
  -3   3 -13   36.88    5.65
  -1   3  -8  154.88    8.22
  -1   4 -15    9.12    5.47
   0   4 -14    9.60    5.65
   0   4 -13   51.45    7.36
   1   3  -8  304.06   12.25
   1   4 -15   48.07    8.85
   1   4 -14   36.66    7.32
   3   3 -12   63.54    9.23
   4   2 -10  111.55   10.22
   5  -3  -1   78.66    3.99
   6  -2  -5   42.98    5.36
   6  -1  -7   69.51    7.27
   6   0 -10   -0.29    5.40
  -4   2 -11    9.74    3.24
   0   3  -8   96.76    7.02
   0   4 -16   14.72    6.53
   0   4 -15   -0.39    4.74
   1   2  -5  707.89   14.78
   1   4 -16    0.45    5.50
   2   2  -6   67.44    5.99
   2   3 -10   62.79    7.59
   3   2  -8   23.46    5.84
   3   3 -13   46.06    8.53
   4   1  -7  226.85   11.53
   5   1 -10    9.47    5.71
  -4   2 -12    2.58    3.20
  -2   3 -10   17.04    4.00
   1   3  -9   -2.74    3.77
   2   3 -11  263.44   13.96
   3   1  -5  156.59    7.98
   3   3 -15    7.97    7.07
   3   3 -14    1.44    5.48
   4   2 -11  137.82   10.92
   5   0  -7  108.82    8.05
  -2   3 -11   20.45    4.45
  -1   2  -5  795.67   12.80
  -1   3  -9  138.02    7.90
   0   2  -5 3296.23   28.75
   0   3  -9  263.51   11.29
   2   3 -12  126.61   10.59
   3   2  -9  208.49   11.86
   4   2 -12   43.35    7.65
   5  -1  -5  113.52    7.48
   5   1 -11   32.47    6.64
   6  -1  -8    5.79    4.57
  -2   3 -12   63.59    6.59
  -1   3 -10   58.32    6.37
   1   3 -10   84.24    7.87
   2   2  -7   82.27    6.60
   3   0  -3  325.62    9.19
   4   0  -5  121.32    7.43
   4   1  -8  372.96   14.50
   4   2 -14    3.67    6.46
   4   2 -13    9.57    5.79
   5   0  -8   46.98    6.43
   5   1 -13   18.36    7.17
   5   1 -12    9.73    5.56
  -2   3 -13    9.81    3.62
   0   3 -10   -2.35    3.66
   1   2  -6   83.31    6.11
   1   3 -11   71.67    7.79
   2   1  -4  910.50   15.71
   2   3 -16    5.20    5.80
   2   3 -15   21.84    6.63
   2   3 -14   13.06    5.99
   3   2 -10  192.27   11.51
   4   2 -15    1.36    6.21
  -1  -1 -12    7.04    2.59
   1   0 -17    4.88    4.65
   1   1 -13    7.64    4.49
   2   2 -11   15.29    4.77
   2   2 -10   30.82    5.76
   2   2  -5   90.33    5.86
   3   2 -14   46.19    6.90
   4   2  -2  198.49    8.49
   5   2  -2   91.68    6.39
  -1  -2 -15   12.09    3.54
   0   0 -13   19.74    4.17
   2   1 -16   10.57    4.73
   2   2  -9   30.59    4.94
   2   2  -8   44.06    5.19
   2   2  -7   88.49    6.31
   2   2  -6   74.33    5.72
   3   2 -13   72.12    7.91
   3   2  -3  437.02   11.80
   4   1   2    4.92    2.33
   4   2 -15    7.25    5.48
   4   2 -14    4.79    5.66
   5   2  -3   76.78    6.62
   6   2  -5    6.28    4.54
   0  -1 -16   12.55    4.08
   1   0 -16   12.70    5.22
   1   1 -12   65.09    6.42
   2   1 -15    0.67    4.95
   3   2 -12   77.02    7.73
   3   2  -4  530.84   13.62
   4   2 -13    2.59    5.61
   4   2  -3   11.44    4.17
   5   2 -13    2.35    6.25
   5   2  -4  121.73    8.27
   6   1   0   21.62    4.41
   6   2  -6    5.19    4.79
  -1  -1 -11   16.36    3.25
   1   1 -11   -0.11    3.38
   1   1  -2  126.53    4.46
   3   1 -16    2.00    5.38
   3   2 -11   48.02    6.36
   3   2 -10  186.15   10.66
   3   2  -5   99.35    7.07
   4   2 -12   53.40    7.52
   4   2  -4  413.48   13.34
   5   1   1   20.01    3.40
   5   2 -12   11.27    5.59
   5   2  -5    5.90    4.09
   6   2  -9   29.54    6.74
   6   2  -8    4.01    4.95
   6   2  -7    7.31    4.68
  -2  -3 -12   12.95    2.29
   0  -1 -15    4.34    3.73
   0   0 -11   36.51    4.76
   1   0 -15    3.84    4.17
   1   1 -10  150.05    8.27
   2   0 -17   -0.06    5.02
   2   1 -14   38.11    6.20
   3   2  -9  206.35   10.74
   3   2  -8   21.32    4.87
   3   2  -7    3.79    3.63
   3   2  -6  139.75    8.09
   4   2 -11  117.16    9.61
   4   2 -10   89.00    8.50
   4   2  -5   43.43    6.10
   5   0   4   24.65    2.82
   5   2 -11   -3.37    4.55
   5   2 -10    9.22    5.16
   5   2  -9    5.89    5.40
   5   2  -8   21.69    5.99
   5   2  -7   12.79    5.30
   5   2  -6   14.92    4.60
   6   0   3   19.75    3.50
   6   1  -1   78.46    6.94
  -2  -2  -7   38.92    1.40
  -1  -2 -14    7.68    2.99
  -1  -1 -10  110.67    5.39
   1   1  -9    5.18    3.32
   2   1 -13   95.76    8.22
   3   1 -15    5.88    4.93
   3   1   1  299.17    7.52
   4   1   1  149.84    6.49
   4   2  -9    3.81    3.98
   4   2  -8   62.10    6.63
   4   2  -7    7.35    4.24
   4   2  -6  149.55    9.02
   0   0 -10   17.38    3.92
   1  -1 -17   22.26    5.86
   1   0 -14  182.57   10.55
   1   1  -8   93.68    6.32
   2   0 -16    9.11    5.52
   2   1 -12  123.16    9.06
   2   1   0 1604.01   15.14
   3   1 -14   -1.69    4.57
   4   1 -15   11.04    6.11
   5   1   0   94.49    6.20
   6   1  -2  118.21    8.33
   0  -1 -14   62.97    6.26
   1   1  -6  221.97    8.25
   1   1  -5   81.61    5.11
   1   1  -4   31.18    3.46
   2   1 -11  288.98   13.08
   3   1 -13   32.85    7.06
   4   1 -14    8.44    5.32
   6   1  -3   15.52    4.68
  -1  -2 -13    8.45    3.20
  -1  -1  -9  263.12    7.39
   0   0  -9  226.43    8.62
   1  -1 -16   -0.60    4.59
   1   0 -13  233.18   11.30
   2   0 -15   14.74    5.86
   2   1 -10  148.23    9.61
   3   1 -12  186.23   11.54
   4   1 -13    5.54    5.13
   4   1   0  211.36    8.09
   5   1 -13   14.79    6.68
   5   1  -1   57.83    5.54
   6  -1   5   13.18    2.81
   6   0   2    4.57    3.08
   6   1 -10   -3.27    6.25
   6   1  -4   54.81    7.11
   0  -2 -16   15.65    4.41
   0  -1 -13   21.09    4.84
   2   1  -1  959.25   13.21
   3   1 -11   -2.49    4.75
   3   1   0  112.26    5.51
   4   1 -12   81.45    8.81
   5   1 -12   17.13    6.27
   5   1 -11   40.05    7.85
   5   1  -2  107.84    7.51
   6   1  -9   18.78    6.60
   6   1  -8   -0.77    4.58
   6   1  -7   79.39    8.95
   6   1  -6   22.20    5.64
   6   1  -5   24.45    5.59
  -1  -3 -15   -2.83    3.22
   0   0  -8 1022.20   16.42
   1   0 -12  126.50    8.56
   2  -1 -17   12.88    5.28
   2   0 -14   24.93    5.35
   2   1  -9  165.69    9.18
   2   1  -8  173.70    9.33
   3   0 -15   10.02    6.12
   3   1 -10   80.40    8.28
   4   0   4   71.82    3.74
   4   1 -11   90.60    9.07
   4   1  -1  210.87    8.74
   5   0   3   18.33    3.01
   5   1 -10   12.09    5.51
   5   1  -3   34.12    5.46
   6   0   1   22.37    4.51
  -2  -3 -11   18.54    2.70
  -1  -1  -8  474.24    9.11
   1  -1 -15   57.99    6.56
   2   1  -7  506.81   14.19
   3   1  -9   46.18    6.83
   3   1  -1 1330.88   18.36
   4   0 -15   15.18    6.02
   4   1 -10   81.72    8.22
   5   1  -9   35.40    6.70
   5   1  -8   81.01    8.15
   5   1  -7   51.48    7.40
   5   1  -6   45.69    6.86
   5   1  -5  219.82   11.55
   5   1  -4   69.18    7.22
  -1  -2 -12   41.87    4.53
   0  -2 -15   19.76    4.70
   0  -1 -12   35.79    5.10
   0   0  -7  132.43    6.00
   1   0 -11  237.34   10.81
   2  -1 -16    7.89    5.50
   2   0 -13   64.41    7.43
   2   1  -6 1013.38   18.97
   2   1  -5 1589.72   22.42
   2   1  -4  930.62   16.35
   3   0 -14   35.94    6.69
   3   1  -8   25.48    5.13
   4   0 -14    1.71    6.04
   4   1  -9   87.12    8.50
   4   1  -8  394.07   15.37
   4   1  -2  905.21   18.11
   5  -1   6   25.56    2.51
   6   0   0    7.93    4.14
   0   0  -6 1585.30   17.59
   1  -1 -14   10.43    4.83
   2   0 -12   24.96    6.25
   3   0 -13    3.80    5.11
   3   1  -7  186.66    9.77
   3   1  -6  283.46   11.56
   3   1  -3  186.81    8.40
   3   1  -2  321.78    9.88
   4   1  -7  257.60   12.31
   4   1  -6  212.31   10.92
   4   1  -5  237.17   11.01
   4   1  -4  141.12    8.50
   4   1  -3  357.25   12.23
   5   0 -13    9.60    6.59
  -2  -4 -13    0.71    2.30
  -1  -3 -14   -0.33    3.16
   1   0 -10  630.28   16.31
   2  -1 -15    3.89    5.19
   3  -1 -16   -0.77    4.72
   3   1  -5  166.66    8.54
   3   1  -4   95.52    6.51
   4   0 -13   69.60    8.61
   5   0 -12   44.05    7.82
   6  -1   4   22.30    3.65
   6   0 -10    4.16    6.10
   6   0  -1   16.13    4.73
  -1  -1  -7  709.98    9.97
   0  -2 -14  103.77    7.70
   0  -1 -11  379.75   12.09
   0   0  -5  396.09    8.29
   1  -2 -16   12.23    4.26
   1   0  -9  207.92    9.68
   2   0 -11   52.58    7.18
   3   0 -12   50.85    6.79
   3   0   4  165.25    3.84
   4   0 -12   20.26    6.18
   5   0 -11    8.49    5.75
   6   0  -9   36.30    7.29
   6   0  -8   19.42    6.20
   6   0  -7   43.02    7.84
   6   0  -3    7.93    4.57
   6   0  -2   97.81    8.17
  -1  -2 -11   43.66    4.36
   0  -3 -16    2.29    3.72
   1  -1 -13   56.50    6.38
   2  -1 -14    9.52    5.16
   3  -1 -15   45.31    7.26
   3   0 -11   94.01    8.86
   4  -1 -15   -1.02    5.72
   4   0 -11   35.15    7.56
   4   0   3  310.46    7.90
   5   0 -10   10.40    5.50
   5   0   1   43.98    4.52
   6   0  -6   98.49    9.27
   6   0  -5    7.26    4.77
   6   0  -4   87.34    7.96
  -3  -5 -11    0.89    1.36
   0   0  -4 1514.06   13.91
   1  -2 -15    8.01    4.55
   2   0 -10  199.40   10.38
   5   0  -9   33.82    6.73
   5   0   0   76.38    6.02
   6  -1   3   35.34    4.61
   0  -2 -13    7.49    4.24
   0  -1 -10  425.16   12.14
   1  -1 -12  209.64   10.97
   2  -2 -16    1.00    4.33
   3  -1 -14   -0.53    4.65
   3   0 -10    6.12    4.66
   4  -1 -14    8.58    5.75
   5  -1 -13    8.91    6.65
   5   0  -8   45.25    7.11
   5   0  -1   23.27    4.47
  -2  -3 -10   54.97    3.53
  -1  -3 -13   77.97    5.83
   0  -3 -15    3.05    3.72
   1   0  -7  148.86    7.86
   2  -1 -13  327.29   14.20
   2   0  -9  125.51    8.17
   3  -2 -16    2.86    5.03
   3   0  -9  248.38   12.35
   4  -1 -13    1.04    5.87
   4   0  -9  258.05   13.05
   4   0   2   43.61    4.09
   5  -1 -12   10.45    7.07
   5  -1   5   23.35    3.06
   5   0  -6   46.75    6.42
   5   0  -5  100.91    8.79
   5   0  -4  145.49    9.70
   5   0  -3   82.17    7.43
   5   0  -2   99.15    7.53
   6  -1 -10    3.91    7.04
   6  -1   2   -0.29    3.47
   1  -2 -14   75.85    7.57
   2  -2 -15    0.90    4.98
   2   0  -8   33.95    5.66
   3  -1 -13   54.54    7.18
   4   0  -8   83.51    8.25
   6  -1  -9   36.26    7.39
  -1  -2 -10   21.25    3.37
  -1  -1  -6   63.73    3.08
   0  -1  -9  149.32    7.32
   1  -3 -16    0.77    3.84
   1  -1 -11  291.62   11.81
   2  -1 -12  301.07   13.36
   3  -2 -15    3.69    5.06
   3  -1 -12   28.77    6.44
   3   0  -8  248.78   11.60
   4  -2 -15    5.12    6.09
   4  -1 -12   12.56    5.71
   4   0  -7   33.89    6.04
   4   0  -6  149.96    9.98
   4   0   1  401.92   10.58
   5  -1 -11    5.22    5.56
   6  -1  -8   11.91    5.91
   6  -1   1  219.06   10.10
  -2  -4 -12    5.09    2.56
   0  -2 -12   24.27    4.49
   2   0  -7 1146.15   20.84
   3   0  -7  260.46   11.45
   3   0   3  146.43    4.53
   4  -1 -11   11.31    6.45
   4   0  -5  117.10    8.76
   4   0   0   69.71    5.40
   5  -1 -10    5.39    5.40
   6  -1  -7   66.28    8.43
   6  -1  -6   73.45    8.88
   6  -1  -1   19.04    4.65
   6  -1   0   52.97    6.11
   0  -3 -14    6.26    3.98
   1  -2 -13   82.20    7.79
   1  -1 -10   75.35    6.90
   1   0  -5    0.64    3.24
   2  -3 -16   14.77    5.91
   2  -2 -14   55.26    7.18
   2  -1 -11  107.47    8.45
   3  -2 -14   55.86    8.36
   3  -1 -11   14.51    5.87
   3   0  -6  108.33    7.57
   4  -2 -14   -1.97    5.08
   4   0  -3   50.25    6.03
   4   0  -2  139.76    7.98
   4   0  -1   61.40    5.52
   5  -2 -13   15.07    7.15
   5  -1   4   84.00    5.05
   6  -1  -5   39.42    6.66
   6  -1  -4   70.71    7.72
   6  -1  -3    2.39    4.64
   6  -1  -2   40.47    5.99
  -1  -4 -14    0.63    3.38
  -1  -3 -12  115.30    6.66
   1  -3 -15    0.93    3.95
   2   0  -6   47.24    5.46
   3   0  -5  100.57    7.47
   4  -1 -10  153.26   11.10
   5  -2   8    1.28    1.67
   5  -1  -8   93.27    9.73
   6  -2 -10    1.28    6.88
   6  -2   5   22.53    3.81
   1   0  -4 1009.56   14.36
   2  -2 -13   49.92    7.11
   2  -1 -10   88.76    7.92
   2   0  -5  602.17   13.94
   3  -2 -13    2.21    5.60
   3  -1 -10  204.54   11.53
   3   0   2  383.59    8.04
   4  -2 -13   -4.25    4.86
   4  -1  -9   45.03    7.31
   5  -2 -12    4.18    5.62
   5  -1  -7  213.85   12.84
   6  -2  -9   79.58   10.18
   0  -4 -15   11.40    4.33
   0  -2 -11  125.90    7.52
   1  -4 -16   -4.19    4.37
   1  -2 -12   34.28    5.70
   1  -1  -9  478.44   13.65
   2  -3 -15    5.64    4.88
   3  -3 -15   11.55    6.54
   3   0  -3  329.01   10.92
   4  -2 -12   -1.77    5.78
   5  -2 -11   12.42    6.02
   5  -1  -6  137.75    9.87
   5  -1   3   58.06    4.84
   6  -2  -8   54.61    8.91
  -1  -2  -9   21.85    3.32
   0  -3 -13  107.50    7.74
   1  -3 -14    1.43    4.07
   2   0  -4  409.29   11.02
   3  -1  -9  161.80   10.15
   3   0  -2  425.57   11.45
   3   0  -1  124.13    6.48
   3   0   0  681.60   12.67
   3   0   1  224.72    6.96
   4  -1  -8   56.79    7.35
   4  -1   6   74.08    3.37
   5  -2 -10    6.72    6.47
   5  -1  -5  142.46    9.83
   5  -1   2   92.64    6.17
   6  -2  -7   31.28    7.53
   6  -2   4   11.51    3.79
  -2  -5 -13    2.14    2.55
  -1  -1  -5  718.48    7.48
   1   0  -3   89.00    4.40
   2  -3 -14    0.91    5.02
   2  -2 -12  208.69   11.44
   2   0  -3   27.43    3.67
   3  -2 -12   43.16    6.61
   4  -3 -14    4.04    5.74
   4  -2 -11   37.36    7.80
   4  -1  -7  400.29   15.84
   5  -1  -4  297.76   13.08
   5  -1  -3   24.29    5.47
   5  -1   1  129.56    7.39
   6  -2  -6   21.48    6.77
  -1  -4 -13    6.09    3.40
   0  -1  -7  646.14   12.18
   1  -2 -11  163.19    9.48
   1  -1  -8   71.91    6.22
   3  -3 -14   11.90    5.68
   3  -1  -8   59.95    6.77
   5  -3 -12   20.22    7.76
   5  -2  -9   56.03    8.05
   5  -1  -2  121.50    8.14
   5  -1  -1   81.32    6.89
   5  -1   0   34.94    4.89
   6  -2  -5   36.30    7.18
   6  -2   3   24.51    4.46
  -2  -3  -9   40.02    3.02
  -1  -3 -11  154.46    7.25
   0  -4 -14   17.29    4.56
   0  -2 -10    6.90    3.43
   1  -4 -15    9.86    4.05
   1  -3 -13   89.41    8.02
   1   0  -2 3996.51   23.11
   2  -2 -11    8.78    5.53
   2  -1  -8  367.50   12.69
   2   0  -2   13.42    2.87
   3  -2 -11   38.11    6.24
   4  -3 -13   20.20    6.67
   4  -2 -10    9.92    5.48
   5  -2  -8   51.37    8.33
   6  -3  -9   12.38    7.27
   6  -2  -4   46.34    6.88
   6  -2  -3   48.13    7.09
   6  -2   2    5.46    3.45
  -2  -4 -11   45.10    3.94
   0  -3 -12   85.61    6.80
   2  -4 -15    3.31    4.62
   2  -3 -13   28.16    6.13
   2   0  -1  521.17    9.92
   3  -4 -15    1.64    5.85
   3  -3 -13   53.77    7.87
   3  -1  -7   66.15    6.70
   5  -3 -11   14.70    6.40
   6  -2  -2   19.82    4.62
   6  -2  -1   22.51    5.39
   6  -2   0   42.60    6.02
  -1  -5 -14    4.63    4.03
   1  -1  -7  855.32   16.30
   2   0   0 3519.80   23.00
   2   0   2  830.55    8.57
   3  -2 -10   68.82    7.72
   4  -4 -14   17.24    7.23
   4  -3 -12    4.29    5.37
   4  -2  -9   89.28    8.56
   4  -1  -4   51.85    6.56
   4  -1   5  212.08    6.18
   5  -2  -7  151.58   11.02
   5  -2   7   13.68    2.68
   6  -3  -8   11.38    6.19
  -1  -2  -8  115.76    5.10
   1  -4 -14    7.47    4.49
   1  -2 -10  262.79   10.80
   1   0  -1 2886.83   17.21
   2  -2 -10   39.90    6.38
   2  -1  -7   58.08    5.81
   2   0   1  724.43    9.39
   3  -4 -14   21.71    7.33
   3  -3 -12   44.29    7.61
   3  -1  -6   42.19    5.54
   4  -1  -3  174.94    9.49
   5  -3 -10   -0.39    5.20
   5  -2  -6   61.24    7.70
   6  -3  -7   17.43    6.31
   0  -2  -9    3.77    3.12
   0  -1  -6   20.04    3.07
   1  -3 -12   41.24    5.61
   2  -4 -14    1.54    4.44
   2  -3 -12    2.41    5.35
   3  -2  -9   26.35    6.51
   4  -4 -13   -1.91    6.37
   4  -3 -11   16.63    6.11
   4  -2  -8   70.55    8.07
   4  -1  -2  284.45   11.13
   5  -4 -12   14.27    7.31
   5  -3  -9   35.71    8.02
   5  -2  -5   51.72    7.35
   6  -3  -6    6.02    5.31
  -1  -4 -12   15.60    3.41
   0  -4 -13   14.07    4.37
   1  -5 -15   12.41    5.54
   2  -1  -6   19.28    4.31
   3  -1  -5  369.98   12.71
   4  -1  -1  173.15    8.51
   4  -1   4   34.66    3.51
   5  -2  -4   95.51    8.71
   6  -3  -5   34.85    7.36
  -2  -5 -12    1.19    2.81
  -1  -3 -10   76.94    5.40
   0  -3 -11   19.42    4.32
   1  -2  -9   37.67    5.25
   1  -1  -6  596.19   12.98
   2  -5 -15    0.98    4.57
   2  -2  -9   99.86    7.72
   3  -4 -13   14.87    5.97
   4  -4 -12   -2.18    6.16
   4  -3 -10   28.70    6.67
   4  -2  -7   18.67    5.71
   4  -1   0   70.35    5.68
   4  -1   1  128.60    6.97
   4  -1   2   47.54    4.58
   4  -1   3   98.35    5.38
   5  -4 -11   10.36    6.31
   5  -3  -8   24.58    6.58
   5  -2  -3   71.06    7.57
   5  -2   6   40.18    3.95
   6  -4  -8    2.68    6.62
   6  -3  -4   14.32    6.02
   0  -5 -14    6.57    4.19
   1  -4 -13    1.97    3.45
   1  -3 -11   50.42    6.46
   1   0   0 1799.87   11.37
   2  -4 -13   17.95    5.54
   2  -3 -11   57.05    7.51
   3  -2  -8   36.42    5.97
   4  -2  -6  272.02   13.36
   5  -4 -10    3.77    6.65
   5  -2  -2   70.64    7.45
   6  -3  -3   17.12    5.90
  -1  -5 -13    1.11    3.39
   2  -1  -5  184.10    8.42
   3  -5 -14    7.45    5.81
   3  -3 -10   34.57    7.19
   4  -5 -13    1.54    7.38
   4  -3  -9   17.84    5.95
   5  -3  -7   45.65    7.51
   5  -2  -1  336.39   13.21
   5  -2   5   28.45    3.67
   6  -4  -7    1.79    5.93
   6  -3  -2    2.78    3.72
   6  -3  -1   11.51    5.11
   6  -3   5   44.25    5.24
   0  -4 -12    1.54    3.50
   0  -2  -8  159.77    7.21
   1  -5 -14    6.73    4.65
   2  -5 -14   -1.75    4.42
   2  -2  -8   35.64    5.32
   3  -4 -12   35.77    7.14
   3  -2  -7  369.51   14.14
   3  -1  -3  302.66   10.61
   4  -4 -11    0.04    5.25
   4  -2  -5  178.61   10.86
   5  -4  -9    4.71    6.73
   5  -2   0    9.61    4.17
   5  -2   1   41.06    5.18
   5  -2   3  137.06    7.56
   5  -2   4   11.10    3.39
   6  -4  -6    2.72    6.31
   6  -3   0   16.09    5.10
   6  -3   1   20.16    5.14
   6  -3   2   25.66    5.08
   6  -3   3    5.72    3.62
   6  -3   4    7.73    3.87
   0  -3 -10   74.61    6.09
   1  -2  -8  168.23    8.59
   1  -1  -5  858.83   14.60
   2  -4 -12   84.80    8.77
   2  -3 -10   69.76    7.87
   3  -5 -13   10.70    6.77
   4  -3  -8   86.21    8.81
   5  -5 -11   -0.26    6.39
   5  -2   2  113.17    7.30
   6  -4  -5    1.03    5.92
   1  -4 -12   86.62    7.72
   2  -1  -4  402.18   11.35
   3  -3  -9   69.90    7.93
   4  -5 -12    0.33    5.58
   4  -4 -10   38.50    7.45
   4  -2  -4   99.46    7.95
   5  -4  -8   57.96    8.56
  -2  -7  -6   25.41    4.69
  -1  -6  -7   72.73    7.03
   0  -2  -4 2707.37   24.72
   2  -7 -11    4.41    6.06
   3  -5 -10   26.16    6.73
   4  -6 -11   11.02    6.45
   4  -5 -10   26.83    6.85
   4  -4  -9   -1.85    3.97
   4   0  -2  148.66    6.08
   6  -4  -8   -1.01    5.12
  -2  -6  -5    0.56    3.28
  -1  -8  -8   18.65    5.64
  -1  -5  -6  106.65    7.35
  -1  -4  -5  366.26   11.09
   0  -7  -9   61.72    7.30
   1  -7 -10   -1.76    4.15
   1  -2  -5 1627.35   22.30
   2  -6 -10    0.85    5.11
   2  -3  -7  330.89   13.13
   2   0  -2   11.70    2.16
   3  -7 -11    3.24    7.00
   3  -2  -6 1067.29   21.37
   4  -2  -6  252.02   11.31
   5  -3  -7   26.04    6.00
   5   0  -1   24.95    3.34
  -3  -8  -4   17.88    4.27
  -2  -5  -4    6.72    3.22
  -2  -4  -3  742.64   12.05
   0  -6  -8  290.83   13.61
   1  -6  -9  151.39   11.32
   2  -8 -11    2.49    6.29
   2  -5  -9  126.21   10.16
   2  -4  -8  262.89   12.70
   4  -7 -11   14.73    7.61
   4  -1  -4   49.30    5.14
   5  -6 -10   11.36    7.78
   5  -4  -8   53.42    8.18
   6  -3  -6    2.39    4.59
   6  -1  -2   42.92    4.76
   6   0   1   15.53    2.64
  -2  -8  -6   24.27    5.01
  -1  -9  -8    1.14    5.03
   0  -8  -9    0.70    4.56
   0  -5  -7  158.04    9.72
   0  -3  -5   47.09    4.91
   1  -8 -10    4.42    5.40
   1  -5  -8    5.72    4.57
   1  -3  -6  440.03   13.55
   3  -6 -10   -4.25    5.05
   3  -5  -9  233.91   13.93
   3  -1  -4  227.83    8.79
   3   0  -2  431.54    8.86
   4  -6 -10    5.10    5.80
   4  -3  -7   18.33    5.30
   5  -5  -9    7.01    5.61
   5  -2  -5   47.82    6.04
   6  -4  -7    2.99    5.42
   6  -2  -4   49.97    5.90
  -1  -7  -7    5.23    3.68
   0  -9  -9   10.84    6.16
   0  -4  -6  294.77   11.14
   1  -4  -7  551.67   16.54
   1  -1  -3 3736.58   26.05
   2  -7 -10   -0.81    5.20
   3  -4  -8   -0.87    4.50
   4  -5  -9   37.56    7.31
   4  -4  -8   73.21    7.97
   5  -1  -3   20.78    3.74
  -4  -8  -1   10.97    2.75
  -3  -7  -3   17.44    3.48
  -2  -9  -6    9.91    4.46
  -1  -2  -2  255.79    5.54
   0  -7  -8   28.33    6.23
   1  -7  -9    3.04    4.47
   2  -8 -10   11.31    7.19
   2  -6  -9   19.52    5.66
   2  -2  -5 2178.65   27.19
   3  -7 -10   -1.95    5.41
   4  -7 -10   -0.93    6.70
   5  -3  -6  101.80    8.82
  -2  -7  -5   11.49    4.01
  -1  -8  -7   10.58    4.68
  -1  -6  -6   47.41    5.53
   1   0  -1 2829.30   13.59
   2  -5  -8   17.33    5.65
   3  -6  -9   60.21    9.08
   3  -2  -5   75.51    6.68
   4  -6  -9    1.23    6.54
   4  -2  -5  188.72    9.52
   5  -6  -9   24.24    7.13
   5  -5  -8   -1.82    4.83
   5  -4  -7   -2.53    5.11
   6  -3  -5   20.12    4.91
  -1  -5  -5   66.41    5.81
   0  -8  -8   12.32    5.94
   0  -6  -7   12.07    4.61
   1  -8  -9   13.66    5.33
   1  -6  -8   23.46    5.75
   2  -7  -9   16.60    6.96
   2  -4  -7    9.45    4.60
   2  -3  -6 1399.72   24.43
   3  -8 -10    1.41    5.91
   3  -5  -8    2.16    5.39
   4  -5  -8   19.87    6.93
   4  -3  -6  267.03   12.79
   6  -5  -7   19.16    6.79
   6  -4  -6    0.98    4.51
   6  -2  -3   39.61    5.22
   6  -1  -1   20.56    3.75
  -2  -6  -4   22.58    4.09
  -1  -9  -7    1.39    4.07
   1  -9  -9    8.23    6.54
   1  -5  -7  106.11    8.34
   1  -2  -4 1275.50   18.19
   3  -4  -7   79.97    7.89
   4  -4  -7   30.15    6.00
   4  -1  -3  172.99    7.71
   4   0  -1   64.80    4.16
   5  -2  -4   92.24    6.82
   5   0   0   75.68    4.29
  -3  -8  -3    8.32    3.45
  -3  -6  -2   13.90    2.99
  -2  -8  -5   44.39    5.57
  -1  -7  -6   21.79    5.02
  -1  -4  -4  552.45   12.27
  -1  -3  -3  176.93    6.12
   0  -9  -8    6.56    5.02
   0  -5  -6   97.27    7.20
   0  -2  -3  950.96   13.23
   1  -7  -8   61.26    7.45
   1  -4  -6  197.51    9.75
   1  -3  -5  142.33    7.74
   2  -8  -9    4.42    6.40
   2  -6  -8   19.76    5.83
   2  -1  -3  215.28    7.28
   3  -7  -9   20.07    6.74
   4  -7  -9   15.12    6.51
   5  -6  -8   21.72    6.69
   5  -3  -5  213.76   11.37
   5  -1  -2  124.70    6.73
   6  -3  -4    3.87    4.13
  -2  -9  -5    5.80    3.99
   0  -7  -7    1.32    3.95
   0  -4  -5  173.66    8.16
   2  -9  -9    2.53    6.34
   3  -8  -9    5.06    6.75
   3  -6  -8   15.09    6.68
   3  -1  -3  313.65    9.33
   4  -8  -9   -0.04    7.36
   4  -6  -8   96.01    9.86
   5  -5  -7   55.72    7.82
   5  -4  -6   -0.74    3.83
   6  -5  -6    7.32    5.73
   6  -4  -5    5.77    5.05
   6   0   2    3.23    1.99
  -3  -9  -3    2.68    3.50
  -2  -5  -3   94.20    5.34
  -1  -8  -6    8.66    4.20
   0  -3  -4  155.42    6.81
   1  -8  -8   17.78    5.80
   1  -6  -7   63.21    7.79
   2  -7  -8   90.71    9.66
   2  -5  -7   47.73    6.55
   4  -5  -7   49.67    7.52
   4  -2  -4   90.77    6.50
   5  -7  -8    1.49    6.13
  -4  -7   0   17.00    2.45
  -2  -7  -4  113.61    7.22
  -1  -9  -6    8.71    4.95
  -1  -6  -5   97.76    7.02
   0  -8  -7  122.00    9.23
   0  -6  -6   85.72    7.65
   1  -9  -8   18.11    6.69
   2  -4  -6  268.35   11.53
   2  -3  -5  457.49   13.60
   2  -2  -4  501.94   12.30
   3  -7  -8   27.86    7.52
   3  -5  -7  154.23   10.51
   3  -2  -4  313.46   10.70
   4  -7  -8    3.37    6.46
   4  -4  -6  243.52   12.29
   4  -3  -5  445.52   14.81
   5  -6  -7    3.94    6.04
   5  -2  -3   63.83    6.13
   5   1   3   38.78    1.87
   6  -2  -2   13.88    3.61
  -3  -5  -1   19.33    2.34
   0  -9  -7    0.77    4.23
   1  -5  -6  208.34   10.66
   2  -8  -8    1.66    5.14
   3  -4  -6  291.60   12.62
   3  -3  -5  232.22   10.26
   3   0  -1  106.11    4.20
   5  -5  -6    4.00    5.39
   6  -1   0   43.22    4.34
  -3  -7  -2   15.03    3.04
  -2  -4  -2   35.37    2.99
   0 -10  -7   -0.63    4.15
   1  -7  -7   33.42    5.81
   2  -9  -8    2.69    5.28
   2  -6  -7   45.81    6.79
   2   0  -1  471.32    6.89
   3  -8  -8   15.09    6.15
   3  -6  -7  162.51   11.53
   4  -8  -8    3.00    6.14
   4  -6  -7   55.39    7.92
   4  -1  -2  264.64    8.69
   5  -7  -7   11.43    6.72
   5  -3  -4   65.98    6.37
   6  -5  -5   17.28    5.86
   6  -4  -4   17.79    5.36
   6  -3  -3   15.61    4.37
  -2  -8  -4   11.61    3.74
  -1  -7  -5   14.69    3.73
  -1  -5  -4   47.74    4.77
   0  -7  -6   33.49    5.35
   0  -5  -5  146.89    7.86
   1  -8  -7   33.53    6.68
   1  -4  -5  177.18    8.62
   3  -9  -8    7.43    6.41
   4  -5  -6  123.99    9.95
   5  -1  -1   83.67    5.37
  -2  -9  -4   19.98    4.47
   0  -8  -6   71.14    7.77
   1  -9  -7    8.70    5.91
   1  -6  -6   51.02    6.85
   1  -1  -2  211.82    5.47
   2  -5  -6   28.51    5.30
   3  -7  -7   39.64    7.71
   3  -5  -6   99.00    8.45
   4  -7  -7   15.26    6.04
   4  -4  -5   49.89    7.34
   5  -6  -6    6.76    4.99
   6  -2  -1   20.77    4.11
  -4  -8   0   11.93    2.65
  -3  -8  -2   17.03    3.66
  -2  -6  -3   41.18    4.12
  -2  -3  -1  853.06    8.01
  -1  -9  -5   32.21    5.75
  -1  -8  -5   -0.81    2.62
   0  -9  -6    6.95    5.17
   1 -10  -7    7.79    5.31
   1  -3  -4  652.47   13.88
   2  -8  -7   10.05    5.42
   2  -4  -5   93.84    7.33
   4  -8  -7   -0.14    6.14
   4  -3  -4   13.67    4.61
   4  -2  -3  167.27    7.84
   5  -5  -5   -2.47    4.54
   5   0   1   53.34    3.54
  -3  -9  -2    4.49    3.42
  -1 -10  -5    4.96    4.70
  -1  -4  -3  365.62    9.18
   0 -10  -6    2.37    4.19
   0  -6  -5  413.44   13.59
   0  -4  -4    2.27    2.83
   1  -7  -6  166.01   10.50
   2 -10  -7    6.05    6.73
   2  -9  -7    7.32    5.43
   2  -6  -6   69.75    7.85
   3  -8  -7   15.49    6.06
   3  -4  -5  413.71   14.06
   4  -6  -6   11.98    5.45
   4   0   0   64.40    3.66
   5  -7  -6   -0.39    4.80
   5  -4  -4   12.94    4.84
   5  -2  -2   62.95    5.42
   6  -5  -4    8.31    4.39
   6  -4  -3   23.76    5.27
   6  -3  -2    2.41    3.41
  -1  -6  -4  161.88    7.77
   1  -5  -5   91.81    6.89
   2  -3  -4    8.45    3.69
   2  -1  -2 1812.86   17.54
   3  -9  -7    3.27    5.33
   3  -6  -6  184.19   11.08
   3  -3  -4  415.12   12.61
   3  -2  -3  614.24   13.60
   5  -3  -3   63.21    5.96
   6  -1   1  201.13    7.53
   6   0   3   16.64    2.44
  -3  -4   0  237.70    3.93
  -2  -7  -3   29.52    3.98
   0  -7  -5   55.82    6.59
   0  -3  -3  852.99   13.44
   1  -9  -6   30.45    6.79
   1  -8  -6   60.66    7.29
   2  -7  -6    7.50    4.79
   2  -2  -3   48.90    4.26
   4  -7  -6   44.09    7.41
   4  -5  -5   21.86    5.29
   5  -6  -5    3.76    4.59
   6  -6  -4    2.86    5.14
  -3  -6  -1   33.84    3.24
  -2  -8  -3    2.20    3.05
  -1  -7  -4   49.19    5.46
   1 -10  -6    3.17    4.76
   2  -8  -6   64.55    8.38
   2  -5  -5   42.17    5.60
   3  -7  -6   50.56    7.40
   3  -5  -5    4.40    4.51
   4  -8  -6    3.20    5.77
   4  -4  -4   50.10    6.52
   5  -7  -5   46.48    8.05
   5  -5  -4   83.55    8.35
   6  -5  -3    5.66    4.98
  -2  -9  -3   10.06    3.88
  -2  -5  -2  153.09    5.85
  -1  -8  -4   28.02    4.93
  -1  -3  -2  627.97    9.52
   0 -10  -5    0.88    4.83
   0  -9  -5    5.60    4.83
   0  -8  -5    1.33    3.47
   0  -5  -4  215.67    8.89
   0  -2  -2 5961.15   28.02
   1  -6  -5  139.45    8.74
   1  -4  -4  382.84   11.54
   2 -10  -6   -0.52    4.83
   2  -9  -6   11.02    5.56
   3  -9  -6    7.11    6.46
   3  -8  -6    3.62    5.14
   4  -9  -6    0.28    5.90
   4  -6  -5   62.79    7.31
   4  -3  -3   -2.86    3.52
   4  -1  -1  169.16    6.77
   5  -1   0   41.71    4.03
   6  -4  -2    5.22    4.12
   6  -3  -1    9.80    4.33
   6  -2   0   33.00    4.20
  -4  -6   1   86.40    3.37
  -1 -10  -4    0.78    3.57
  -1  -9  -4   20.28    4.28
  -1  -5  -3  245.99    8.49
   1  -7  -5   33.44    6.33
   2  -6  -5  212.72   11.44
   3  -6  -5  190.71   11.50
   3  -4  -4  341.09   12.77
   4  -2  -2   24.28    4.02
   4   1   2    7.32    1.33
   5  -8  -5    4.75    5.97
   5  -4  -3    2.96    3.53
  -3  -7  -1   45.14    3.92
   1  -8  -5   54.07    7.45
   2  -4  -4  308.44   11.17
   4  -7  -5   13.76    5.59
   4  -5  -4   57.86    7.34
   5  -6  -4    5.59    4.68
   6  -6  -3   10.33    4.92
  -3  -9  -1   20.10    4.21
  -3  -8  -1    4.26    3.06
   0  -6  -4    8.60    3.60
   1 -10  -5    0.32    4.65
   1  -9  -5   50.19    7.16
   1  -5  -4   11.00    4.30
   1  -3  -3  258.76    8.55
   2  -7  -5   38.13    6.27
   3  -7  -5   25.43    5.67
   3  -3  -3  348.88   11.61
   4  -9  -5   -0.23    5.90
   4  -8  -5   24.52    6.46
   5  -7  -4   26.71    6.40
   6  -5  -2   54.61    7.33
   6  -1   2    3.62    2.87
  -2  -6  -2  290.33    9.02
  -1  -6  -3  106.40    6.65
   0 -10  -4    2.47    5.00
   0  -7  -4   62.66    6.36
   0  -4  -3  188.10    7.58
   2 -10  -5    1.73    5.71
   2  -9  -5    3.40    5.23
   2  -8  -5   76.54    8.01
   2  -3  -3  148.98    7.74
   3 -10  -5    0.34    6.10
   3  -9  -5   30.17    7.14
   3  -8  -5   46.06    7.44
   3  -5  -4   24.46    5.51
   4  -6  -4   62.81    8.11
   4  -4  -3    8.09    4.88
   5  -8  -4   12.10    5.97
   6  -4  -1   12.95    4.65
  -4  -7   1   32.86    3.22
  -2 -10  -2    3.43    3.94
  -2  -7  -2   61.63    5.61
  -1 -10  -3   53.87    7.24
  -1  -7  -3   25.96    4.77
  -1  -2  -1 1267.10    9.86
   0  -9  -4    8.14    4.20
   0  -8  -4   65.19    6.83
   2  -5  -4  134.81    8.47
   3  -2  -2  295.07    9.63
   3   0   0  630.47    9.10
   5  -4  -2   63.31    6.92
   6  -6  -2   38.63    7.28
   6  -3   0    8.19    3.92
   6  -2   1   62.80    5.89
  -4  -8   1   11.63    3.00
  -2  -9  -2   28.24    5.00
  -2  -8  -2   37.12    4.95
  -1  -9  -3    0.02    3.68
  -1  -8  -3   90.53    7.48
   1  -6  -4  153.13    9.15
   1  -2  -2 1643.31   17.84
   3  -6  -4  116.59    9.35
   3  -1  -1  164.60    6.28
   4  -9  -4    5.76    6.91
   4  -8  -4    3.60    6.48
   4  -7  -4    3.33    5.16
   4  -3  -2   36.36    5.18
   5  -6  -3   29.89    5.88
   5   0   2  135.62    5.32
  -2  -4  -1   49.70    3.46
  -1  -4  -2  541.47   11.01
   0  -5  -3  572.46   14.60
   1 -10  -4   10.22    5.64
   1  -9  -4   28.01    6.08
   1  -8  -4   85.64    8.73
   1  -7  -4   35.08    5.96
   2  -6  -4   26.95    5.57
   2  -2  -2 1929.61   21.82
   3 -10  -4    4.02    7.61
   3  -7  -4   59.48    7.58
   3  -4  -3   64.40    6.67
   4  -5  -3  267.12   12.85
   5  -8  -3    1.96    6.55
   5  -7  -3   20.28    6.18
   5  -3  -1   42.20    5.77
   6  -5  -1   -1.60    4.83
   6   0   4   23.77    3.19
   1  -4  -3  125.96    7.38
   2 -10  -4    5.74    5.88
   2  -9  -4    0.78    5.43
   2  -7  -4  232.08   12.73
   2  -4  -3   49.82    6.26
   3  -9  -4   20.70    6.90
   3  -8  -4   18.35    6.32
   4  -2  -1    2.43    3.34
   5  -5  -2   21.45    6.14
   5  -2   0   11.13    3.46
  -3  -5   0  104.40    4.65
   0 -10  -3    0.79    4.72
   0  -6  -3  100.07    7.82
   0  -3  -2  551.76   11.41
   3  -5  -3  207.39   11.78
   4  -6  -3   12.14    5.70
   4  -1   0   89.36    5.74
   6  -6  -1    9.35    5.72
   6  -4   0   28.93    6.00
  -3  -9   0    1.71    3.94
  -1 -10  -2   25.54    6.73
  -1  -5  -2   22.46    4.28
   0  -9  -3    5.88    4.47
   0  -8  -3   94.13    9.02
   0  -7  -3   79.10    7.58
   1 -11  -3   14.95    7.27
   1  -5  -3  109.16    7.92
   3  -3  -2  283.28   11.51
   4  -9  -3   10.85    6.93
   4  -8  -3   19.69    7.18
   4  -7  -3   24.20    6.78
   4  -4  -2    1.61    3.89
   5  -7  -2    3.26    6.64
   5  -6  -2    1.21    5.11
   5  -4  -1   48.63    6.87
   6  -3   1   23.78    5.10
   6  -1   3   43.81    5.08
  -3  -8   0    3.92    3.54
  -3  -6   0   67.04    5.22
  -2 -10  -1    9.04    4.96
  -1  -9  -2    1.35    4.72
   1 -10  -3   32.43    7.70
   1  -1  -1 6981.52   30.56
   2 -10  -3   -0.08    7.02
   2  -5  -3  192.88   10.64
   3 -10  -3   15.38    7.76
   3  -6  -3   80.86    8.96
   5  -8  -2   19.29    8.00
   6  -2   2    5.94    4.17
  -3  -7   0   30.85    4.49
  -2  -9  -1   -1.01    4.31
  -2  -5  -1  396.88   10.33
  -1  -8  -2    3.95    4.86
  -1  -7  -2   10.39    4.89
  -1  -6  -2  226.76   10.36
   0 -11  -2    1.67    6.74
   1  -9  -3   21.56    6.75
   1  -8  -3   89.30    9.67
   1  -7  -3   -1.00    4.86
   1  -6  -3   89.38    8.10
   2  -9  -3    9.13    6.84
   2  -6  -3  470.48   17.97
   3  -9  -3   23.05    7.76
   3  -8  -3   38.77    8.14
   3  -7  -3   42.58    7.83
   5  -5  -1    1.47    5.18
   5  -3   0    4.98    4.43
   6  -6   0    8.76    7.20
  -2  -8  -1   -0.24    4.36
  -2  -7  -1   64.52    6.97
  -2  -6  -1  301.32   11.33
   0 -10  -2   10.32    7.20
   1  -3  -2  931.89   17.36
   2  -8  -3   20.99    7.02
   2  -7  -3   60.25    8.64
   4  -9  -2    3.20    8.08
   4  -3  -1   31.93    5.36
   6  -4   1    1.85    5.63
   0  -4  -2   99.57    7.09
   1 -11  -2   35.12    9.10
   3 -10  -2   -0.42    9.27
   4  -8  -2   57.37   10.46
   4  -7  -2   32.92    8.32
   5  -8  -1   16.82    9.49
   5  -7  -1   17.89    8.73
   5  -6  -1   12.09    6.45
   0  -9  -2   20.78    6.62
   1 -10  -2   70.25   11.37
  -3   5   6   90.40    3.82
  -2   6   9   14.19    4.31
  -2   7  10    5.22    4.37
  -2   8  11   -0.34    4.07
  -1   5   9    8.70    4.64
  -1   7  11    6.12    5.40
   0   3   7   78.22    7.18
   1   2   6 1145.80   22.56
   1   4   9   78.62    8.91
   1   5  10   12.38    6.98
   1   6  11   16.33    7.50
   1   7  12   17.43    7.26
   2   5  10    1.31    7.99
   2   6  11    0.68    6.15
   3   1   4   64.66    6.75
   3   2   6  159.77   11.11
   4   0   1  373.61   12.87
   4   4   8    7.76    6.63
   5   1   2   35.46    6.67
   5   2   4   28.19    7.60
  -1   2   4 1188.62   12.85
  -1   3   6  450.14   11.32
  -1   6  10   91.44    8.08
   2  -1  -2 1836.79   10.22
   3  -1  -2  741.67   10.55
   3   3   7   58.88    8.62
   4   1   3  355.41   15.08
   4   2   5  162.48   11.48
   6   0  -3   14.61    4.95
   6   1   0   45.42    7.46
   6   2   2    5.81    6.20
   0   2   5   53.30    4.90
   0   7  11   -0.38    5.85
   1   0   1  876.38   10.78
   3   4   8   46.71    8.24
   3   5   9    4.30    7.21
   3   6  10   25.68    8.56
   4  -1  -3  179.07    6.44
   4   3   6    4.63    6.72
   5  -1  -5  146.68    6.36
   5   0  -1   23.29    4.71
   5   3   5   20.38    7.08
   6  -1  -9   35.94    3.02
  -1   8  11    6.81    5.92
   0   4   8   12.21    4.61
   0   5   9   85.03    8.96
   0   6  10   52.33    7.95
   1   3   7   21.01    5.13
   1   7  11   44.01    8.51
   2   3   7  118.31    9.66
   2   6  10    0.83    6.94
   3   0   1  208.20    8.56
   3   2   5  135.93    9.95
   4   0   0   59.59    5.84
   4   4   7    6.59    6.32
   4   5   8    9.17    8.54
   5   2   3   44.23    7.85
   5   4   6    2.78    6.85
  -3   6   7  182.19    6.87
  -3   8   9    5.59    3.75
  -1   4   7  537.18   14.13
   1   4   8  120.36    9.74
   1   5   9  109.20   10.41
   1   6  10   16.37    6.50
   2   0   1  683.75   12.93
   2   5   9   26.40    7.19
   3   1   3   86.86    7.02
   4   2   4   47.29    7.23
   5   1   1   17.12    4.87
   6   1  -1   82.81    8.69
   6   2   1   20.75    7.08
  -3   7   8   17.04    3.56
  -2   8  10    5.68    4.43
  -1   7  10    4.35    4.56
   0   8  11   13.22    6.99
   1   2   5  170.47    8.94
   3   3   6   15.39    6.08
   3   6   9    3.72    6.54
   4   1   2    8.89    4.49
   5   0  -2   83.31    6.96
   5   3   4    2.45    5.70
  -2   5   7   55.17    5.07
  -2   7   9   19.44    4.64
  -1   5   8    1.94    3.32
  -1   6   9  123.36    8.89
   0   3   6  109.46    7.57
   1   1   3   67.53    5.01
   2   1   3 1484.16   22.93
   2   7  10    7.76    7.30
   3   4   7    7.22    5.34
   3   5   8   20.20    7.20
   4   3   5   89.96    9.36
   4   4   6   11.64    7.32
   4   5   7    1.89    7.25
   5   2   2    9.36    5.92
   5   4   5   12.10    6.71
   6  -1 -10    1.85    2.01
   6   3   2    2.94    5.44
  -4   8   7    2.81    2.38
  -2   6   8   19.20    4.31
   0   7  10   24.36    6.54
   1   3   6  202.97   10.97
   1   7  10   59.45    9.14
   2   3   6   33.85    6.18
   2   6   9    2.36    5.96
   3   2   4    5.96    4.58
   4   2   3  288.51   14.53
   5  -1  -6  115.02    5.40
   5   1   0  100.17    8.66
   6   1  -2  127.30    9.81
   6   2   0   20.12    6.96
  -4   7   6   45.62    3.33
  -1   8  10    9.86    5.92
   0   4   7  111.86    8.15
   0   5   8   67.81    8.17
   0   6   9   92.40    9.02
   1   4   7   65.97    8.13
   1   5   8   60.51    8.75
   1   6   9   20.08    6.15
   2   4   7   27.01    6.49
   3   0   0  663.00   14.00
   3   1   2  204.29   10.02
   3   6   8   -7.54    6.69
   4  -1  -4   53.44    3.82
   4   0  -1   66.74    5.88
   4   1   1  134.98    9.20
   5   3   3   73.21    8.96
  -1   3   5  159.36    6.65
   0   8  10   -4.09    5.60
   1   8  10   -1.11    5.69
   2   7   9   25.88    8.59
   3  -1  -3  299.55    6.23
   3   3   5  263.66   13.90
   3   4   6   26.61    6.43
   3   5   7   96.84   10.72
   4   3   4   21.56    6.14
   4   4   5    3.94    6.88
   4   5   6    2.73    7.07
   4   6   7    9.51    7.72
   5   0  -3   64.62    6.10
   5   4   4   20.68    7.29
   5   5   5   12.75    7.72
   6   3   1   -0.07    5.16
  -2   8   9   10.40    4.62
  -1   7   9   -1.58    3.35
   0   2   4 2925.21   27.06
   2   2   4 1323.41   24.45
   5   1  -1   61.46    7.03
   5   2   1   12.73    4.82
   6   1  -3   19.18    5.49
   6   2  -1   12.10    6.25
  -3   4   4  336.86    3.95
  -3   8   8   12.48    4.21
  -1   6   8   22.48    5.52
   0   7   9   59.26    8.17
   1   2   4  294.43   10.68
   1   7   9   68.95    9.26
   2   3   5   31.07    5.96
   2   5   7    7.39    6.58
   2   6   8   21.26    7.07
   3   7   8    6.82    7.55
   4   2   2   64.25    8.22
   5   3   2   29.69    7.41
  -2   7   8   72.28    6.99
  -1   5   7  116.80    8.04
   0   6   8  275.55   14.33
   1   6   8   81.78    9.30
   2   0   0 3499.23   25.71
   2   1   2 1576.64   22.47
   3   6   7   18.21    7.25
   4   6   6    7.78    7.53
   5   4   3    5.57    6.15
   5   5   4    9.55    6.96
   6   3   0    8.36    5.64
  -3   7   7   35.77    4.56
  -2   9   9    4.39    4.71
  -1   8   9    3.82    4.09
   0   3   5   49.04    5.35
   0   5   7  172.16   10.92
   0   8   9   -0.84    5.96
   1   3   5  110.51    8.01
   1   5   7   43.88    7.11
   1   8   9   11.95    6.65
   2   7   8   13.18    7.41
   3   3   4  121.89    9.91
   3   5   6   61.08    9.08
   4   0  -2  157.38    7.89
   4   1   0  235.87   11.01
   4   3   3  135.99   10.78
   4   4   4   77.18    9.60
   4   5   5    7.24    6.35
   5   2   0   89.33    9.21
   6   1  -4   60.67    7.07
   6   2  -2   38.38    7.33
  -2   6   7   41.10    5.05
   0   4   6  262.62   11.47
   1   1   2 2981.12   25.66
   2   6   7  112.62   11.62
   3   0  -1  127.79    6.44
   3   1   1  277.11   10.82
   3   7   7    3.59    7.19
   5   0  -4  151.70    8.13
   5   1  -2   98.63    8.20
   5   3   1   14.57    6.36
   6   3  -1   74.08    9.80
  -3   6   6  181.26    6.93
  -3   9   8    4.29    4.06
  -2   4   5  102.48    4.97
  -2   5   6   29.10    4.31
  -1   7   8   66.13    7.85
  -1   9   9    9.10    6.28
   0   7   8   32.42    7.55
   0   9   9    6.85    6.74
   1   7   8   33.00    7.51
   2   2   3  400.30   13.54
   2   8   8    2.61    6.41
   3   6   6   11.58    7.84
   4   2   1   44.07    7.18
   4   6   5    0.21    6.43
   5   4   2   51.15    8.75
   5   5   3   13.46    7.13
   6   0  -7   42.33    5.27
  -2   8   8    7.23    4.54
  -1   2   3 1462.13   12.69
   1   6   7  104.06   10.35
   2   3   4   36.98    6.01
   2   5   6  148.71   11.54
   3   2   2   21.17    5.02
   3   5   5  143.40   12.33
   4   3   2   25.99    7.36
   4   4   3    7.31    6.89
   4   5   4   33.31    8.08
   6   2  -3    2.78    5.25
  -3   5   5   12.86    2.38
  -1   6   7   63.84    7.18
   0   6   7    9.88    6.00
   1   0   0 1863.13   13.15
   1   8   8   14.91    6.83
   2   7   7   -0.06    5.94
   3   3   3  155.63   10.67
   3   4   4   96.17    9.83
   3   7   6   24.62    8.90
   4   7   5    9.90    8.26
   5   2  -1   17.32    5.16
   6   1  -5   29.54    5.55
  -2   9   8    9.95    5.98
  -1   8   8   23.73    6.12
   0   8   8    9.98    5.36
   1   2   3 1062.35   18.57
   1   5   6  112.13    9.55
   1   9   8    0.94    6.08
   2   8   7    4.49    7.43
   4   1  -1  232.19   10.69
   4   6   4   13.59    8.26
   5   0  -5  109.32    7.22
   5   1  -3   25.01    5.72
   5   3   0  150.70   11.61
   5   4   1    6.99    6.97
   5   5   2    9.37    6.85
   6   3  -2   27.32    7.08
   6   4  -1   18.07    7.49
  -4   8   6    2.43    2.78
  -3   8   7   15.71    4.09
  -2   7   7   48.33    6.15
  -1   5   6  234.52   10.49
   0   5   6  109.98    8.93
   0   9   8    9.70    6.97
   1   3   4  282.20   11.52
   1   4   5  335.19   13.72
   1   7   7   -2.05    5.20
   2   1   1 1684.96   22.23
   3   1   0  111.99    7.59
   3   6   5   70.15    9.80
   3   8   6    3.84    7.66
   4   0  -3   60.00    5.34
   6   0  -8   26.31    4.65
   6   2  -4   67.65    8.21
  -1   3   4  689.30   12.13
  -1   4   5  197.08    8.48
  -1   9   8   22.73    5.75
   0   2   3  753.46   13.04
   0   7   7   -3.91    5.28
   2   5   5  139.27   11.09
   3   5   4  119.17   11.34
   4   3   1    6.80    6.08
   4   4   2   57.85    8.83
   4   5   3   63.84    9.38
   4   7   4    1.86    7.66
   5   6   2   -0.86    7.22
   6   1  -6   17.59    5.36
  -1   7   7   35.80    6.52
   0   3   4  136.80    7.31
   0   4   5  187.86    9.46
   1   6   6   53.31    7.81
   1   8   7    2.61    5.90
   2   2   2   28.64    5.18
   2   4   4  277.87   13.53
   2   7   6   49.35    8.77
   3   2   1  596.17   17.28
   3   4   3   88.99   10.08
   3   7   5   20.97    8.31
   5  -1  -8   91.54    4.83
   5   2  -2   94.04    8.45
   5   4   0   30.47    8.02
   5   5   1   12.37    6.83
   6   3  -3   34.82    7.18
   6   4  -2    0.24    6.49
  -3   9   7    0.93    4.01
  -2   6   6   66.41    6.08
  -2   8   7   12.97    4.90
   0   8   7  149.74   11.94
   1   9   7    4.44    6.80
   2   3   3  280.10   12.35
   2   8   6   34.12    8.34
   3   3   2  266.42   13.16
   3   8   5    9.57    7.38
   4   6   3    9.11    6.71
   5   3  -1    8.24    4.72
  -3   7   6   48.33    4.90
  -1   8   7   43.21    6.95
   0   6   6   83.89    8.82
   1   5   5   67.23    7.64
   1   7   6   20.62    7.21
   2   6   5    6.56    5.20
   2   9   6   14.28    7.96
   3   6   4   -1.08    5.64
   4   1  -2  866.48   19.35
   4   5   2   37.66    7.36
   4   7   3   -2.51    7.66
   5   1  -4   76.16    7.05
   5   6   1    1.69    6.47
   6   0  -9   39.15    5.02
   6   2  -5    5.88    4.84
  -4   9   6    3.13    3.44
  -2   9   7   15.85    5.37
  -1   6   6   49.80    6.41
   0   9   7    6.36    5.66
   0  10   7    3.97    6.63
   3   5   3  349.24   17.19
   3   7   4   15.13    8.11
   4   4   1    1.15    5.71
   5   0  -6   50.13    5.22
   5   5   0   42.70    9.05
   6   1  -7   82.16    7.77
   6   3  -4   21.11    6.66
   6   4  -3   -2.68    6.41
  -2  10   7    3.35    4.91
  -1   9   7   10.77    4.66
  -1  10   7   10.32    6.46
   1   1   1 5291.40   30.99
   1   4   4  569.19   16.74
   1   8   6   14.65    6.46
   2   5   4    5.74    5.29
   2   7   5   11.31    6.44
   4   2  -1   94.51    7.95
   4   3   0  349.58   15.21
   4   6   2   17.46    8.08
   5   3  -2  104.35    9.58
   5   4  -1    1.84    6.13
   0   5   5  153.41    9.22
   0   7   6   34.64    6.33
   1   3   3  168.59    8.67
   1   6   5  110.53    9.59
   1   9   6   -0.33    6.29
   2   4   3  667.28   19.58
   2   8   5   44.87    8.60
   3   1  -1 1315.65   20.95
   3   4   2  351.90   15.53
   3   8   4   24.65    8.06
   5   6   0   -1.41    5.96
   1   2   2  243.90    8.65
   2   6   4   25.00    6.51
   2   9   5    5.72    6.67
   3   3   1   47.77    6.64
   3   6   3    8.19    6.02
   4   5   1    7.84    5.24
   4   7   2    4.43    6.83
  -2  -1   9  171.48    7.72
   0  -2   9  140.86    9.97
   0  -2  16    7.43    7.25
   0  -2  17    2.60    6.26
   1  -2   7  114.14    9.05
   3  -2   7   16.56    6.29
   4  -2  10   14.26    7.82
   4  -2  11    2.32    7.79
   4  -2  12    9.09    8.71
   4  -1   3  100.95    8.49
   5  -1   5   21.65    5.92
   5   0   1   55.28    6.40
   5   2  -4  144.56    4.81
   6   1   0   39.94    5.96
  -3   0   8  231.02    5.72
  -2  -1  10  141.21    7.64
  -2  -1  16    5.13    5.41
  -2  -1  17   10.40    5.44
   0  -2  10   29.93    5.86
   0  -2  11   52.41    7.80
   0  -2  12   57.67    8.41
   0  -2  13   25.47    7.49
   0  -2  14   12.45    6.42
   0  -2  15    7.53    5.98
   1  -2  16   12.25    7.25
   2  -2   7  347.39   14.71
   3  -2   8  122.44   10.70
   3  -2   9   18.60    7.49
   3  -2  13    2.25    8.25
   3  -2  14    8.52    8.45
   3  -1   2  384.46   12.08
   5  -1   6   27.33    6.48
   6   0   4   27.64    6.72
  -2  -1  11  256.22   10.64
  -2  -1  14   29.18    5.61
  -2  -1  15   -1.08    4.56
  -2   0   4  285.97    2.71
   1  -2   8   11.19    4.87
   1  -2   9  204.29   12.16
   1  -2  14   71.07   10.48
   1  -2  15   13.84    6.99
   2  -2   8  292.82   14.20
   2  -2  13   26.92    8.71
   2  -2  15   11.97    7.31
   2  -1   2 1170.55   17.95
   3  -2  10   28.93    7.52
   3  -2  11    2.57    6.07
   3  -2  12    0.31    6.51
   3   0  -1  115.36    5.02
   4  -1   4   39.56    6.84
   5  -1   7   18.16    6.72
   5  -1   8    0.74    5.94
   5  -1   9   20.37    8.59
   6   0   5   27.08    6.52
  -2  -1  12   95.35    7.63
  -1  -1   6  204.20    7.23
   1  -2  10   84.98    8.67
   1  -2  11   19.14    6.17
   1  -2  12  252.55   14.67
   1  -2  13   67.67    9.51
   2  -2   9  125.44   10.44
   2  -2  10   38.00    7.34
   2  -2  11   19.99    6.04
   2  -2  12   29.98    7.59
   4   0   0   64.30    5.30
   5   0   2  129.71    8.99
   6   1   1   42.78    6.08
   6   2  -2   40.54    4.71
  -3   0   9  210.18    6.52
  -3   0  16   13.31    4.69
  -1  -1  17   30.52    7.08
   0  -1   4   64.45    4.56
   3  -1   3   78.64    6.47
   4  -1   5  191.45   11.63
   6   3  -4   16.28    2.87
  -3   0  15    6.22    3.93
  -1  -1  16    1.98    4.84
   0  -1  17    3.37    6.79
   1  -1   3 2421.13   23.79
   2  -1   3   57.28    5.74
   2   0  -1  469.70    6.89
   4  -1   6   77.37    8.43
   4  -1   7   42.66    8.08
   4  -1   8  218.39   14.61
   4  -1  10   70.75   10.96
   4  -1  11   38.69    9.94
   4  -1  12   -1.47    7.41
   5   0   3   12.75    5.11
   5   1  -1   46.81    4.72
   6   1   2   13.06    5.11
  -4   1  15    1.52    3.68
  -3   0  10    3.22    2.52
  -3   0  13    1.90    3.49
  -3   0  14   25.49    4.64
  -1  -1   7   92.65    5.61
  -1  -1  14   -0.96    4.61
  -1  -1  15    7.69    4.55
   0  -1  16   -1.18    6.30
   3  -1   4  272.32   11.47
   3  -1  14   15.48    8.57
   4  -1   9  106.90   11.26
   4   0   1  393.94   12.28
   5   0   4   20.70    5.70
   6   1   3   29.58    6.57
  -5   2  13    6.13    2.43
  -3   0  11   80.91    5.64
  -3   0  12   42.16    4.69
  -1  -1   8   89.40    6.38
  -1  -1  13    1.89    5.03
   0  -1  15   20.23    7.26
   1  -1  16    2.95    6.80
   2  -1  15    1.38    6.36
   3  -1   5   72.72    7.11
   3  -1  12   49.04    9.87
   3  -1  13    6.40    7.53
   5   0   5   50.76    7.63
   5   0   6   15.86    6.75
   6   1   4   14.86    6.55
   6   2  -1    1.06    3.68
  -5   2  11   11.38    2.11
  -5   2  12    1.43    1.96
  -4   1   9   37.22    2.52
  -4   1  13   -0.78    2.89
  -4   1  14   13.01    3.77
  -2   0  17    3.31    5.35
  -1  -1   9    1.84    3.15
  -1  -1  10  142.53    8.64
  -1  -1  11   -3.06    3.39
  -1  -1  12   63.46    6.97
   0  -1   5 2030.30   22.42
   0  -1  14   44.49    7.93
   1  -1   4  644.92   14.20
   1  -1  15   19.57    7.06
   2  -1   4  291.72   10.78
   2  -1  14   23.46    7.47
   3  -1   6   66.83    7.47
   3  -1   8    3.85    6.50
   3  -1   9   86.21    9.63
   3  -1  10   27.63    7.17
   3  -1  11   12.63    6.81
   3   0   0  653.50   12.38
   5   0   7   15.72    6.48
   5   0   8    6.65    6.32
   5   0   9   20.66    7.66
   5   1   0  106.02    7.35
  -4   1  12    6.11    2.80
  -2   0  16    2.86    4.99
   0  -1   6  710.19   15.36
   0  -1  13  176.43   11.78
   1  -1  13  126.61   11.59
   1  -1  14   27.92    7.38
   2  -1   5  213.92   10.00
   2  -1  12   13.25    6.41
   2  -1  13    5.57    6.15
   4   0   2   41.06    5.64
   6   2   0   30.51    5.55
  -4   1  10  156.10    5.23
  -4   1  11   13.82    3.04
  -2   0  15    8.12    5.00
  -1   0  17    6.44    6.52
   0  -1  11   25.34    6.37
   2  -1   6  162.36    9.50
   2  -1   7  113.22    9.22
   2  -1   9    0.10    6.14
   2  -1  11   58.09    8.08
   4   0   3  309.93   12.97
   4   0  12   34.99    9.71
   4   1  -2  937.00   13.57
   0  -1   8   13.44    4.68
   0  -1   9  338.77   12.95
   0  -1  10   23.97    5.29
   0   0  17   35.65    8.92
   1  -1   7  705.72   18.18
   1  -1   9  169.43   11.04
   1  -1  10  242.83   12.86
   1  -1  11   38.27    6.99
   2  -1   8  176.49   10.97
   3   0  14    3.56    7.82
   4   0   4   63.39    7.97
   4   0  10   33.67    9.38
   4   0  11   21.94    8.06
   5   1   1   12.80    4.16
   6   2   1   11.42    4.64
   6   3  -3   29.65    4.11
  -2   0  14   19.90    4.58
  -1   0  16    6.77    5.30
   1  -1   8  300.29   12.72
   1   0  16    6.57    7.64
   2   0  15    2.35    7.42
   3   0   1  219.68    8.47
   3   0  13   -2.21    6.41
   4   0   5  210.52   12.21
   4   0   6   17.92    7.02
   4   0   7   -2.77    6.26
   4   0   8   29.72    7.40
   4   0   9   31.93    7.94
   5   1   2   31.65    5.71
   6   2   2   -0.91    4.41
  -3   1  16   -0.83    4.06
  -2   0  13   59.72    6.87
  -1   0  15    0.51    5.68
   0   0  16   76.56    9.83
   1   0  15   -1.30    7.00
   2   0  14    7.14    7.68
   3   0  12   10.11    6.93
   5   1   3   47.97    6.96
   5   1   4   55.38    7.64
   5   1   8    1.67    7.27
   5   1   9   19.20    8.46
   6   2   3   11.29    5.93
   6   2   4    5.30    6.26
  -2   0  12   21.10    4.94
  -1   0  14  173.88   11.87
   0   0  15   -0.16    5.32
   2   0   0 3416.91   22.69
   2   0  13   10.44    7.65
   3   0  11   39.65    8.56
   4   1  -1  235.79    8.46
   5   1   5   21.64    5.79
   5   1   6    3.00    5.31
   5   1   7    5.71    5.91
   6   3  -2   30.86    4.95
  -3   1  15   35.77    5.83
  -2   0   5  536.57    6.76
  -2   0  11   42.11    5.45
  -2   1  17   18.57    6.79
   1   0  14  121.78   11.66
   2   0  12   30.16    8.54
   3   0   9   29.44    8.48
   3   0  10   27.80    7.08
   3   1  -3  173.34    3.78
   5   2  -2  111.54    6.50
   6   4  -5    7.69    2.69
  -3   1  14    4.09    4.64
  -2   0  10  194.71    8.87
  -1   0  13  249.16   13.07
  -1   1  17   25.81    7.86
   1   0  13    8.05    5.57
   2   0  11  137.63   12.47
   3   0   3  141.71    8.25
   3   0   4  176.29   10.09
   3   0   5  159.87   10.51
   3   0   6  193.49   12.17
   3   0   7   43.50    8.47
   3   0   8  291.40   15.56
   4   1  11   14.55    8.62
  -2   0   6   44.61    3.27
  -2   0   8   26.09    4.10
  -2   0   9  124.45    6.79
  -2   1  16    5.44    4.36
  -1   0  12  133.63   10.21
   0   0  13   28.35    6.33
   1   0  12    8.36    5.22
   1   1  16   23.17    9.03
   2   0  10  156.36   12.74
   2   1  15   10.04    8.25
   3   1  13   12.62    7.91
   4   1   0  228.49    9.47
   4   1   9   31.69    9.16
   4   1  10   51.47    9.76
   6   3  -1   56.25    6.67
  -4   2  15    1.25    4.33
  -3   1  13   56.73    6.46
  -2   0   7 1124.17   14.73
  -2   1  15    3.22    5.13
  -1   1  16    8.92    6.58
   0   0  12  249.65   13.52
   0   1  16   17.31    7.93
   1   0  11   16.29    7.06
   2   0   1  730.21   12.60
   2   0   9  350.67   16.71
   3   1  12   38.11   10.00
   4   1   8   24.26    8.29
   5   2  -1   24.16    4.55
   5   2   8   16.07    8.43
   6   3   0    3.88    4.71
   0   0  11   36.49    6.41
   1   0   0 1783.55   11.42
   1   1  15   31.11    8.31
   2   0   8  219.31   12.59
   2   1  14   21.44    8.08
   3   1  11   30.37    9.40
   4   1   1  145.88    8.45
   4   1   6  348.38   17.22
   4   1   7   42.68    7.72
   5   2   0   98.62    7.74
   5   2   7    4.20    7.16
   5   3  -5    1.11    2.36
   6   3   1    1.85    4.42
   6   3   2    3.44    5.17
  -3   1  12   26.93    4.88
  -2   1  14    1.80    4.45
  -1   1  15   94.64   10.23
   0   0  10   10.17    5.53
   0   1  15    2.79    5.80
   2   0   2  854.44   15.24
   2   0   6  640.93   18.52
   2   0   7  229.73   12.19
   2   1  13   32.51    8.41
   4   1   2    6.08    3.92
   4   1   4   21.54    7.01
   4   1   5  306.01   15.15
   5   2   1   17.19    5.24
   5   2   5   18.70    6.70
   5   2   6   -1.08    5.39
  -4   2  14   -2.49    3.54
  -3   2  16    9.12    5.14
  -1   0   9  197.79    9.98
   1   0   9   25.32    5.80
   1   1  14   33.16    8.14
   2   0   3  505.68   13.13
   2   0   4  288.47   11.07
   2   0   5   71.79    6.78
   2   1  12   15.32    8.07
   3   1  10   93.56   11.07
   4   2  11   20.66    8.52
   5   2   2    1.40    4.31
   5   2   3   40.56    6.97
   5   2   4   25.28    5.92
   6   4  -4    2.42    3.04
  -1   0   8  375.11   11.82
  -1   1  14   12.26    5.55
   0   1  14   61.46    8.29
   1   0   8   18.83    5.17
   1   1  13   54.89    8.76
   1   2  16   11.75    8.92
   2   2  15    5.63    7.93
   3   1   9  217.92   14.66
   3   2  13    7.30    8.31
   4   2  10   -4.74    6.36
  -4   2  13   -0.90    3.48
  -3   1  11   11.38    3.59
   1   0   7  250.19   11.34
   2   1  11   42.04    8.32
   2   2  14    3.54    8.05
   3   1   8   89.20   10.02
   3   2  12   15.51    9.09
   4   2   9   11.57    7.11
   6   4  -3    1.68    3.40
  -3   2  15    2.85    4.40
  -2   2  16    2.84    5.07
  -1   1  13   64.70    7.57
  -1   2  16   17.07    7.09
   0   1  13   20.40    5.86
   0   2  16   17.05    7.01
   1   0   5  704.53   15.94
   1   0   6  486.79   14.37
   1   1  12    9.27    5.39
   1   2  15   12.67    7.07
   2   1  10  121.83   10.98
   3   1  -2  305.28    6.69
   3   1   7  358.61   16.50
   4   2   8   27.07    7.65
   5   3   7   18.82    7.98
  -3   1  10  190.08    7.64
  -2   1  12  287.68   12.38
  -1   0   6  208.98    7.24
   0   1  12   39.57    7.75
   1   0   2   66.51    4.00
   1   0   3 1461.27   18.30
   1   0   4  477.06   11.87
   2   2  13    1.35    6.46
   3   1   6  242.75   13.11
   3   2  11   39.90    8.91
   4   2   7   73.48    9.16
   5   3   6    0.98    6.43
   6   4  -2    2.71    3.79
   6   4  -1   11.88    4.94
  -3   2  14   44.21    5.94
  -2   2  15   -1.06    4.32
  -1   0   5    2.88    2.21
  -1   1  12  189.35   10.96
  -1   2  15   13.13    6.42
   0   2  15   21.85    6.88
   1   1  11   14.67    6.04
   1   2  14   12.70    6.65
   2   1   9   28.45    6.94
   3   1   4   63.05    7.14
   3   1   5  271.90   12.79
   3   2  10  171.90   14.22
   4   2   6   26.22    7.64
   4   3  10   10.97    8.21
   5   3   5   27.47    7.42
   2   1   8   75.13    8.19
   2   2  12   13.04    6.17
  -3  10  -2   11.81    5.65
  -1   8  -2   37.68    6.77
   1   8   0   19.68    6.17
   1  10   1   18.47    7.99
   2   5   1  353.37   14.30
   2   9   2   38.39    9.78
   3   8   4   13.37    6.83
  -3   6  -3   20.48    4.44
  -3   7  -3   41.02    5.62
  -2  10  -2    9.03    6.05
  -1   3  -2  181.41    6.24
  -1   9  -2   22.55    7.17
  -1  11  -1   11.95    8.14
   0   2  -1 1760.93   16.48
   0   9  -1    6.22    6.16
   0  11   0   15.53    8.74
   1   2   0  618.05   11.32
   1   9   0   10.29    6.89
   2   4   1   55.68    5.89
   2   6   1  251.24   13.30
   2   7   1   66.45    8.65
   3   1   4   64.37    4.36
   3   4   3   86.58    7.82
   3   5   3  306.53   13.74
   3   6   3    1.43    4.61
   4   4   6   11.62    4.65
   4   5   6    3.51    4.97
   4   6   6   -0.54    5.72
  -4   7  -3   97.30    7.00
  -3   5  -3   66.47    5.10
  -3   8  -3    4.06    4.22
  -2   6  -3  271.31   11.22
  -2   7  -3   51.53    6.97
   0  10  -1    5.56    6.78
   2   3   1 1088.24   19.17
   2   8   1    2.52    5.94
   2  10   2    8.33    8.35
   3   3   3  148.41    8.27
   3   7   3   11.92    6.23
   4   1   7   30.92    3.72
  -4   6  -3   26.98    3.94
  -4   8  -3   36.42    5.56
  -3   9  -3    9.62    5.58
  -2   5  -3   26.82    4.39
  -2   8  -3   36.56    6.28
  -1  10  -2   39.16    8.39
   0   5  -2  290.68   11.61
   0   6  -2  222.91   11.45
   0   7  -2  191.78   11.89
   0   8  -2  139.82   11.86
   0  11  -1    0.72    9.12
   1   5  -1   24.49    5.35
   1   6  -1  117.30    9.21
   1   7  -1    0.93    5.22
   1  10   0   36.17    9.16
   2   9   1    0.77    6.67
   3   8   3   -1.93    6.02
  -4   9  -3   -0.12    4.24
  -3  10  -3    4.90    6.23
  -2   9  -3   12.92    5.20
  -1  11  -2    7.40    8.43
   0   9  -2    9.38    7.58
   1   4  -1  405.20   13.31
   1   8  -1   39.28    7.41
   2  10   1   -1.49    9.19
   3   6   2   12.70    6.44
   3   9   3    5.96    7.10
   4   2   6   22.34    4.25
   4   4   5    1.96    4.45
   4   5   5    9.46    5.46
   4   6   5    2.52    5.98
   4   7   5   -1.02    6.68
  -4   5  -3   20.25    3.17
  -3   4  -3   82.94    4.61
  -2  10  -3    1.87    5.59
  -1   6  -3    8.43    4.16
  -1   7  -3  110.25    9.06
  -1   8  -3   40.92    7.05
   0   4  -2  934.01   17.88
   0  10  -2   27.24    9.28
   1   9  -1   24.81    7.82
   2   5   0   14.54    5.69
   2   6   0    8.59    5.40
   2   7   0  375.13   17.33
   2   8   0   47.75    9.09
   3   5   2   32.40    6.19
   3   7   2   15.26    5.99
   3   8   2   19.51    8.26
  -2   4  -3  317.47    9.02
  -1   5  -3  261.31   10.39
  -1   9  -3   32.76    7.43
   1  10  -1   21.14    8.47
   2   2   1 1073.21   16.50
   2   9   0   36.22    8.88
   3   4   2  354.20   13.57
   3   9   2    2.03    8.25
  -5   7  -3   19.69    3.90
  -1  10  -3   15.24    7.20
   0  11  -2   16.76    9.17
   1   3  -1 1989.17   24.39
   1   7  -2   31.99    8.06
   2   4   0   33.19    5.31
   2  10   0   26.02    9.17
   4   5   4   29.25    6.21
   4   6   4    9.50    5.38
   4   7   4    9.66    6.14
  -3   8  -4    8.70    4.38
  -2   8  -4   36.83    6.98
  -1   2  -2  233.40    5.60
  -1  11  -3    5.03    7.27
   0   3  -2  391.04   10.52
   0   7  -3  168.13   11.54
   0   8  -3   23.40    6.69
   0   9  -3   31.16    8.85
   1   6  -2  188.28   11.41
   1   8  -2   87.29    9.81
   1   9  -2   13.25    7.29
   3   3   2  258.17   10.72
   3   6   1   39.23    7.86
   3   7   1   61.51    8.98
   3   8   1   13.54    8.04
   4   4   4   65.91    7.23
  -5   6  -3   23.86    3.35
  -3   7  -4   35.68    5.62
  -3   9  -4    4.78    3.96
  -3  10  -4    1.68    6.04
  -2   7  -4  128.73    9.43
  -2   9  -4   41.87    7.01
  -2  10  -4    7.18    6.84
  -1   4  -3  564.56   13.14
   0   6  -3   31.49    6.07
   0  10  -3   14.04    7.61
   1   5  -2  624.04   17.92
   1  10  -2   13.62    8.73
   2   3   0  373.23   12.08
   2   6  -1  184.72   12.01
   2   7  -1   33.42    7.40
   2   8  -1   16.09    6.61
   2   9  -1   18.47    9.04
   3   5   1   22.67    6.70
   3   9   1   25.74    9.18
   4   1   6  336.24    9.13
  -4   8  -4    2.12    4.33
  -4   9  -4    6.88    4.99
  -3   6  -4   22.37    4.48
  -2   6  -4   85.59    7.29
  -1   7  -4   31.10    7.03
  -1   8  -4    7.88    5.24
  -1   9  -4   88.69    9.77
   0   5  -3  725.78   18.29
   0  11  -3    5.46    8.58
   1   1   0  416.56    7.47
   2   5  -1   70.56    8.08
   2  10  -1   17.47    8.62
   4   2   5  155.58    7.83
   4   6   3    5.20    5.38
   4   7   3    4.18    5.97
  -4   4  -3   28.74    2.44
  -4   7  -4   23.27    4.54
  -1  10  -4    9.94    6.96
  -1  11  -4   -0.40    8.08
   1   4  -2  101.56    8.24
   3   7   0   24.58    8.04
   3   8   0    9.95    8.04
   4   5   3   63.01    7.42
  -1   6  -4   27.42    5.33
   0   8  -4   64.79    9.36
   0   9  -4   95.71   11.79
   1   7  -3  157.33   11.94
   1   8  -3   75.85    9.45
   1   9  -3    9.23    7.23
   1  10  -3   56.94   10.74
   2   8  -2   75.97   11.02
   2   9  -2   19.26    9.40
   3   1   3  101.57    5.17
   3   6   0   65.32    8.45
   3   9   0    2.03    7.25
   4   0   7   -0.88    1.94
   4   4   3    6.78    4.67
   4   7   2    6.17    7.33
  -2   3  -3   66.49    3.75
  -2   5  -4  482.87   13.21
   0   4  -3 1199.82   21.03
   0   7  -4  336.46   15.82
   0  10  -4    1.73    6.89
   0  11  -4   17.38   10.48
   1   2  -1 1624.54   19.16
   2   4  -1  307.24   12.40
   2   7  -2  125.11   11.09
   2  10  -2   14.52    9.42
   3   0   4  182.98    4.57
   3   5   0  115.23   10.19
   4   6   2   17.92    6.57
  -4   6  -4   16.72    3.63
  -3   5  -4   95.86    5.76
  -3   9  -5    9.99    5.58
  -2   8  -5   46.40    7.35
  -2   9  -5   20.53    6.18
  -2  10  -5    0.33    5.57
  -1   5  -4  285.64   11.58
   0   6  -4  676.28   20.33
   2   6  -2  625.05   21.12
   3   3   1   45.62    6.12
   3   8  -1   13.11    8.47
   3   9  -1   10.07    8.87
   4   5   2   29.22    6.68
   5   3   7    8.98    4.39
  -3   8  -5    1.14    4.20
  -2   7  -5   68.64    7.52
  -1   3  -3 2935.89   25.49
  -1   8  -5   36.15    7.63
  -1   9  -5    1.67    6.01
  -1  10  -5   10.18    7.10
   1   5  -3  314.72   13.45
   1   9  -4    8.23    8.50
   1  10  -4   16.12    9.87
   2   2   0 1145.87   17.83
   2   5  -2  111.53    9.60
   3   7  -1   65.33    9.12
   4   2   4   43.73    5.14
   4   7   1   48.98    9.80
   4   8   1   13.73    7.64
   5   2   8   18.47    4.13
   5   5   5    1.11    4.97
  -5   5  -3   19.89    2.33
  -3   3  -3  431.40    6.24
  -1   7  -5  108.82    9.98
   0   9  -5   52.62   10.26
   0  10  -5    6.14    8.54
   1   3  -2 1526.15   22.41
   1   7  -4  154.70   12.85
   1   8  -4   15.44    6.47
   2   0   2  843.51    8.17
   2   8  -3    7.95    6.99
   2   9  -3   16.67    8.30
   2  10  -3   23.85   10.12
   3   4   0  304.97   13.17
   3   6  -1   32.65    7.05
   4   6   1   32.34    8.05
  -3   7  -5   16.99    4.72
   0   2  -2 4810.58   29.51
   0   5  -4  460.31   15.28
   0   8  -5   34.34    7.14
   2   3  -1  215.42    9.80
   2   7  -3   34.88    7.46
   3   9  -2    6.48    8.94
   4   1   5  266.22    8.41
   4   4   2   50.23    6.46
   5   3   6    0.94    4.11
  -5   7  -4   28.96    4.06
  -4   8  -5    3.97    4.54
  -2   4  -4  229.68    8.23
  -2   6  -5  351.35   13.16
  -2  10  -6   13.64    7.48
  -1   6  -5  308.99   13.64
   0   7  -5   98.68    9.84
   1   6  -4  116.57   10.01
   2   4  -2   67.22    7.51
   2   6  -3   11.01    6.18
   3   5  -1  238.62   13.25
   3   7  -2   93.97   11.71
   3   8  -2   47.85    9.59
   4   5   1    7.23    5.64
   4   7   0   24.04    8.67
   4   8   0   18.83    8.13
   5   5   4   10.91    5.85
  -2   9  -6   27.97    7.40
  -1   4  -4  341.63   10.95
  -1   9  -6   15.98    7.72
  -1  10  -6    1.85    6.54
   0   3  -3 1161.28   18.29
   1   9  -5   30.59    8.93
   1  10  -5   43.89   11.12
   2   9  -4    4.83    7.67
   2  10  -4    9.57    9.28
   4   6   0   12.36    7.17
   5   1   9   22.38    3.00
   5   2   7   10.49    3.73
  -3   6  -5   15.54    3.95
  -3   9  -6   10.56    5.58
  -2   8  -6    7.63    5.06
  -1   8  -6   93.70   10.09
   0   6  -5   98.86    9.85
   0  10  -6   -1.01    8.08
   1   8  -5   88.76   10.83
   2   5  -3   20.35    6.59
   2   8  -4  100.16   11.80
   3   3   0  260.26   11.24
   3   6  -2  109.15   10.66
   3   9  -3    4.83    9.14
   4   3   2   32.31    5.91
   4   8  -1   10.80    8.87
  -4   5  -4   38.63    3.44
  -4   7  -5   81.58    6.53
   0   9  -6   27.18    8.14
   1   5  -4  340.24   14.34
   1   7  -5   95.97   10.35
   2   7  -4  176.74   13.27
   3   4  -1   65.63    7.34
   3   8  -3   17.04    8.02
   4   4   1    2.68    3.92
   4   7  -1   42.92    9.87
   5   3   5   26.26    5.53
   5   5   3   16.68    6.29
  -3   4  -4  134.68    5.47
  -3   8  -6   16.43    5.17
  -2   5  -5  605.96   15.09
  -2   7  -6    1.37    4.51
  -1   5  -5  130.74    8.76
  -1   7  -6   30.62    6.23
   0   8  -6   57.15    8.60
   1  10  -6    8.51    9.60
   2   6  -4  419.82   18.93
   2   9  -5    7.00    9.41
   2  10  -5    2.73    9.05
   3   1   2  206.37    7.11
   3   5  -2  189.20   12.33
   3   7  -3   98.66   11.25
   4   5   0    8.69    5.14
   5   6   2    9.70    6.43
  -2  10  -7    2.81    6.99
  -1  10  -7   20.25    8.80
   0   5  -5  187.04   11.02
   0   7  -6   27.85    7.77
   1   6  -5    8.88    5.90
   1   9  -6   20.44    8.58
   2   3  -2 1340.98   23.74
   2   8  -5   28.49    8.58
   3   9  -4    7.41    8.08
   4   6  -1  107.97   10.76
   4   8  -2   10.53    8.84
  -3   7  -6    0.74    3.96
  -2   9  -7   10.24    6.75
  -1   9  -7   23.95    7.43
   0  10  -7    0.50    7.17
   1   2  -2  527.01   12.08
   1   3  -3  473.17   13.55
   1   8  -6    7.87    6.07
   2   2  -1   96.59    6.18
   2   4  -3   62.37    7.17
   3   6  -3  199.15   13.69
   3   8  -4   21.72    8.44
   4   7  -2   28.56    9.46
   5   2   6    4.41    3.34
   5   4   3   -3.30    4.39
   5   5   2   14.38    6.62
   5   6   1    8.50    7.22
  -5   6  -4    6.72    2.43
  -1   6  -6  169.76   10.60
  -1   8  -7   72.16    9.35
   0   9  -7   -0.03    6.62
   1   4  -4   45.22    6.15
   1   7  -6   47.71    9.10
   2   5  -4  384.23   16.85
   2   7  -5   57.84    8.91
   2  10  -6   18.59   10.22
   3   3  -1  502.94   15.86
   3   4  -2  201.20   12.08
   3   7  -4   45.44    9.93
   4   1   4   21.67    3.66
   4   3   1    3.08    4.40
   4   4   0   21.58    5.30
   4   5  -1   99.14   10.35
   5   1   8    6.27    2.55
  -4   6  -5   95.71    5.86
  -4   8  -6    8.53    4.53
  -3   5  -5  174.80    7.39
  -3   9  -7    3.26    5.16
  -2   6  -6   71.60    7.16
  -2   8  -7   32.58    6.65
   0   6  -6  225.11   12.91
   0   8  -7   79.21   10.20
   1   5  -5   23.59    6.96
   1   9  -7   -0.15    8.50
   1  10  -7    3.31    8.72
   2   9  -6   12.13    8.50
   3   5  -3   19.36    7.47
   3   9  -5   14.20    9.01
   4   0   6   17.96    2.14
   4   6  -2    7.77    7.66
   4   8  -3   17.98    8.55
  -1  10  -8    3.21    7.55
   1   1  -1 2563.56   20.16
   2   6  -5    2.86    6.18
   2   8  -6   15.04    8.13
   3   2   0 1152.81   20.19
   3   6  -4   12.14    7.80
   3   8  -5    7.86    7.66
   4   7  -3   28.38    9.60
   5   5   1    9.69    6.50
   5   6   0    0.46    7.08
  -3   8  -7    1.29    4.29
  -1   3  -4 2288.84   23.79
  -1   4  -5  259.89   10.37
  -1   7  -7   33.65    6.42
  -1   9  -8   18.06    7.95
   0   7  -7   74.00    9.00
   0  10  -8   -4.21    6.77
   1   6  -6   78.45    9.26
   1   8  -7   43.51    9.21
   2   7  -6   84.66   11.21
   5   2   5   10.86    4.09
  -3   6  -6   32.90    4.74
  -2   7  -7    2.54    3.80
  -2   9  -8   16.62    7.22
  -1   2  -3 1581.19   15.24
  -1   5  -6  736.99   19.20
   0   3  -4 2062.93   25.93
   0   4  -5    7.34    4.16
   0   9  -8    1.48    6.78
   1  10  -8    5.50    9.09
   2   4  -4  189.59   11.58
   2   9  -7   10.34    8.45
   3   7  -5   11.83    7.40
   3   9  -6   11.62    9.77
   4   4  -1   42.27    6.63
   4   5  -2  184.26   12.92
   4   6  -3  147.70   13.39
   4   8  -4   19.11    9.62
  -4   7  -6   31.39    5.04
  -2   4  -5   46.36    4.83
  -1   8  -8   35.19    7.75
   0   2  -3 1744.12   19.74
   0   5  -6  446.90   16.18
   0   8  -8   11.62    7.29
   1   7  -7   46.97    8.23
   1   9  -8   47.90   10.39
   2   3  -3 2829.02   35.41
   2   5  -5  241.33   13.86
   2   8  -7  169.14   16.04
   3   4  -3  216.44   12.38
   3   5  -4   69.71    9.93
   3   8  -6    6.46    9.15
   4   3   0  332.50   13.57
   5   4   1    8.86    5.60
   5   5   0   34.60    8.08
   5   6  -1   13.22    7.79
  -5   7  -5    5.46    2.74
  -2   3  -4  329.64    7.71
  -2   5  -6  119.14    7.96
  -2   8  -8   31.17    7.13
  -1   6  -7  307.83   14.45
   0   6  -7  337.92   16.50
   1   3  -4  252.82   11.17
   1   4  -5  213.34   11.28
   2   2  -2  135.40    7.94
   2   6  -6  105.70   11.10
   3   0   3  139.39    4.16
   3   3  -2  294.24   12.67
   3   6  -5   96.18   10.93
   5   1   7    4.55    2.45
  -3   7  -7   21.16    4.71
   1   5  -6  690.87   21.44
   1   8  -8   16.50    8.00
   2   7  -7    8.71    8.41
   2   9  -8    4.22    9.58
   3   7  -6   27.50    8.57
   3   9  -7   11.83    9.97
   4   1   3  339.20    9.84
   4   5  -3   -2.31    6.05
   4   8  -5   -4.22    7.65
   5   2   4   29.83    4.87
  -2   6  -7  114.92    8.45
  -1   7  -8    0.60    5.48
  -1   9  -9    7.02    6.42
   0   7  -8   47.53    8.42
   0   9  -9   10.61    8.09
   1   6  -7  255.74   15.02
   3   2  -1  215.20    9.98
   4   4  -2   49.62    7.27
   4   6  -4   23.80    7.78
   4   7  -5   24.75    9.83
   5   5  -1    3.55    5.58
   5   6  -2   13.98    6.62
  -4   8  -7    4.28    3.98
  -2   9  -9    8.29    6.73
   1   2  -3 3701.89   32.95
   1   7  -8   11.96    6.97
   1   9  -9   16.34    9.17
   2   4  -5  149.92   11.00
   2   5  -6   85.45   10.37
   2   8  -8    3.29    8.80
   3   4  -4  204.43   12.98
   3   5  -5  254.41   15.80
   3   8  -7    3.57    8.03
   4   3  -1    5.46    5.23
   4   8  -6   40.66   12.37
   5   4   0   25.26    5.77
  -3   8  -8   20.45    5.48
  -2   7  -8   28.35    5.83
  -1   8  -9    8.12    6.90
   0   8  -9   32.54    7.77
   2   6  -7  259.07   15.90
   3   6  -6    7.14    6.62
   3   7  -7   32.34   10.25
   5   6  -3   16.11    8.42
  -1   4  -6   48.05    5.80
  -1   5  -7  321.14   13.59
   0   4  -6  323.78   13.01
   0   5  -7    8.31    5.25
   0   6  -8  222.23   14.21
   1   8  -9   15.59    8.11
   2   1  -1  903.21   14.76
   2   7  -8   34.40    9.03
   2   9  -9   10.49    9.45
   3   3  -3  167.05   10.30
   4   4  -3  252.97   14.54
   4   5  -4   52.66    8.33
   4   6  -5    4.45    6.78
   4   7  -6   62.27   12.03
   5   1   6   -0.26    2.46
   5   2   3   49.08    5.69
   5   5  -2   47.65    8.12
  -2   8  -9    1.69    5.58
  -1   6  -8   82.65    8.79
  -1   9 -10   27.64    8.73
   0   3  -5 2209.79   28.47
   0   7  -9   33.77    8.45
   0   9 -10   11.91    8.43
   1   4  -6  191.47   11.18
   1   5  -7  184.14   12.37
   1   6  -8   18.08    7.48
   1   9 -10    4.47    9.02
   2   8  -9   80.20   13.33
   3   8  -8   -1.94    7.83
   5   4  -1    2.14    5.25
  -4   5  -5  105.44    4.73
  -4   6  -6   18.91    3.67
  -3   5  -6   32.65    4.10
  -3   6  -7   34.24    5.03
  -2   2  -3  575.25    6.43
  -1   3  -5  469.27   11.94
  -1   7  -9   57.47    8.28
   1   3  -5  125.07    8.54
   1   7  -9   20.01    7.11
   2   0   1  696.54    8.61
   2   2  -3  643.64   16.18
   3   2  -2  590.78   16.28
   3   5  -6   41.33    8.47
   3   6  -7  149.54   13.57
   4   1   2    4.64    3.28
   4   3  -2  390.40   16.00
   5   6  -4    1.06    7.91
  -3   4  -5  110.40    5.08
  -3   7  -8   25.69    5.54
   0   8 -10   17.49    7.67
   1   8 -10   25.35    9.88
   2   5  -7   45.51    8.28
   2   6  -8   44.72    8.42
   3   4  -5  148.25   11.46
   3   7  -8   71.50   11.64
   4   5  -5   55.37    8.65
   4   6  -6   21.23    7.42
   4   7  -7   66.24   12.66
   5   3   0  154.68   10.73
   5   5  -3   20.82    7.33
  -4   7  -7   -0.92    3.27
  -2   5  -7  410.86   13.31
  -2   6  -8    5.64    4.22
  -1   8 -10    3.63    5.75
   1   1  -2  132.28    5.60
   2   7  -9   66.48   10.99
   3   3  -4   46.00    7.59
   3   8  -9   17.86    9.94
   4   0   5  198.78    4.21
   4   4  -4  118.22   10.61
   5   4  -2   24.12    6.12
  -3   8  -9    5.41    5.33
  -2   4  -6  159.29    7.46
  -2   7  -9   29.22    6.41
   0   2  -4  132.79    6.58
   1   2  -4  219.05    9.68
   1   5  -8   10.10    7.28
   1   6  -9   93.49   11.02
   2   3  -5  160.88   10.15
   2   8 -10   -3.35    7.45
   4   2  -1   91.18    7.80
   5   1   5   26.68    3.60
   5   6  -5   27.39    8.74
  -2   8 -10   32.70    7.57
   0   4  -7  577.84   17.72
   0   7 -10   19.73    6.64
   1   4  -7  327.59   14.76
   1   7 -10   18.91    7.84
   3   4  -6  204.96   14.10
   3   5  -7   39.14    7.96
   3   6  -8   33.19    8.96
   3   7  -9   27.09    9.57
   4   3  -3  119.74    9.98
   4   5  -6   58.22   10.32
   4   6  -7    5.43    6.54
   4   7  -8   10.45    8.69
   5   3  -1    3.62    4.91
  -1   5  -8   53.32    6.61
  -1   6  -9    4.33    4.38
  -1   7 -10   48.72    8.14
   0   8 -11   11.21    8.18
   1   8 -11   -1.24    7.01
   2   5  -8  131.70   11.98
   2   6  -9  162.01   14.01
   2   7 -10   -3.09    7.31
   3   0   2  382.91    7.30
   3   2  -3  459.06   15.28
   3   8 -10    9.59    9.64
   5   4  -3    7.23    5.22
   5   6  -6   19.88    9.56
  -1   1  -2  367.02    4.53
  -1   4  -7   26.16    5.24
  -1   8 -11    0.16    6.89
   1   3  -6  246.44   11.67
   2   1  -2  347.86   10.52
   2   4  -7   81.75    9.24
   2   8 -11    4.05    7.99
   3   1  -1 1256.51   20.08
   3   3  -5   11.95    6.41
   5   5  -5   23.53    8.92
   6   3   2    5.17    4.98
  -2   3  -5  240.96    7.30
  -1   2  -4 1217.09   14.94
   1   6 -10   17.95    8.25
   3   5  -8   35.42    8.61
   3   6  -9   44.42    9.83
   3   7 -10   24.41    9.53
   4   2  -2  185.89   11.05
   4   3  -4   83.43    9.62
   4   5  -7   15.59    7.90
   4   6  -8   17.49    9.24
   4   7  -9   24.50   10.83
   5   1   4   62.18    4.95
   5   3  -2   91.80    9.37
   6   4  -1   17.13    6.97
  -3   6  -8    2.75    3.69
  -3   7  -9   15.22    5.45
  -2   6  -9    0.52    4.46
   0   5  -9  133.34   11.35
   0   6 -10    4.04    5.35
   0   7 -11   15.56    8.18
   1   5  -9   27.00    7.19
   1   7 -11   22.54    7.73
   2   3  -6  442.56   16.53
   2   6 -10    4.97    8.23
   3   4  -7  137.96   11.98
   4   4  -6   47.07    8.97
   5   4  -4   20.09    6.53
   5   6  -7    2.35    7.52
  -2   5  -8   20.66    4.77
  -2   8 -11   11.13    6.51
  -1   3  -6  104.19    6.77
   0   4  -8   63.10    8.00
   0   8 -12    3.08    6.66
   1   4  -8  332.64   15.53
   1   8 -12    4.18    7.48
   2   5  -9   19.73    7.28
   2   7 -11   14.58    8.53
   5   5  -6   22.88    8.91
   6   4  -2    2.01    6.33
  -3   5  -7  260.41    9.36
  -1   5  -9   93.35    8.90
  -1   6 -10   -0.58    4.13
  -1   7 -11    7.38    5.98
   1   2  -5  709.71   16.92
   2   4  -8  134.56   11.50
   3   2  -4  530.45   16.86
   3   3  -6  320.71   15.85
   3   6 -10   14.76    8.55
   3   7 -11    0.04    8.23
   4   5  -8   30.93    9.81
   4   6  -9   61.16   11.60
   5   3  -3   18.64    6.44
   5   4  -5  132.86   13.01
   6   2   4    4.50    3.88
  -4   7  -8   10.11    3.85
  -1   8 -12   10.95    6.86
   0   2  -5 3340.97   32.36
   1   1  -3 1834.20   21.25
   1   3  -7   22.78    5.71
   1   6 -11   15.61    7.80
   1   7 -12   10.32    8.96
   2   2  -5   91.56    8.02
   4   0   4   66.50    3.15
   4   2  -3   13.72    5.98
   4   3  -5   11.89    5.93
   5   1   3   37.88    4.44
   5   5  -7   36.76   10.32
   6   4  -3    0.29    6.60
  -4   6  -7   30.85    3.91
  -3   3  -4  315.26    4.56
  -2   4  -7  449.19   12.46
  -1   4  -8   99.58    8.00
   0   3  -7  120.05    8.74
   0   6 -11   99.59   10.98
   0   7 -12   15.07    8.36
   1   5 -10    0.02    5.40
   2   3  -7   59.59    7.78
   2   5 -10   -5.56    6.96
   2   7 -12   16.79    9.44
   3   1  -2  317.63   11.13
   3   4  -8   50.51    9.09
   4   4  -7   40.07    7.99
   4   6 -10   -1.44    9.55
   5   2  -1   12.72    4.95
   6   2   3   11.30    4.47
   6   3  -1   57.73    9.04
   0   1  -3   75.99    4.34
   0   5 -10   23.75    6.24
   1   4  -9  501.39   19.53
   2   1  -3 1266.51   20.46
   2   4  -9   26.98    8.57
   3   6 -11   13.91    8.69
   3   7 -12    0.50    9.00
   4   5  -9   18.68    8.48
   5   3  -4   52.07    8.43
   5   4  -6   23.18    7.87
  -2   6 -10   13.13    5.06
  -2   7 -11   14.24    6.07
  -1   7 -12    9.97    7.19
   0   4  -9    6.48    5.79
   3   0   1  207.47    6.20
   3   2  -5  104.35    8.69
   3   3  -7   41.94    7.75
   3   5 -10   23.49    8.69
   4   2  -4  404.14   16.57
   4   3  -6   -0.04    5.04
   4   4  -8   99.55   11.99
   5   1   2   33.45    4.61
   5   2  -2   94.47    8.90
   5   5  -8   -1.63    7.05
   6   2   2    2.99    4.20
   6   4  -4    0.12    6.21
  -3   4  -6   37.31    3.67
  -3   7 -10    6.92    4.77
  -1   6 -11    6.96    4.60
   1   6 -12    4.19    7.02
   1   7 -13    3.96    7.34
   2   6 -12   25.83    9.19
   2   7 -13   -6.69    8.19
   3   4  -9  131.24   12.72
   4   6 -11   41.36   11.64
   5   3  -5    3.03    6.21
   6   3  -2   26.49    7.06
  -3   6  -9    1.22    3.73
  -2   5  -9    6.41    3.91
  -1   5 -10   17.14    5.07
   0   6 -12   29.98    8.64
   0   7 -13    3.59    7.79
   1   2  -6  100.83    7.89
   1   3  -8  309.36   14.24
   1   5 -11   17.86    6.61
   2   2  -6   69.55    7.39
   2   3  -8  116.39   10.29
   2   5 -11   10.04    7.27
   3   1  -3  194.36    9.90
   3   6 -12    6.99    8.44
   4   5 -10   31.31   10.33
   5   5  -9   24.32   10.31
   6   2   1   10.27    5.43
   6   4  -5    7.33    7.00
  -1   2  -5  793.41   13.56
  -1   3  -7  300.08   11.00
   0   5 -11   -4.98    5.51
   1   4 -10   87.89   10.85
   2   4 -10   22.69    7.75
   3   2  -6  128.87   10.53
   3   3  -8  191.31   13.58
   3   5 -11   15.28    8.23
   4   0   3  321.67    6.98
   4   1  -2  850.59   19.85
   4   2  -5   40.71    7.81
   4   3  -7    9.17    6.20
   4   4  -9   33.76   10.09
   5   1   1   17.16    4.18
   5   2  -3   74.67    8.66
   6   3  -3   31.58    7.87
  -4   5  -6   14.43    2.69
  -2   3  -6   57.13    4.84
  -1   4  -9   54.94    6.94
   0   2  -6 1115.38   20.39
   0   3  -8   92.72    7.87
   1   1  -4   33.23    4.50
   2   1  -4  889.34   18.99
   2   6 -13   -1.32    8.91
   3   4 -10  153.59   13.58
   5   3  -6    5.24    7.03
   5   4  -8   22.18    8.47
  -3   5  -8   72.87    5.66
  -2   4  -8   41.34    5.49
  -2   6 -11    4.37    5.32
  -2   7 -12   33.58    7.36
  -1   6 -12    4.44    5.47
  -1   7 -13    1.11    4.80
   0   4 -10    7.04    6.14
   1   5 -12  122.15   13.05
   1   6 -13   24.11    8.54
   2   3  -9   74.05   10.13
   2   5 -12   66.39   10.94
   3   6 -13   -6.70    8.70
   4   5 -11   23.91    9.43
   5   2  -4  135.16   11.18
   6   3  -4   21.16    7.85
   0   6 -13   23.05    8.51
   1   2  -7   25.73    5.47
   1   3  -9   -3.08    4.79
   2   2  -7   91.82    8.51
   2   4 -11   32.54    9.24
   3   1  -4   82.85    7.23
   3   3  -9  326.17   18.31
   3   5 -12   16.06    8.72
   4   1  -3  358.89   14.12
   4   2  -6  133.92   11.60
   4   3  -8   50.58    9.20
   4   4 -10  138.98   14.25
   5   3  -7   13.72    8.02
   5   4  -9   42.25   10.92
  -3   7 -11    7.19    4.93
  -1   5 -11    4.46    4.38
   0   5 -12    2.08    6.38
   1   4 -11  214.18   14.34
   2   6 -14   14.77   10.29
   3   2  -7    7.98    5.44
   3   4 -11   91.83   11.97
   4   0   2   38.05    3.68
   4   5 -12   16.71    9.44
   6   3  -5    2.05    7.02
  -3   6 -10   22.06    5.11
  -2   5 -10    3.57    4.40
   0   1  -4   70.31    5.02
   2   1  -5 1575.34   26.40
   2   5 -13   30.64    9.41
   3   5 -13   23.73   10.77
   4   3  -9   75.09   11.11
   5   2  -5    0.72    4.81
   6   2  -2   41.24    7.34
  -4   6  -8   15.89    3.32
  -1   4 -10  123.70    9.62
  -1   6 -13   33.56    8.27
   0   2  -7  349.54   12.96
   0   4 -11   17.64    6.78
   1   1  -5   72.00    6.18
   1   5 -13    1.25    6.80
   2   2  -8   37.59    6.83
   2   3 -10   56.95    9.11
   3   1  -5  172.67   10.68
   3   3 -10   21.81    8.50
   4   1  -4  131.18    9.93
   4   2  -7    7.54    6.05
   4   4 -11   36.99   10.02
   5   3  -8    5.41    6.86
   5   4 -10    0.50    7.43
   6   2  -3   -0.72    5.47
   6   3  -6   -3.21    6.04
  -2   2  -4  384.79    6.22
  -2   6 -12   31.29    7.37
   0   6 -14    7.79    6.84
   1   3 -10   72.58    8.98
   2   4 -12   18.45    7.93
   3   2  -8   22.77    6.79
   3   4 -12   36.37    9.81
   4   0   1  410.70   10.15
   5   2  -6   20.08    7.05
  -1   2  -6  887.91   15.81
  -1   5 -12    0.44    4.73
   0   5 -13   -1.13    6.72
   1   4 -12  139.99   12.44
   2   5 -14    7.26    7.96
   3   5 -14   33.22   11.34
   4   3 -10  107.55   12.72
   4   4 -12   15.86    8.98
   5   3  -9   46.16    9.88
   5   4 -11    3.74    8.84
   6   2  -4   68.95    9.53
   6   3  -7   38.68    8.96
  -3   4  -7    3.35    2.98
  -3   5  -9   28.65    4.70
  -2   4  -9  127.11    7.94
   1   5 -14    8.06    8.70
   2   0  -2   14.79    3.15
   2   1  -6  992.22   22.70
   2   3 -11  283.88   16.88
   3   1  -6  278.24   13.73
   3   3 -11  219.80   15.87
   4   0   0   63.99    5.28
   4   1  -5  213.63   12.26
   4   2  -8   59.12    8.93
   5   1  -3   23.40    5.96
   5   2  -7   11.27    6.86
   6   1   3   35.44    4.60
   6   1   4   10.76    3.10
  -2   3  -7  469.90   11.65
  -2   5 -11    9.09    4.64
  -1   6 -14    5.29    6.84
   0   3 -10    0.84    4.51
   0   4 -12    1.41    5.94
   1   3 -11   82.39   10.77
   2   2  -9   26.15    6.82
   2   4 -13  144.25   14.22
   3   0  -2  412.22   11.91
   3   2  -9  207.49   14.14
   3   4 -13    9.78    8.30
   4   3 -11   -3.85    8.42
   4   4 -13    0.39    9.48
   5   3 -10   10.65    7.89
   6   1   1   38.34    5.86
   6   1   2   16.92    4.32
   6   3  -8   24.27    8.44
  -3   6 -11    0.25    4.26
  -1   1  -3 2390.62   15.23
  -1   3  -9  153.08    9.31
   0   1  -5 2359.85   25.65
   0   2  -8  485.13   15.63
   0   5 -14   78.58   11.34
   1   1  -6  215.59   10.18
   1   2  -9  331.99   14.95
   1   4 -13   47.86    8.75
   2   5 -15    8.78    8.47
   4   1  -6  201.85   13.12
   4   2  -9   -2.73    6.25
   5   1  -4   77.73    8.33
   5   2  -8   23.51    8.64
   6   1   0   34.62    6.08
   6   2  -6    4.20    7.22
  -2   6 -13   10.11    5.67
  -1   5 -13   20.12    6.95
   1   0  -2 4049.94   26.39
   1   5 -15    0.20    8.64
   2   0  -3   24.76    4.68
   2   1  -7  497.41   17.35
   2   3 -12  116.84   12.04
   2   4 -14   16.04    9.77
   3   2 -10  194.62   15.13
   3   3 -12   89.50   12.10
   3   4 -14   27.79   10.14
   5   1  -5  234.64   13.99
   5   3 -11   19.23   10.06
   0   3 -11  148.20   11.67
   1   3 -12  122.01   12.47
   2   2 -10   38.54    7.96
   3   0  -3  322.84   11.44
   4   1  -7  256.28   15.28
   4   2 -10  104.79   13.03
   4   3 -12   15.79    8.71
   5   2  -9   12.18    8.46
   6   2  -7    8.65    7.76
  -2   4 -10   31.08    5.74
  -1   2  -7  116.50    7.12
   0   4 -13   38.92    7.52
   1   1  -7  100.03    8.29
   1   4 -14   42.91    9.32
   3   1  -8   28.74    7.80
   3   3 -13   36.47   10.85
   5   1  -6   39.74    7.95
   5   3 -12   16.66   10.37
   6   1  -3   24.49    7.39
  -2   5 -12    6.82    4.75
  -1   3 -10   52.42    6.83
  -1   4 -12   23.86    6.22
   0   5 -15   18.33    7.56
   2   2 -11    8.60    8.29
   2   3 -13   84.57   11.61
   2   4 -15   -3.60    8.91
   3   0  -4  569.82   16.24
   3   2 -11   56.02    9.44
   3   4 -15    3.50    9.63
   4   3 -13   -0.86    8.60
   5   2 -10   11.55    8.97
   6   2  -8   -1.47    6.43
  -3   5 -10   10.43    4.01
  -2   3  -8   41.96    4.98
  -1   5 -14   32.62    8.00
   0   1  -6  828.28   16.93
   1   0  -3   91.19    5.37
   2   0  -4  401.62   12.40
   5   1  -7   46.91    7.76
   6   1  -4   58.85    8.74
   6   2  -9   30.89   10.26
   0   3 -12    3.83    5.10
   0   4 -14    8.87    7.30
   1   2 -11  146.64   12.74
   1   3 -13  159.52   13.64
   1   4 -15   43.12    9.90
   2   3 -14    9.80    9.03
   3   0  -5   91.25    8.37
   3   1  -9   44.36    8.12
   3   2 -12   95.06   12.15
   3   3 -14    5.46    8.13
   4   0  -4  317.68   13.55
   5   2 -11   -3.69    7.00
   6   1  -5   29.41    7.77
   2   0  -5  571.35   15.86
   2   1  -9  173.96   12.09
   2   4 -16   46.09   11.91
   4   2 -12   60.31   11.18
   5   1  -8   93.05   10.57
  -5   3   6  104.31    5.16
  -4   6  11   10.14    4.99
  -3   6  10   -3.75    3.54
  -2   4   5  100.89    6.84
  -2   5   7   56.69    6.28
  -2   7  13   -2.30    6.27
  -1   2   2 1613.65   15.42
  -1   4   5  183.40    8.94
  -1   5   7  113.75    8.70
  -1   7  13    1.97    7.99
   1   6  12    7.35    6.70
   3   4  10   80.78    9.94
   5   1   9   19.60    5.66
  -4   5   8   16.73    4.83
  -2   6   9   17.08    5.62
  -2   7  12    6.85    7.00
  -1   6   9  127.40   10.45
   0   4   5  174.43    9.82
   0   5   7  171.40   11.53
   0   6  10   43.00    8.18
   1   3   4  297.30   11.32
   1   4   6  166.66    9.99
   1   5   8   48.31    8.32
   1   6  11    5.10    7.44
   2   5  10    3.31    5.61
   3   2   5  119.04    7.80
   3   3   7   58.41    7.33
   4   0   4   62.86    4.89
   4   3  10   -3.84    5.48
   5  -1   5   28.46    3.83
  -4   4   6  222.55    8.81
  -4   6  10    5.34    5.12
  -3   5   7  137.43    8.53
  -3   6   9   44.62    6.89
  -3   7  12   10.35    5.93
  -1   7  12    7.40    6.64
   0   6   9   95.24   10.59
   2   3   5   31.29    4.99
   2   4   7   27.10    5.88
   3   4   9    6.59    4.74
   4   2   7   64.05    6.98
   5   1   8    6.18    5.05
  -5   5   9    1.29    3.42
  -2   2   2 1919.63   14.66
  -2   7  11    1.09    5.48
  -1   3   3  303.70    9.09
  -1   5   6  239.87   12.08
  -1   7  11    9.88    6.61
   0   7  12    3.57    7.34
   1   6  10    7.46    6.46
   2   5   9   21.13    6.07
   4   3   9   13.52    5.36
   5   0   6    8.70    3.48
  -5   4   7    3.87    3.13
  -3   7  11    0.41    5.14
  -2   5   6   31.26    5.15
  -2   6   8   20.35    5.52
  -1   6   8   21.72    6.03
   0   3   3 1056.47   18.20
   0   7  11    3.03    7.64
   1   4   5  317.02   13.41
   1   5   7   41.03    7.12
   3   0   2  370.61    7.99
   3   3   6   12.14    5.32
   3   4   8   44.62    7.57
   3   5  11    4.13    6.73
  -4   6   9   -1.16    4.52
  -3   6   8   15.21    5.67
  -2   1   1  603.40    3.39
  -2   3   3  160.55    6.34
  -2   7  10    2.81    5.97
  -1   4   4  426.11   13.11
  -1   7  10    5.08    6.13
   0   5   6  107.36    8.98
   0   6   8  304.09   15.61
   1   6   9   16.95    6.85
   1   7  12   17.02    8.69
   2   2   3  410.05   11.51
   2   4   6    2.02    4.32
   2   5   8   15.47    5.68
   2   6  11    5.21    6.66
   3   5  10    4.98    6.84
   4   3   8   20.43    5.88
  -5   6  10    6.37    5.55
  -4   5   7   55.77    6.11
  -4   7  11   18.34    6.98
  -3   5   6   93.06    7.40
  -3   7  10    9.93    6.38
   0   4   4    1.25    4.68
   0   7  10   39.88    8.75
   1   7  11   40.17   10.36
   2   6  10    0.49    6.25
   3   2   4    2.88    3.68
   4   2   6   16.38    4.27
  -6   3   7   15.69    2.65
  -5   5   8   -1.54    3.31
  -2   4   4  338.50   10.73
  -2   6   7   45.61    6.77
  -2   7   9   19.02    6.77
  -1   6   7   61.67    7.99
  -1   7   9    2.53    5.85
   1   2   2  233.54    7.84
   1   5   6  105.56    9.44
   1   6   8   96.52   10.11
   2   3   4   32.60    5.12
   3  -1   1  924.04    7.70
   3   4   7   -0.07    4.04
   3   5   9   -0.54    6.40
  -2   8  11    4.48    7.31
  -1   5   5   96.27    7.83
  -1   8  11   15.61    8.66
   0   6   7   12.52    6.23
   0   7   9   57.66    9.49
   1   3   3  169.01    8.48
   1   7  10   69.15   10.67
   2   5   7    3.83    4.89
   2   6   9    8.96    6.45
   3   3   5  259.24   12.31
   4   3   7   32.30    6.34
   4   4   9   17.87    6.35
   5   2   8   18.19    5.68
   6  -3   5   38.56    2.74
  -6   4   8    0.96    2.91
  -4   6   8   89.67    8.26
  -4   7  10    2.70    4.84
  -3   7   9   14.17    5.75
  -2   5   5   40.50    5.39
   0   5   5  163.09   10.38
   2   4   5  206.48   11.37
   3   5   8   18.67    7.37
   4   0   3  298.90    8.69
   5  -1   4   84.72    5.03
   5   0   5   56.00    5.25
  -5   6   9   26.77    6.07
  -4   3   4   23.75    2.95
  -4   4   5   61.59    5.03
  -2   7   8   75.76    9.01
  -2   8  10   15.00    7.95
  -1   6   6   50.73    7.40
  -1   7   8   69.33    8.89
  -1   8  10    9.52    7.05
   0   7   8   43.11    9.52
   1   6   7  112.39   10.48
   1   7   9   80.49   11.01
   2   6   8   22.86    7.36
   3   4   6   26.61    5.93
   3   6  10   30.01    8.30
   4   4   8    4.45    5.97
  -3   4   4  403.72   11.18
  -2   6   6   69.36    7.54
   0   6   6   94.75    9.64
   0   8  10   -3.37    6.71
   1   5   5   72.69    8.12
   2   5   6  145.80   11.12
   2   7  10   10.65    8.18
   4   3   6    5.37    4.72
   5   2   7   15.32    5.15
  -4   5   6  125.17    7.76
  -4   7   9   11.46    4.68
  -3   3   3  392.73    8.49
  -3   5   5   10.34    4.13
  -3   7   8   18.09    5.31
  -3   8  10    8.60    6.08
  -1   4   3  137.36    8.14
  -1   7   7   48.59    8.47
  -1   8   9   18.48    8.35
   1   7   8   32.52    8.48
   2   3   3  289.99   11.65
   3   5   7  109.74   10.59
   3   6   9   14.81    7.21
  -5   4   6    3.33    2.81
  -5   5   7   49.60    5.53
  -4   6   7   52.99    6.60
  -2   7   7   45.03    7.24
  -2   8   9    2.76    5.96
  -1   3   2  807.51   14.20
  -1   5   4   15.66    4.55
   0   3   2  542.58   12.84
   0   4   3  228.04   10.38
   0   5   4  264.76   12.92
   0   7   7    6.20    6.34
   0   8   9    2.42    6.87
   1   6   6   62.70    8.76
   1   8  10    0.78    8.18
   2   2   2   33.03    4.67
   2   4   4  259.31   12.44
   2   6   7  115.43   11.27
   2   7   9   28.23    8.59
   3   2   3  183.97    8.54
   3   3   4  118.83    8.32
   4  -1   2   44.36    2.92
   4   4   7    6.70    5.11
  -5   3   5  244.80    5.96
  -3   8   9   11.24    6.99
  -1   6   5  176.60   11.80
   2   5   5  148.55   11.01
   3   4   5  208.92   11.93
   3   6   8    5.13    7.23
  -5   6   8   28.51    5.92
  -4   7   8    4.72    5.18
  -3   7   7   45.01    7.30
  -2   4   3   53.04    5.34
  -2   5   4  149.13    8.48
  -2   6   5  209.85   11.80
  -2   8   8    3.86    6.97
  -1   8   8   20.18    7.58
   0   8   8   20.93    9.23
   1   3   2  776.14   16.78
   1   4   3  409.95   14.28
   1   5   4   57.94    7.42
   1   7   7    2.92    6.34
   1   8   9   18.56    8.25
   2   7   8   14.83    7.99
   3   5   6   60.98    8.44
   4   2   4   43.72    5.69
   4   3   5   84.88    8.19
   4   5   8    8.07    6.10
   5   3   7    5.27    6.22
  -1   7   6  203.02   13.15
   0   2   1 1024.55   13.75
   0   7   6   33.30    7.31
   1   6   5  114.43   10.59
   2   6   6   13.39    6.53
   4   4   6   11.08    5.60
   5   0   4   22.99    3.64
   6  -2   5   16.86    2.59
  -4   8   9    2.54    6.16
  -3   8   8   15.60    7.11
  -2   3   2  631.11   11.33
  -2   7   6   16.31    5.68
  -1   8   7   55.15   10.09
  -1   9   9    2.92    7.11
   1   8   8   20.48    8.37
   2   7   7    0.97    7.65
   3   6   7    9.43    6.54
   4   5   7    1.04    6.26
  -2   8   7   23.50    7.86
  -2   9   9   -2.72    6.21
  -1   2   1 2604.63   18.81
   0   8   7  131.20   12.69
   0   9   9    6.92    8.59
   1   2   1 1528.25   18.90
   1   7   6   24.89    7.54
   2   4   3  715.44   19.76
   2   5   4    4.17    6.19
   3   3   3  140.63    9.07
   3   4   4   87.51    8.36
   3   7   8    0.30    7.77
  -4   5   5   19.69    4.16
  -4   6   6   12.74    4.70
  -4   7   7   20.76    5.89
  -3   5   4   32.23    4.84
  -3   6   5  205.19   10.96
  -3   7   6   53.13    7.70
  -1   5   3  105.87    7.79
   0   5   3  643.19   18.57
   0   6   4   12.49    5.77
   1   8   7   17.95    8.14
   2   3   2 1182.20   21.91
   2   6   5    2.83    5.25
   2   8   8   -1.34    6.95
   3   6   6   -2.89    6.04
   5   3   6   -2.09    4.48
  -6   4   7    3.79    2.34
  -3   2   2  307.82    4.64
  -2   9   8    5.64    7.81
   0   4   2   70.83    6.57
   0   7   5   84.41    9.84
   0   9   8   15.91    8.37
   1   5   3  277.94   13.32
   1   6   4  217.24   13.38
   2   7   6   42.09    8.80
   3   2   2   21.60    4.40
   4   3   4   33.08    5.93
   4   4   5    0.03    3.77
   4   5   6    1.98    6.02
  -5   5   6    6.14    3.53
  -5   6   7    7.43    4.09
  -5   7   8   -0.26    5.19
  -4   4   4   58.46    4.51
  -4   8   8   -3.06    5.35
  -3   4   3   66.16    5.15
  -3   8   7   15.88    6.05
  -2   6   4   24.73    5.26
  -2   7   5   42.04    6.90
  -1   4   2  184.48    8.50
  -1   8   6   70.55    9.44
   0   8   6   94.06   11.47
   1   4   2  583.02   16.70
   1   7   5   19.80    6.67
   1   9   8    9.28    8.91
   2   8   7   -1.21    8.15
   3   0   1  220.91    5.77
   3   7   7   10.05    7.17
   4   0   2   48.72    3.96
   4   6   7   11.24    7.55
   5  -1   3   67.14    4.05
   5   1   4   51.79    5.34
   6  -1   5   12.72    3.14
  -3   9   8    2.49    6.83
  -2   5   3  172.89    8.86
  -2   8   6   73.95    8.97
  -1   9   7    6.18    7.16
   0   9   7    3.11    7.36
   1   8   6   21.52    8.18
   3   5   4  103.95   10.31
  -2   9   7    4.57    6.39
   0   3   1  472.66   11.96
   0   7   4   90.95   10.77
   1   9   7    6.40    9.16
   2   2   1 1124.73   17.95
   2   5   3  104.66    9.31
   2   6   4   40.69    8.00
   2   7   5   16.46    7.26
   3   4   3   83.14    8.03
   3   6   5   52.76    8.64
   3   7   6   12.05    8.20
   4   5   5   11.21    6.39
   5   3   5   28.04    5.98
   5   4   6    1.75    5.62
  -4   7   6   57.40    7.11
  -3   7   5   27.87    6.29
  -3   8   6    3.19    5.36
  -1   6   3   84.16    8.56
  -1   7   4   39.95    7.32
  -1   8   5   64.44    8.94
   0   6   3  112.10    9.57
   0   8   5    7.85    6.23
   1   3   1  688.42   15.52
   1   7   4   73.58   10.15
   2   4   2   35.81    5.75
   2   8   6   47.60    9.95
   4   4   4   75.60    8.00
   4   6   6    0.20    5.73
   6   0   5   27.29    4.38
  -5   4   5  250.85    7.23
  -4   6   5   72.62    6.73
  -4   8   7   -0.19    5.14
  -3   6   4  127.09    8.68
  -2   4   2  559.21   13.02
  -1   9   6   27.61    8.37
   0   5   2  131.52    9.09
   0   9   6   10.89    8.47
   1   6   3  142.53   11.12
   1   8   5   -2.55    6.44
   3   3   2  239.74   10.76
   4   1   2    7.44    3.29
   4   3   3  129.84    8.94
   5   0   3   24.51    3.61
  -5   7   7   10.98    5.28
  -2   7   4  227.17   12.75
  -2   8   5   96.21    9.69
  -2   9   6   17.05    7.92
  -1   3   1  272.16    8.15
  -1   5   2  258.19   11.13
  -1  10   7    4.16    8.81
   0  10   7    9.20    8.91
   1   5   2   19.57    5.52
   1   9   6    3.55    8.39
   2   7   4  131.60   12.57
   3   6   4    4.24    5.14
   3   7   5   24.63    8.73
   5   4   5   21.62    6.50
  -2   6   3  416.83   14.73
  -2  10   7    9.39    8.28
   2   3   1 1108.50   20.80
   2   6   3   55.16    8.36
   2   8   5   50.80    9.44
   3   8   6   13.42    7.87
   4   5   4   33.49    7.13
   4   6   5    3.95    6.78
  -6   5   7   21.33    3.46
  -5   6   6    3.98    3.74
  -4   5   4   58.55    5.26
  -3   5   3  171.11    8.23
  -1   7   3   -1.81    5.86
  -1   8   4  100.14   10.16
  -1   9   5   79.50   11.44
   0   4   1  897.91   18.65
   0   7   3   90.04    9.66
   0   8   4   77.72    9.83
   0   9   5   12.43    7.68
   1   4   1 2556.69   33.44
   1   7   3   38.64    8.98
   1   8   4   38.51    9.74
   2   5   2  200.61   11.87
   2   9   6   14.83    9.36
   3   4   2  362.19   14.85
   4   4   3    5.75    4.98
   5   1   3   43.05    4.75
   5   3   4    3.37    4.40
  -4   8   6    4.82    5.11
  -3   8   5   49.93    7.13
  -3   9   6    4.57    5.65
  -1  10   6    2.81    7.98
   0   6   2  186.48   11.44
   0  10   6   -8.09    7.66
   1   9   5   40.06    9.89
   3   7   4   23.94    8.56
   5   5   5    5.57    6.39
  -4   7   5   10.68    4.66
  -3   3   2  269.75    6.47
  -3   7   4   43.31    6.16
  -2   2   1   22.27    2.01
  -2   5   2   20.78    4.14
  -2   8   4   39.26    7.11
  -2   9   5   -3.51    5.52
  -2  10   6    1.34    7.62
  -1   4   1 1572.22   22.70
  -1   6   2   78.44    8.16
   2   7   3   43.20    8.50
   2   8   4   13.83    7.65
   2   9   5    9.29    9.44
   3   6   3    3.36    4.93
   3   8   5    7.75    7.46
   4   6   4    4.75    6.72
   4   7   5    7.40    7.74
   5   4   4   16.45    5.89
  -2   7   3   44.79    6.76
   0   8   3  103.64   11.34
   0   9   4   19.65    7.99
   0  10   5   10.73    9.40
   2   4   1   48.49    6.09
   2   6   2  416.95   18.40
   3   5   2   43.26    7.93
   4   3   2   29.52    5.40
   4   5   3   63.91    8.37
  -5   5   5    4.45    3.04
  -5   7   6    3.85    4.42
  -4   3   3   -3.70    1.62
  -3   6   3   68.20    6.60
  -1   8   3   97.61   10.62
  -1   9   4   48.58    9.10
  -1  10   5   -1.77    7.44
   0   5   1  180.95   10.11
   0   7   2   -1.01    6.31
   1   5   1  231.04   11.99
   1   8   3  131.97   12.25
   1   9   4   30.45    9.14
   1  10   5   15.64    9.62
   3   3   1   50.25    6.17
   6  -1   4   20.65    2.79
  -4   6   4   71.14    6.28
  -4   9   6    1.95    5.80
  -3   8   4   14.34    5.65
  -3   9   5   34.97    7.03
  -2   6   2  331.60   13.27
  -2   9   4    1.04    6.67
  -2  10   5    7.16    7.81
   1   2   0  613.76   11.79
   1   7   2    8.74    6.23
   2   8   3    3.20    8.09
   2   9   4   31.47    9.43
   3   7   3   17.26    6.53
   3   8   4   18.28    8.02
   4   7   4   17.29    8.14
   5   5   4    9.20    6.29
   6   0   4   23.52    3.67
  -4   8   5   22.06    5.89
  -3   4   2  424.30   10.14
  -2   3   1   51.87    3.87
  -2   8   3   14.98    6.51
  -1   5   1   13.95    4.26
  -1   7   2   25.63    6.20
   0   2   0 9777.62   40.91
   0  10   4    9.31    9.18
   2   5   1  393.43   15.75
   2   7   2   71.29   10.42
   3   4   1  250.44   12.38
   3   6   2   24.55    7.33
   4   4   2   57.59    6.85
   4   6   3    0.96    6.27
   6   1   4    9.94    3.88
  -1   9   3   26.00    8.57
  -1  10   4   12.92    7.68
   0   6   1  153.83   10.44
   0   9   3    9.47    7.19
   1   3   0 1053.16   18.45
   1   6   1    5.25    5.22
   1   9   3   -3.91    6.68
   1  10   4    6.12    8.95
   2   2   0 1149.90   17.72
   5   4   3    3.41    5.01
   6   2   4    8.76    4.52
  -5   6   5    5.24    3.68
  -4   4   3   12.80    2.86
  -4   7   4    3.64    4.36
  -3   7   3   44.20    5.94
  -3  10   5    1.47    7.21
   0   3   0  712.82   14.02
   0   8   2    5.47    5.54
   1   8   2   13.66    7.14
   2   3   0  367.12   12.27
   2   6   1  287.79   15.00
   2   9   3    0.21    8.74
   3   8   3   10.83    8.09
   4   1   1  141.18    6.66
   4   5   2   43.93    7.32
  -4   9   5    4.48    6.66
  -3   5   2   89.78    6.34
  -3   9   4   16.57    6.48
  -2   4   1  170.60    7.39
  -2   7   2   18.51    5.38
  -2  10   4   16.84    7.38
  -1   6   1  119.78    8.76
  -1   8   2   48.24    7.81
   0   4   0  136.25    8.44
   0   7   1   16.84    7.04
   1   4   0 1136.53   22.13
   1   7   1   63.52    9.69
   2   8   2   61.29   10.03
   3   5   1   25.26    6.13
   3   7   2    8.01    6.45
   4   0   1  410.29    8.22
   4   7   3   -0.23    5.97
   5   1   2   35.72    4.42
   5   5   3   11.54    6.30
  -2   9   3   15.91    6.49
  -1  10   3   23.47    9.31
   0   9   2   17.51    8.66
   0  10   3   -0.61    7.03
   1   9   2    1.84    8.19
   2   4   0   28.99    5.34
   3   9   3    8.98    9.89
   4   3   1    4.52    4.12
   4   6   2   16.76    6.67
   5   0   2  140.78    5.70
   5   2   2    6.27    3.18
  -5   7   5   44.15    5.96
  -4   5   3  234.53    8.36
  -4   8   4    4.43    5.18
  -3   8   3   25.37    5.46
  -2   5   1  315.45   11.33
  -2   8   2    9.60    6.06
  -1   7   1  103.09    9.82
   0   5   0  266.77   11.81
   1   5   0  514.16   16.96
   2   7   1   75.57    9.35
   3   6   1   45.58    7.62
   3   8   2   10.71    8.47
   4   4   1    3.49    4.54
  -3   6   2   43.96    5.53
  -3  10   4   10.80    7.63
  -1   9   2   51.28    8.52
   0   8   1   34.97    7.84
   1   6   0   83.94    9.26
   1   8   1  176.86   13.47
   2   5   0   19.01    5.43
   2   9   2   33.70    9.53
   3   3   0  240.36   10.68
   4   7   2   14.47    7.88
   5   4   2   48.37    7.04
  -4   6   3   20.82    4.22
  -3   9   3   12.28    6.00
  -2   6   1   17.65    4.45
  -2  10   3    7.31    6.67
  -1   3   0  187.67    6.80
  -1   4   0  403.07   11.84
  -1  11   3   14.03   10.20
   0   6   0  125.96    9.48
   0  10   2   11.61    7.93
   1  10   2   29.43    9.60
   2   6   0    8.38    6.72
   2   8   1    8.80    7.00
   3   4   0  317.78   13.53
   3   7   1   61.06    8.92
   4   5   1    7.10    4.69
   5   5   2   11.39    6.05
   6   2   3   14.34    4.41
  -5   8   5   10.33    5.03
  -4   9   4    9.75    5.60
  -3   7   2    7.37    4.38
  -2   9   2   21.20    7.10
  -1   2   0  495.15    8.16
  -1   5   0  184.96    9.68
  -1   8   1   27.75    6.67
  -1  10   2   57.70   10.83
   0   9   1   -4.70    7.11
   1   7   0   27.66    7.97
   1   9   1    3.55    6.91
   2  10   2    5.71    9.05
   3   5   0  112.51    9.99
   3   9   2   -6.89    6.88
   4   6   1   31.08    7.88
   6   1   3   30.48    4.34
  -4   7   3   31.82    5.55
  -2   7   1  144.03    9.84
  -1   6   0   79.43    7.93
   0   7   0  132.06   10.69
   2   7   0  380.95   18.24
   2   9   1   -0.71    7.12
   3   8   1    8.91    7.08
   5   6   2    2.02    6.44
  -6   5   6    7.27    2.03
  -3   8   2   66.64    7.91
  -3  10   3    9.91    7.33
  -2  10   2   70.87   10.80
   0  11   2    2.53    8.69
   1   8   0   30.64    7.40
   1  10   1   15.81    9.66
   3   6   0   71.48    8.71
   4   7   1   46.04    9.51
   6   0   3   29.62    3.27
  -5   5   4   92.95    4.99
  -4   8   3   19.69    6.03
  -2   8   1   11.35    5.14
  -1   7   0  151.23   10.61
  -1  11   2   23.97    8.89
   0  10   1   -0.69    6.93
   1   4  -1  377.16   13.14
   2   8   0   39.72    8.28
   2  10   1    4.73    8.86
   3   0   0  674.78    8.62
   3   7   0   27.88    7.59
   3   9   1   20.15    9.31
   4   4   0   16.96    5.14
   5   4   1    3.30    4.60
  -5   6   4    9.81    3.43
  -3   9   2   31.21    6.98
  -1  10   1   52.03    9.70
   0   9   0   29.84    8.93
   1   3  -1 1937.02   24.77
   1   6  -1  110.27   10.15
   1   9   0   13.92    7.48
   2   3  -1  207.64    9.24
   2   4  -1  313.18   12.54
   2   5  -1   73.41    7.60
   4   5   0    3.24    5.09
   4   8   1   20.85    8.11
   5   2   1   12.31    3.48
   5   5   1   10.45    5.91
  -5   4   4   15.46    2.11
  -5   7   4   31.38    5.08
  -4   9   3   15.36    6.23
  -2   9   1   13.89    5.79
  -1   8   0    3.55    5.16
   0   4  -1 1807.28   25.84
   0   5  -1  577.06   16.80
   0   6  -1   27.14    6.61
   0  11   1    3.71    8.63
   1   7  -1    8.97    7.15
   2   6  -1  200.13   12.69
   2   9   0   44.80    9.75
   3   8   0    6.86    6.88
   4   6   0    2.83    5.33
   5   6   1    2.05    6.32
   6   3   2    4.85    4.57
  -3   5   1   45.68    5.12
  -3   6   1    8.10    3.86
  -3  10   2   -0.65    6.46
  -2   5   0  268.12   10.49
  -2   6   0   29.01    5.44
  -1   9   0   35.64    8.76
  -1  11   1   20.40    8.61
   0   3  -1  437.03   11.39
   0   7  -1   78.34    9.56
   0  10   0   11.13    8.73
   1   2  -1 1532.25   18.22
   1  10   0   25.39    9.77
   2   2  -1   97.92    6.03
   2   7  -1   37.96    7.75
   2  10   0   21.49   11.10
   3   4  -1   58.30    6.63
   3   5  -1  225.45   12.59
   3   9   0    0.03    8.57
   4   7   0   11.47    6.69
   5   1   1   17.67    3.55
   6   2   2    3.39    3.77
  -5   8   4   11.61    4.91
  -3   4   1  238.01    7.51
  -3   7   1    1.49    4.00
  -2   4   0  250.42    8.65
  -2   7   0   53.35    7.32
  -2  10   1    9.46    6.67
   0   8  -1   53.00    9.29
   1   8  -1   38.29    7.77
   2   8  -1   19.24    7.69
   3   3  -1  484.67   14.18
   3   6  -1   24.06    6.45
   3   7  -1   78.42   10.68
   4   1   0  221.39    7.69
   4   8   0   23.48    9.16
  -3   8   1   12.37    5.37
  -2   8   0   85.85    9.29
  -2  11   1   80.67   12.08
  -1   6  -1   47.59    6.79
  -1  10   0   21.22    7.86
   0  11   0    3.92    9.78
   1   9  -1   27.23    8.38
   2   9  -1    8.74    8.74
   3   8  -1   19.82    8.67
  -4   5   2  181.82    7.14
  -4   6   2  144.28    7.69
  -4   7   2   20.55    4.47
  -3   9   1   21.38    6.32
  -2   9   0   52.72    8.86
  -1   5  -1  873.26   19.23
  -1   7  -1    9.31    5.11
   0   9  -1   14.36    7.05
   1  10  -1   32.97   10.50
   4   5  -1  100.87    9.59
   4   6  -1   99.01   10.68
   5   4   0   30.09    5.97
   5   5   0   35.56    7.13
   5   6   0    4.11    6.33
   6   1   2   13.62    3.40
  -4   8   2   38.61    6.13
  -1   4  -1  968.01   17.79
  -1   8  -1   43.03    7.46
  -1  11   0   24.20    8.82
   0  10  -1    1.61    6.89
   1   5  -2  634.71   18.95
   1   6  -2  179.45   11.58
   1   7  -2   35.63    8.51
   2   5  -2  117.22    9.68
   2   6  -2  661.68   21.75
   2  10  -1   11.82    9.24
   3   9  -1    5.19    7.61
   4   4  -1   34.13    5.53
   4   7  -1   42.36    9.24
  -4   9   2    1.32    4.84
  -3  10   1    8.23    6.24
  -2   3   0  309.41    7.49
  -2  10   0    1.33    5.85
  -1   9  -1   34.91    7.97
   0   2  -1 1741.19   17.68
   1   8  -2   99.85   10.67
   2   4  -2   60.20    6.98
   2   7  -2  107.62   10.68
   2   8  -2   56.92   10.01
   4   3  -1    7.93    4.17
   4   8  -1    5.49    6.93
   6   3   1    4.37    4.39
  -2  11   0   22.98    9.16
  -1  10  -1   -0.84    6.17
   0   6  -2  215.29   12.01
   0   7  -2  198.30   12.73
   0   8  -2  159.62   13.17
   0  11  -1   -1.16    8.35
   1   4  -2   79.69    7.25
   1   9  -2   14.35    7.61
   2   9  -2   17.74    8.30
   3   5  -2  198.73   11.97
   3   6  -2  120.81   10.60
   3   7  -2  111.71   11.00
   3   8  -2   38.97    9.88
   5   0   1   55.98    3.54
   5   2   0  102.94    6.96
  -4   4   2    0.35    2.10
  -3   3   1  185.31    4.90
  -1   1   0  632.56    5.34
  -1  11  -1   10.60    9.04
   0   5  -2  284.42   12.30
   0   9  -2    8.54    6.63
   1  10  -2   11.67    8.27
   2   3  -2 1318.32   22.20
   2  10  -2   16.00   10.29
   3   4  -2  212.90   11.06
   3   9  -2   19.33    9.73
   5   6  -1    7.09    6.57
  -5   7   3   17.18    4.23
  -5   8   3   -3.26    4.22
  -3   7   0  136.22    9.17
  -3   8   0   87.33    8.65
  -3   9   0   34.45    7.09
  -2   6  -1   30.15    5.51
  -2   7  -1   90.63    8.22
  -2   8  -1    5.63    4.85
  -2   9  -1    6.36    6.12
  -1   3  -1 1902.36   20.64
   0   4  -2  913.39   19.14
   0  10  -2   22.22    8.49
   1   3  -2 1518.37   22.66
   4   6  -2    6.18    6.66
   4   7  -2   28.19    8.70
   5   5  -1    0.04    5.28
   6   2   1   13.79    4.03
  -3   6   0   74.35    6.44
  -3  10   0   15.42    7.31
  -2  10  -1   -2.17    6.70
  -1   6  -2  186.79   11.02
  -1   7  -2   89.24    8.85
  -1   8  -2   29.24    6.86
  -1   9  -2   28.69    8.59
   0  11  -2   29.18   11.32
   2   7  -3   47.60    9.19
   4   5  -2  185.19   11.85
   4   8  -2    1.06    6.60
   5   4  -1    4.58    4.59
  -5   6   3   41.80    4.25
  -4   8   1   31.43    5.70
  -4   9   1    4.40    4.96
  -2   5  -1   20.32    4.55
  -2  11  -1   14.56    8.69
  -1  10  -2   36.61    8.83
   1   6  -3   36.37    6.90
   1   7  -3  151.86   12.14
   1   8  -3   71.09   10.02
   1   9  -3    3.07    7.02
   2   6  -3   10.90    5.97
   2   8  -3   10.73    7.06
   2   9  -3   18.72    8.38
   3   7  -3   85.12   11.05
   3   8  -3    8.18    8.18
   4   0   0   62.76    3.33
   4   4  -2   51.12    6.98
   6   0   2    8.45    2.22
  -4   7   1   39.76    5.32
  -3   5   0   30.19    4.31
  -1   5  -2   14.24    4.39
  -1  11  -2   -0.63    7.05
   0   7  -3  176.55   13.02
   0   8  -3   23.56    6.95
   0   9  -3   36.87    9.47
   1   5  -3  314.43   14.13
   1  10  -3   53.58   11.54
   2   5  -3   16.52    5.33
   2  10  -3   40.62   11.22
   3   6  -3  199.51   13.20
   3   9  -3   14.95    8.39
   5   1   0   94.56    5.55
  -4   6   1    0.74    3.38
   0   6  -3   37.53    6.66
   0  10  -3   19.45    8.31
   2   2  -2  133.60    6.89
   3   5  -3   21.07    6.01
   4   3  -2  330.94   13.03
   4   7  -3   45.29    9.59
   4   8  -3   20.23    9.17
   5   6  -2    9.27    6.79
   6   3   0    8.19    4.47
  -2   8  -2   99.34   10.09
  -2   9  -2   10.29    7.00
  -2  10  -2   15.32    7.96
   0   3  -2  379.98   10.93
   0  11  -3    5.99    8.86
   2   4  -3   51.84    6.43
   4   6  -3  134.80   11.96
   5   5  -2   51.19    8.03
   6   1   1   41.93    4.23
  -3   8  -1   78.30    8.45
  -3   9  -1    1.79    4.19
  -3  10  -1    4.79    6.76
  -2   4  -1   34.98    4.34
  -2   7  -2   69.83    7.71
  -1   4  -2  523.42   13.95
  -1   8  -3   50.30    8.11
  -1   9  -3   33.90    8.05
  -1  10  -3   12.70    8.64
   0   5  -3  695.02   19.14
   1   2  -2  515.22   11.50
   1   4  -3  979.56   21.35
   1   8  -4    9.44    7.94
   1   9  -4    8.02    8.63
   2   8  -4  110.84   11.81
   2   9  -4    3.43    7.56
   2  10  -4   -1.57   10.18
   4   1  -1  225.13    7.80
   4   5  -3    7.92    5.82
   5   4  -2   22.12    5.82
  -5   5   3  109.59    4.52
  -5   8   2   12.09    4.64
  -3   7  -1   34.22    5.91
  -1   7  -3  106.24    9.69
  -1  11  -3    0.65    8.16
   1   7  -4  156.45   12.50
   1  10  -4   15.58    8.92
   2   6  -4  424.42   18.36
   3   7  -4   44.85    8.65
   3   9  -4    8.94    8.15
   5   2  -1   23.59    4.21
  -4   9   0    1.28    4.84
  -3   4   0  133.88    6.07
  -2   6  -2  142.32    9.03
  -1   6  -3    9.01    5.66
   0   8  -4   69.69    9.67
   0   9  -4  103.89   11.99
   0  10  -4    3.83    8.09
   0  11  -4   14.57   11.04
   1   6  -4  128.85   10.70
   3   6  -4   16.23    6.32
   4   4  -3  218.60   12.09
   4   8  -4   29.30    9.81
   5   6  -3   11.20    7.03
   6   2   0   21.20    4.30
  -5   7   2   -0.65    3.32
  -4   5   1  147.42    6.51
  -4   8   0   12.46    4.74
  -3   6  -1   20.02    4.67
  -1   2  -1 2275.90   18.24
   0   4  -3 1249.20   23.25
   0   7  -4  380.95   17.57
   2   3  -3 2805.51   33.14
   2   5  -4  343.73   15.27
   3   3  -3  167.91    9.62
   3   5  -4   72.13    9.18
   4   7  -4   -0.78    6.04
  -4   7   0   12.18    4.48
  -3  10  -2   14.30    7.43
  -2   2   0 2951.26   16.06
  -2   9  -3   13.33    6.44
  -2  10  -3    4.01    6.41
  -1   9  -4   90.54   11.36
  -1  10  -4    4.61    8.47
   0   6  -4  656.55   21.38
   1   5  -4  333.99   14.59
   1   9  -5   42.67   10.98
   1  10  -5   32.95   11.36
   2   8  -5   27.85    8.60
   2   9  -5    9.90    8.98
   2  10  -5    8.67    9.61
   3   9  -5   25.62   10.52
   4   6  -4   16.15    5.96
   5   5  -3   21.61    6.85
   6   3  -1   59.33    6.98
  -3   9  -2   11.18    5.97
  -2   5  -2  209.76    9.84
  -2   8  -3   43.92    7.45
  -1   8  -4   14.38    6.40
  -1  11  -4    6.32    8.67
   2   7  -5   74.26    9.66
   3   7  -5   20.80    8.41
   3   8  -5   20.19    8.35
   4   5  -4   59.85    8.58
  -3   8  -2   11.25    5.35
  -2   7  -3   47.27    7.82
  -1   7  -4   36.75    8.20
   0   9  -5   59.67   10.36
   0  10  -5   11.92    8.96
   1   7  -5   81.72   10.19
   2   4  -4  183.80   10.50
   2   6  -5    8.74    7.59
   3   4  -4  192.08   11.63
   4   3  -3  112.80    8.56
   4   8  -5   10.29    9.10
   5   4  -3   13.99    5.38
  -4   9  -1    5.82    6.30
  -3   5  -1  177.27    8.51
   0   2  -2 5017.22   32.76
   0   5  -4  464.18   16.57
   0   8  -5   31.00    7.58
   1   4  -4   51.73    7.33
   1   6  -5   10.42    7.38
   2  10  -6   12.73   11.53
   3   6  -5  104.01   10.62
   4   7  -5   22.57    7.86
   5   6  -4    5.99    6.15
  -5   8   1   14.40    5.09
  -4   6   0   12.00    4.01
  -3   7  -2  157.58   10.32
  -2   3  -1  139.13    5.81
  -2  10  -4   -2.43    7.32
  -1  10  -5   -5.18    8.12
   0   7  -5  107.07   10.90
   1   9  -6   28.13   10.64
   1  10  -6   19.47    9.44
   2   8  -6   18.89    9.60
   2   9  -6    4.85    8.18
   3   9  -6   12.38    8.83
   4   4  -4  104.44    9.29
   4   6  -5    0.50    6.56
  -4   8  -1   65.36    7.45
  -3  10  -3   13.39    7.72
  -2   6  -3  277.26   12.69
  -2   9  -4   38.43    8.21
  -1   6  -4   27.05    6.08
  -1   9  -5    3.52    6.81
   0   3  -3 1224.23   20.75
   1   8  -6    7.77    7.34
   2   5  -5  252.88   13.91
   3   5  -5  249.01   14.32
   3   8  -6    2.53    7.41
   5   2  -2  109.76    7.39
   5   5  -4   21.30    7.02
  -3   9  -3   11.60    6.68
  -2   8  -4   45.85    7.81
  -1   4  -3  599.76   15.53
  -1   8  -5   34.28    7.50
   0   9  -6   31.78    9.37
   0  10  -6    3.25    7.98
   1   5  -5   17.72    6.07
   2   7  -6  101.61   11.73
   3   7  -6   23.38    8.08
   4   8  -6   40.83   10.20
   1   7  -6   42.45    8.64
   2   3  -4   49.61    5.97
   3   3  -4   44.59    5.86
   4   5  -5   54.91    7.88
  -4   5  12    0.75    3.74
  -3   5  12    3.83    4.21
  -2   5  14    8.98    6.07
  -2   5  15    3.19    6.57
   0   4  14   22.29    7.56
   0   4  15   18.24    7.71
   1   3  11  189.47   13.53
   1   3  12  112.76   11.57
   2   2  11  152.01   12.67
   2   2  12    8.01    6.81
   3   0   7   48.36    7.69
   3   1  13   15.08    8.79
   4  -4   2  190.60    6.87
   4  -2   6   50.44    6.66
   4  -1  10   75.00    9.76
   5  -6   3   32.38    3.94
  -3   4   7   82.51    5.01
  -2   5  13    1.10    5.19
  -1   4   9   19.80    4.86
   0   2   4 2560.15   25.49
   0   3   7   83.28    6.94
   0   4  12   -2.99    5.35
   0   4  13   13.45    6.64
   1   2   6 1188.77   22.79
   1   3  10   73.07    9.15
   2   1   6   15.99    4.66
   3  -1   4  307.47   11.19
   3   1  11   19.25    8.22
   3   1  12   41.90    8.89
   4  -1   9  117.90   10.88
   5  -3   9    2.93    5.92
  -4   4   7   29.13    2.84
  -4   5  11   -1.24    2.88
  -3   5  11   20.25    4.71
  -2   5  12    7.43    4.16
  -1   3   5  155.23    7.06
  -1   5  15   20.48    8.00
   0   4  11  111.22   10.09
   2   2   9  106.59    9.94
   3   0   6  181.29   10.82
   3   1  10   92.12   10.29
   4  -1   8  203.21   12.94
   5  -5   4   60.68    5.83
   5  -3   8   -1.42    5.12
  -3   3   4  457.09    4.88
  -2   4   7   10.71    3.56
  -2   5  11    2.65    4.56
  -1   4   8   16.51    4.37
  -1   5  13   -1.87    5.82
  -1   5  14    2.00    5.55
   0   4  10  235.51   13.79
   1   1   3   63.90    4.74
   1   3   9  339.20   15.46
   2   0   3  500.83   12.02
   3   1   9  223.18   14.26
   4  -2   5    2.05    3.26
   4   0  12   20.23    7.98
  -5   5  11   -2.98    2.71
  -4   5  10   33.00    4.54
  -3   5  10   14.93    4.28
  -1   5  12   13.94    6.04
   0   3   6  108.84    7.30
   1   2   5  163.73    8.77
   1   3   8   66.55    8.30
   1   4  14   -2.07    7.37
   2   1   5  128.95    8.14
   2   2   8   75.17    8.26
   2   3  13    2.27    6.56
   2   3  14    0.42    7.46
   4  -1   7   47.38    6.81
   4   0  11   14.29    7.18
   5  -3   7   25.52    6.17
  -2   3   4   10.13    2.12
  -2   5  10  222.06   11.28
   0   4   9   27.73    6.13
   1   0   1  916.21   10.27
   1   4  12   17.90    8.02
   1   4  13   -0.96    6.09
   2   3  12   20.12    7.52
   3  -1   3   76.89    5.84
   3   0   5  147.73    9.24
   3   1   8   91.23    9.19
   3   2  12   11.06    8.24
   3   2  13    7.66    7.91
   4   0  10   42.40    8.28
   5  -2   9   15.98    7.05
  -1   4   7  539.52   14.78
  -1   5  11   17.49    5.21
   0   5  14    1.64    6.15
   1   4  11    5.90    7.05
   2   2   7   51.57    6.85
   2   3  11   23.80    7.47
   3   2  11   50.67    9.91
   4  -2   4   42.87    5.38
   4  -1   6   66.94    7.60
   4   0   9   32.54    7.33
   5  -3   6   49.14    6.69
  -3   4   6  286.79    7.31
  -3   5   9  189.68    8.65
  -2   5   9  104.32    7.79
  -2   6  14    0.30    5.90
  -1   5  10    6.77    5.22
   0   5  12    1.53    6.47
   0   5  13   19.94    7.00
   2   3  10   62.18    8.57
   3   1   7  339.22   15.13
   3   2  10  158.81   13.44
   4   0   8   26.51    6.81
   5  -5   3   26.71    3.99
   5  -2   8    1.86    5.72
  -3   6  13   13.68    5.27
  -2   4   6  282.68    8.88
  -2   6  13    1.78    5.41
   0   3   5   43.23    5.14
   1   4  10   76.67    8.87
   2   1   4  258.39   10.29
   2   2   6    2.34    5.07
   2   3   9   38.33    7.61
   4   1  11   13.66    7.24
   5  -6   2   52.15    3.71
   5  -4   4   77.11    6.26
  -5   5  10    0.27    2.30
  -4   5   9   28.40    3.60
  -3   6  12    1.34    4.04
  -1   3   4  725.20   12.60
  -1   5   9    5.13    5.00
  -1   6  14   -1.45    6.28
   0   5  11   27.35    6.41
   1   2   4  312.13   10.66
   1   4   9   86.01    9.99
   1   5  14    9.63    9.00
   2   0   2  848.11   14.21
   2   4  13   -5.52    6.17
   3   0   4  168.97    9.01
   3   1   6  228.62   12.02
   3   2   9   13.75    5.93
   4  -4   1   27.79    2.90
   4  -1   5  196.02   10.80
   4   0   7    5.59    5.54
   4   1  10   49.01    9.56
   5  -2   7   21.92    6.30
   5  -1   9   10.64    6.78
  -2   6  12   -0.75    4.70
  -1   4   6  209.72    9.26
  -1   6  13   -4.14    5.78
   0   4   7  120.59    8.50
   0   5  10   28.53    7.04
   1   3   6  189.91   10.16
   1   5  13   -2.42    6.13
   2   3   8   43.83    7.34
   2   4  12    5.67    6.88
   3  -3   0  388.68    5.87
   3  -2   1  154.73    5.54
   3   2   8   53.12    8.41
   3   3  12   25.71    8.44
   4  -3   2   56.40    4.44
   4   1   9   30.86    8.21
  -4   6  12    4.26    3.79
  -3   5   8    5.41    3.16
  -3   6  11    8.12    4.39
  -2   5   8   18.72    4.32
  -1   6  12    2.36    5.80
   1   1   2 3061.02   24.71
   1   4   8  128.88   10.75
   1   5  12   30.96    8.17
   2   4  11   44.56    8.82
   3   3  11   16.07    7.53
   5  -2   6   32.01    6.30
   5  -1   8   -1.58    5.55
  -2   6  11   13.27    4.25
  -1   5   8    0.57    4.40
   0   5   9   83.98    9.26
   0   6  13   17.52    7.88
   0   6  14   10.42    7.54
   1   5  11  100.69   11.67
   2   2   5  716.44   18.50
   2   3   7  129.12   10.55
   2   4  10   22.12    8.05
   3   1   5  268.99   12.50
   3   2   7  176.30   12.41
   3   3  10   14.75    8.02
   4   0   6   22.31    5.45
   4   1   8   25.98    7.51
   4   2  11   22.71    8.88
  -1   6  11   10.01    5.29
   1   3   5  120.91    8.62
   2   1   3 1562.03   22.58
   4  -1   4   36.96    5.12
   5  -4   3   90.43    5.97
   5  -1   7   24.19    6.64
  -4   6  11    8.03    3.83
  -3   6  10    1.82    3.67
  -2   6  10    1.72    4.08
   0   3   4  136.59    7.13
   0   6  12   28.54    7.45
   1   4   7   70.82    7.78
   1   5  10    9.14    6.36
   2   4   9   37.04    7.22
   2   5  13    1.29    7.62
   3   0   3  137.71    7.50
   3   3   9    1.41    5.88
   4   1   7   39.67    7.85
   4   2  10    1.57    6.25
   5  -2   5   36.03    5.86
   5   0   9   25.34    7.20
  -4   5   8   22.77    3.32
  -2   4   5  110.85    5.52
  -2   5   7   51.35    5.17
  -1   2   2 1653.67   12.03
  -1   6  10  100.80    8.81
   0   5   8   60.55    7.49
   0   6  11    7.08    6.70
   1   2   3 1059.57   17.81
   1   6  13    3.37    8.27
   2   3   6   26.19    5.84
   2   5  12   -1.18    6.44
   3   2   6  161.37   10.96
   3   4  12   21.04    8.89
   4   0   5  191.34   10.83
   4   2   9   12.51    6.69
   5  -5   2   25.20    3.31
   5   0   8    5.91    6.46
  -2   7  13    5.58    5.13
  -1   4   5  183.17    7.93
  -1   5   7  107.00    7.56
  -1   7  13    4.61    6.47
   1   5   9  121.49   10.57
   2   2   4 1376.58   24.27
   2   4   8   42.86    7.18
   2   5  11    1.33    6.28
   3   1   4   62.03    6.31
   3   3   8   39.65    7.30
   3   4  11   10.43    7.33
   5  -1   6   22.29    5.20
  -3   5   7  133.12    6.24
  -2   6   9   17.52    4.71
  -2   7  12    9.80    5.70
  -1   6   9  131.79   10.06
   0   6  10   53.41    8.22
   1   4   6  179.05   10.67
   1   6  12   14.40    7.21
   3   4  10   92.29   11.33
   4  -1   3  100.59    7.14
   4   1   6  289.83   14.45
   4   2   8   21.67    6.91
   5   0   7   18.33    6.62
   5   1   9   18.33    8.06
  -4   6  10    2.57    3.28
  -3   6   9   41.40    5.20
  -3   7  12    5.41    4.37
  -1   7  12   -1.09    4.85
   0   4   5  190.37    9.38
   0   5   7  171.04   10.52
   1   3   4  298.53   11.58
   1   5   8   61.42    8.40
   1   6  11    6.00    6.45
   2   4   7   29.80    7.58
   2   5  10    9.20    6.71
   3   2   5  135.83   10.19
   3   3   7   49.89    7.47
   4   0   4   72.11    7.49
   4   3  10    2.55    7.26
   5  -3   3   38.04    4.86
  -5   5   9    0.88    1.74
  -2   7  11    1.70    4.73
   0   2   2 5339.85   30.52
   0   6   9   98.58    9.44
   1   6  10   12.91    7.61
   2   3   5   35.19    5.93
   2   5   9   20.26    8.04
   3   4   9    4.33    6.43
   4  -3   1   66.46    4.23
   4   2   7   72.89    9.08
   4   3   9   11.32    7.95
   5  -1   5   24.79    5.47
   5   1   8    8.81    7.03
  -3   4   5  428.15    7.21
  -1   3   3  312.49    7.66
  -1   6   8   13.51    5.30
  -1   7  11    6.43    4.63
   2   0   1  730.24   12.11
   2   1   2 1560.73   21.38
   3   0   2  379.99   11.42
   3   5  11    0.51    8.73
   4   1   5  280.32   13.63
   5  -4   2    8.03    2.81
   5   0   6    8.67    4.59
  -3   7  11    7.52    4.19
  -2   5   6   29.69    4.07
  -2   6   8   12.78    4.12
   0   3   3 1010.25   16.70
   0   5   6  112.06    8.96
   0   7  11    1.88    6.74
   1   4   5  334.91   13.56
   1   5   7   44.18    7.32
   1   6   9   21.76    7.43
   2   2   3  423.53   13.36
   2   4   6    0.11    4.79
   2   5   8    9.77    7.17
   2   6  11   -1.97    6.48
   3   1   3   96.79    7.07
   3   3   6   13.13    5.91
   3   4   8   53.32    8.82
   4   2   6   15.37    6.47
   4   3   8   30.54    8.62
   5   1   7   12.67    6.87
  -2   7  10    3.13    4.62
  -1   7  10    6.70    5.60
   0   6   8  292.34   14.56
   1   7  12   19.06    8.63
   3   2   4    5.54    4.34
   3   5  10    4.91    6.89
   5  -1   4   75.12    7.26
   6  -4   4   10.92    4.18
  -3   6   8   19.07    4.08
  -1   4   4  414.69   10.95
   0   7  10   36.24    7.60
   1   1   1 5309.92   30.19
   1   2   2  256.15    8.72
   2   3   4   39.78    5.94
   2   6  10    4.07    6.78
   3   4   7    0.68    4.97
   3   5   9    8.99    7.94
   4   0   3  302.49   12.42
   4   1   4   33.46    6.80
   4   3   7   48.10    9.15
   5   0   5   53.70    7.36
   5   2   8   16.27    8.02
  -4   6   9    0.67    2.91
  -3   7  10    3.36    4.02
  -2   3   3  156.37    3.85
  -1   6   7   69.32    7.43
   0   4   4    2.89    3.43
   1   5   6  114.19    9.59
   1   6   8   98.61   10.26
   2   5   7    2.69    4.93
   2   6   9    7.42    7.76
   3   3   5  270.14   13.96
   4   2   5  160.12   11.85
   4   4   9   22.59    8.14
   5   1   6    3.25    4.50
   6  -2   5   27.84    6.49
  -4   7  11   15.95    4.39
  -2   6   7   48.12    5.81
  -2   7   9   19.53    5.26
  -1   7   9    1.77    3.95
   0   6   7   22.99    6.03
   0   7   9   51.48    8.43
   1   7  10   75.77   10.81
   2   4   5  204.39   12.03
   3   5   8   23.34    8.56
   4   4   8    5.24    7.69
   5  -3   2   39.01    4.50
   5   2   7   22.72    7.93
  -3   5   6  100.73    5.14
  -2   4   4  347.64    8.06
  -1   5   5   93.17    6.93
  -1   8  11    4.88    6.18
   0   5   5  155.38    9.30
   1   4   4  595.18   17.19
   3  -2   0  797.60   10.25
   3   4   6   30.86    7.28
   4  -2   1   38.25    4.08
   4   3   6    4.54    5.10
   5   0   4   14.25    5.18
   6  -5   3   25.83    3.77
  -2   8  11    4.52    5.07
   0   8  11   20.70    7.49
   1   6   7   90.75    9.69
   1   7   9   64.47    9.69
   2   2   2   32.52    5.69
   2   5   6  150.74   11.78
   2   6   8   20.97    7.43
   2   7  10   19.66    9.23
   3   1   2  199.04    9.27
   3   2   3  175.27   10.00
   3   3   4  122.77   10.35
   5  -1   3   50.27    6.03
   5   1   5   21.15    5.55
  -4   5   7   48.78    3.19
  -3   7   9    9.67    4.09
  -1   7   8   58.25    7.14
  -1   8  10    8.74    6.13
   0   6   6   90.23    9.12
   0   7   8   36.36    6.80
   1   5   5   60.62    7.42
   2   3   3  289.05   12.27
   3   0   1  216.94    8.54
   3   5   7   96.98   11.00
   3   6   9   12.90    7.70
   4   1   3  349.20   14.05
   4   2   4   39.43    6.69
   4   4   7    2.87    6.16
   5   2   6    5.13    5.66
   6  -4   3   18.91    4.16
   6  -1   5   11.15    6.01
  -2   5   5   49.62    4.46
  -2   7   8   79.89    7.40
  -2   8  10    7.79    5.32
  -1   6   6   50.11    5.95
   0   8  10    4.68    5.94
   1   7   8   34.11    8.76
   2   1   1 1681.00   21.23
   2   4   4  271.85   13.30
   2   6   7  119.52   11.61
   2   7   9   30.27    8.71
   3   4   5  215.19   13.45
   4   0   2   42.30    5.19
   4   3   5   87.52    9.36
   4   5   8    8.87    9.17
   5  -5   1   59.42    3.19
   5   3   7   15.09    7.58
  -5   6  10    3.71    2.11
  -4   7  10    5.05    3.70
  -3   6   7  180.95    8.00
   1   6   6   56.34    8.13
   1   8  10   -6.03    6.80
   2   5   5  154.70   11.62
   3   5   6   56.93    9.09
   3   6   8   -0.61    6.58
   4  -4   0   94.86    2.86
   4   4   6   13.49    6.79
   5   1   4   55.09    7.63
   5   2   5    9.79    6.61
  -2   6   6   60.47    5.92
  -1   7   7   39.92    6.70
  -1   8   9    9.09    5.96
   0   4   3  218.87    9.23
   0   5   4  263.94   11.73
   0   7   7    2.07    4.89
   0   8   9    0.04    5.46
   1   3   2  762.33   16.79
   1   4   3  393.94   13.88
   2   7   8   22.60    8.96
   4   5   7    3.39    7.77
   5   3   6   -1.78    6.81
   6  -3   3    5.49    3.99
   6  -1   4   27.66    6.06
   6   0   5   28.69    6.73
   1   5   4   53.31    6.95
   1   7   7    2.46    5.22
   1   8   9   19.47    7.71
   2   6   6   19.25    6.31
   3   2   2   27.26    5.03
   3   3   3  165.52   10.69
   3   4   4   91.80    9.58
   3   6   7    2.33    7.29
   4   2   3  275.91   13.69
   4   3   4   32.78    6.73
   5  -4   1  100.01    4.85
  -4   6   8   91.66    5.08
  -3   8  10    5.51    4.83
  -2   8   9    5.81    4.92
  -1   4   3  137.47    6.41
  -1   5   4   16.06    4.19
   0   6   5  482.36   16.82
   1   2   1 1530.12   19.66
   1   6   5  122.51   11.01
   2   3   2 1213.41   23.82
   2   4   3  682.46   19.96
   3   5   5  127.59   11.73
   4   1   2    8.39    4.21
   4   4   5    4.12    5.97
  -3   7   8   23.92    4.44
  -2   7   7   38.84    5.59
  -1   6   5  164.61    9.36
  -1   8   8   29.65    6.65
   0   8   8   13.22    6.43
   1   8   8   15.08    8.21
   2   5   4   10.83    5.72
   2   7   7   11.46    7.16
   3   1   1  297.19   10.83
   3   6   6    3.80    7.71
   3   7   8   -3.83    7.70
   5   1   3   36.52    6.70
   5   2   4   26.36    6.23
   5   3   5   26.07    7.32
   6   0   4   30.61    7.01
  -1   3   2  783.46   11.02
   0   2   1  979.13   12.32
   0   7   6   34.38    6.58
   1   7   6   32.39    7.40
   2   2   1 1086.52   19.57
   2   6   5    1.90    5.10
   4  -3   0   44.07    3.05
   4   6   7   10.11    9.49
   5  -3   1   25.91    3.54
   5   4   6    1.14    6.50
   0   9   9   12.15    7.59
   2   7   6   45.56    9.83
   2   8   8    4.43    7.12
   3   4   3  104.70    9.83
   3   5   4  118.39   11.50
   3   7   7    1.22    7.14
   4   3   3  142.26   10.95
   4   4   4   84.55    9.99
   4   5   5    9.46    7.92
   5   0   2  140.10    9.39
   6  -5   2   13.88    2.82
   6  -4   2   45.21    4.63
   6  -1   3   34.47    6.14
  -4   7   9   20.05    3.86
  -3   8   9   11.07    4.80
  -2   8   8    1.24    4.51
  -1   9   9    9.84    6.77
   0   8   7  145.35   11.89
   1   5   3  264.64   12.57
   1   6   4  228.04   13.51
   1   8   7   10.07    6.67
   3   3   2  249.65   12.55
   3   6   5   63.87    9.91
   4   2   2   78.43    7.96
   4   6   6    3.72    8.28
   5   2   3   50.91    8.02
   5   3   4    8.30    6.22
   5   4   5   10.49    7.91
   6   1   4   13.60    6.10
  -1   8   7   43.95    6.58
   0   5   3  609.54   16.34
   0   6   4   10.02    4.68
   1   4   2  589.54   16.24
   1   7   5   26.21    7.85
   2   4   2   41.82    7.09
   2   5   3  120.77   10.14
   2   6   4   35.02    8.44
   2   8   7    3.46    6.94
   3   2   1  565.98   16.55
   3   7   6   16.09    9.19
   4  -2   0   43.73    4.02
   6  -3   2   34.28    4.89
   6   0   3   18.09    6.04
  -2   5   4  158.48    6.75
  -2   6   5  218.61    9.01
  -2   9   9    2.96    5.10
   0   4   2   71.12    5.74
   0   7   5   73.35    8.12
   0   9   8   14.02    6.62
   1   9   8    7.79    7.59
   2   7   5   16.17    7.26
   4   1   1  147.29    8.97
   4   4   3    5.25    6.83
   4   5   4   41.08    9.40
   5   1   2   35.46    5.90
   6  -2   2    8.03    4.48
   6   2   4    5.08    7.02
  -3   5   5   15.91    2.77
  -3   6   6  197.65    7.44
  -3   7   7   37.91    4.88
  -2   7   6   13.59    4.19
  -1   6   4  174.23    9.26
  -1   9   8   14.83    7.01
   1   3   1  639.92   14.77
   1   8   6   14.97    7.01
   2   1   0 1567.95   19.83
   2   3   1 1023.48   21.37
   2   8   6   22.77    9.29
   3   4   2  407.73   17.49
   3   5   3  362.35   17.63
   3   6   4    4.27    7.51
   4   3   2   29.05    7.33
   4   6   5    0.13    6.74
   5   3   3   86.03   10.50
   5   4   4   22.31    7.62
   5   5   5    6.26    8.94
   6   1   3   36.91    7.78
  -2   8   7   17.47    5.20
  -1   5   3  107.90    6.75
  -1   7   5   25.87    5.25
   1   9   7    2.65    7.67
   3   7   5   11.86    7.52
   5   2   2    7.49    5.38
  -3   8   8   19.93    4.85
  -1   8   6   68.47    7.72
   0   9   7    3.44    5.93
   1   6   3  135.38   10.35
   1   7   4   68.73    8.73
   2   6   3   63.46    8.84
   2   7   4  137.63   13.02
   3   1   0  108.01    7.39
   3   3   1   53.79    6.87
   3   8   6   11.02    8.85
   4   2   1   42.54    6.43
   5   0   1   48.31    6.05
  -2   4   3   48.92    3.34
  -2   9   8    3.37    5.07
  -1   9   7    1.07    5.69
   0   6   3   99.96    8.52
   0   7   4   68.49    8.54
   1   5   2   16.61    5.10
   1   8   5    0.27    5.09
   2   5   2  212.25   12.49
   2   8   5   57.25   10.89
   4   0   0   59.39    6.05
   4   4   2   58.18    8.91
   4   5   3   69.81    9.83
   4   6   4    8.55    7.43
   4   7   5    0.62    9.41
   5   4   3   -2.83    6.74
   5   5   4   10.14    7.45
   6   0   2    6.76    5.08
   6   2   3    4.79    6.04
   1   9   6    8.29    6.78
   2   2   0 1098.85   19.38
   2   4   1   45.05    6.49
   2   9   6    8.87    9.56
   3   5   2   37.52    7.89
   3   6   3    0.27    6.20
   3   7   4   33.95    8.85
   5   1   1   25.95    5.86
   5   3   2   31.92    8.05
   6   1   2   16.05    6.32
   0   5   2  131.30    8.03
   0   9   6   12.51    5.83
   1   4   1 2456.79   31.88
   3   2   0 1187.52   23.28
   3   4   1  295.12   14.99
   3   8   5    1.80    7.59
   4   3   1    9.37    5.36
  -4   7   8    6.67    2.80
  -2   7   5   36.30    5.15
  -2   8   6   66.48    7.12
  -1   7   4   44.12    6.43
  -1   8   5   56.85    7.62
   0  10   7   -4.04    6.66
   1   2   0  620.66   12.24
   1   7   3   31.78    7.89
   1   8   4   31.65    7.94
   2   6   2  386.20   17.94
   2   7   3   44.22    8.04
   2   8   4   10.66    8.41
   4   1   0  193.27    9.99
   4   5   2   46.85    9.01
   4   6   3    5.56    7.03
   4   7   4   15.35    8.42
   5   2   1   18.39    5.95
   5   5   3   23.46    8.06
   6  -3   1   21.80    4.02
   6   2   2    1.62    6.17
  -4   6   7   61.10    3.56
  -4   8   9    0.13    3.08
  -2   6   4   34.08    4.64
  -2   9   7   12.75    5.46
  -1   6   3   78.72    6.73
  -1   9   6   29.35    6.79
   1   6   2  198.74   11.76
   1   9   5   48.34    9.22
   2   9   5    2.20    7.30
   3   6   2   13.20    7.75
   3   7   3   18.41    7.86
   3   8   4   15.11    9.56
   4   4   1    5.27    6.20
   5  -3   0    3.69    2.54
   5  -2   0   13.01    3.66
   5   4   2   56.66    9.20
  -3   8   7   16.64    4.40
  -1  10   7   16.93    7.27
   0   4   1  908.44   17.16
   0   7   3   65.55    7.55
   0   8   4   85.11    9.03
   0   9   5   17.07    7.35
   2   3   0  377.37   13.10
   2   5   1  374.68   15.78
   3   3   0  240.19   12.03
   3   5   1   17.34    7.68
   4   2   0  283.46   13.01
   5   3   1   10.49    6.55
   6  -4   1   -0.47    2.38
   6   0   1   20.48    5.54
   6   3   2    4.60    6.79
  -3   7   6   49.43    4.85
  -3   9   8    3.96    4.78
   0   6   2  189.65   10.64
   0  10   6   -3.85    6.55
   1   5   1  229.77   11.46
   4   6   2   18.50    7.81
   4   7   3    7.94    7.74
   5   5   2    6.43    6.96
   6   1   1   46.16    7.53
   1   3   0 1055.46   18.37
   1   8   3  134.08   12.30
   1   9   4   18.12    8.30
   2   7   2   78.07    9.48
   2   8   3    5.11    6.73
   2   9   4   19.13    8.31
   3  -1  -1  169.15    5.86
   3   7   2   11.92    8.36
   3   8   3    5.27    8.78
   4   3   0  340.54   15.37
   4   5   1    6.39    5.55
   5   1   0   90.50    7.91
   5   4   1   -0.91    6.65
   6   2   1   22.99    7.31
  -3   6   5  188.93    6.68
  -1   2   1 2504.74   12.80
  -1   5   2  254.55    9.38
  -1   8   4   89.08    8.60
  -1   9   5   62.14    8.27
   1   7   2   11.22    5.82
   1  10   5   15.31    7.76
   2   4   0   33.54    5.89
   2   6   1  278.37   14.96
   3   4   0  311.56   14.68
   3   6   1   35.85    8.37
   5   2   0  103.79    9.64
   5   6   2    9.87    9.48
  -2   5   3  190.07    6.82
  -2   8   5   86.33    7.72
  -2   9   6    5.53    4.79
  -2  10   7    4.90    5.30
  -1   7   3    0.07    4.25
  -1  10   6   -3.36    4.22
   0   8   3   83.65    9.43
   0   9   4   16.78    6.38
   0  10   5   11.01    7.35
   3  -2  -1  646.83    7.73
   3   1  -1 1280.55   21.12
   4   4   0   15.38    5.84
   4   7   2   13.72    8.85
   5  -4   0   45.55    2.62
   6   3   1    8.70    7.11
  -2   7   4  208.57    9.70
   0   5   1  174.82    8.84
   0   7   2    0.54    5.24
   1   4   0 1142.20   21.64
   2   1  -1  899.35   14.93
   2   5   0   14.25    6.25
   2   8   2   53.67   10.26
   2   9   3    6.09    7.38
   3   2  -1  208.58   10.65
   3   5   0  119.44   10.62
   3   8   2   19.84    9.69
   3   9   3    8.24   10.34
   4   1  -1  216.70   10.48
   4   6   1   46.33    9.36
   5   3   0  141.15   11.13
   5   5   1   11.02    7.15
  -3   9   7    1.27    4.34
   1   8   2   11.89    6.71
   1   9   3    4.74    6.31
   1  10   4    2.65    6.91
   2   2  -1   93.98    6.44
   2   7   1   71.62    9.48
   3   7   1   65.79   10.08
   4  -2  -1    1.97    2.49
   4   2  -1   99.58    8.69
   4   5   0   12.27    6.91
   5   4   0   34.16    8.56
   6   1   0   36.88    6.96
  -4   8   8    0.35    2.78
  -3   8   6    5.69    3.59
  -1   6   2   83.53    6.70
  -1  10   5    1.07    6.03
   0   2   0 9999.00   37.84
   3   3  -1  537.78   17.06
   4   3  -1    8.21    5.98
   4   7   1   52.09   10.36
   5   6   1   10.67    7.78
   6   2   0   26.34    7.37
  -2  10   6    1.02    5.91
  -1   3   1  278.71    6.37
  -1   9   4   29.03    5.90
   0   6   1  138.82    8.88
   0   9   3    0.50    4.55
   0  10   4   11.54    6.46
   1   5   0  507.51   16.12
   1   7   1   54.28    7.83
   2   6   0    2.02    5.32
   2   9   2   44.66   10.58
   3   4  -1   68.20    8.72
   3   6   0   78.97    9.43
   3   9   2    2.35    9.79
   4   6   0    3.58    7.73
   5  -1  -1   78.28    6.05
   5   1  -1   52.69    6.66
   5   2  -1   25.63    6.23
   5   5   0   24.18    8.86
   6   3   0    6.69    6.97
  -2   6   3  422.25   11.37
  -2   9   5    2.23    4.43
  -1   8   3   78.47    7.60
   0   3   0  692.05   12.53
   0   8   2    2.26    4.58
   1   9   2    3.84    7.15
   1  10   3   71.06   11.56
   2   4  -1  307.66   13.37
   2   8   1   -3.95    5.96
   3   8   1    8.24    7.50
   4   4  -1   44.03    7.32
   4   8   1   15.94   10.61
   5   3  -1    3.95    5.37
   6  -3   0   20.10    3.47
  -4   7   7   19.06    2.82
  -3   7   5   22.62    3.96
  -2   8   4   40.85    5.89
   1   6   0   80.29    8.03
   3   5  -1  240.46   13.97
   3   7   0   32.12    8.28
   5   6   0   -3.94    6.56
  -1   4   1 1566.46   18.24
  -1   7   2   19.00    5.03
  -1  10   4    3.23    6.06
   0   7   1   15.76    5.87
   0  10   3    3.49    6.61
   1   8   1  163.23   12.17
   2   5  -1   83.27    8.81
   2   7   0  368.91   17.63
   2  10   2    4.54    9.58
   3   9   1   31.50   10.78
   4   5  -1   94.67   10.07
   4   7   0   14.52    8.08
   5  -2  -1  362.16    9.77
   5   4  -1    3.78    5.72
   6   1  -1   75.94    8.40
  -1   9   3   25.05    6.13
   0   9   2   20.47    6.69
   1   2  -1 1617.25   19.32
   1   3  -1 1908.59   24.53
   1  10   2   37.68    9.78
   2   9   1    3.77    6.87
   3   6  -1   26.52    6.82
   3   8   0   12.30    8.68
   4   6  -1  109.56   12.54
   5   5  -1   -1.45    6.01
   6   2  -1    3.22    4.43
   6   3  -1   70.53    9.84
  -3   5   4   32.89    2.49
  -3   9   6    4.74    4.32
  -2   7   3   37.02    5.13
  -2  10   5    4.57    4.91
  -1   5   1   14.95    3.90
   0   5   0  253.44   10.30
   1   4  -1  357.40   12.54
   1   7   0   23.20    6.32
   1   9   1    7.51    7.31
   2   6  -1  199.07   12.61
   2   8   0   47.30    8.85
   3   2  -2  579.02   16.12
   4   1  -2  869.82   19.39
   4   2  -2  205.64   11.11
   4   3  -2  400.09   16.46
   4   8   0   14.48    9.31
   6  -1  -1   21.48    4.66
   6   4  -1   14.96    7.77
  -2   9   4    1.32    4.14
  -1   8   2   37.10    6.24
   0   8   1   24.72    5.92
   2  10   1   14.45    9.90
   3   3  -2  299.59   12.90
   3   4  -2  233.44   12.97
   3   7  -1   84.37   10.64
   4   4  -2   48.48    7.54
   4   7  -1   54.00   10.16
   5   1  -2   96.19    8.06
   5   2  -2   98.49    9.11
   5   3  -2   99.54    9.95
   5   6  -1    5.16    7.03
  -3   8   5   49.75    5.00
   0   6   0  117.87    8.16
   0  10   2    3.43    6.63
   1   5  -1   23.32    5.26
   1   8   0   27.30    6.44
   2   7  -1   33.18    7.48
   2   9   0   39.64    9.89
   3   5  -2  203.74   13.34
   3   9   0   -5.36    6.99
   4   5  -2  185.48   13.34
   5   4  -2   27.50    8.03
  -1   6   1  117.70    7.13
  -1  10   3   13.92    5.30
   1   6  -1  104.18    8.76
   1  10   1   13.69    7.14
   2   3  -2 1242.84   22.71
   2   4  -2   60.43    7.23
   3   8  -1   13.24    7.68
   4   6  -2   12.14    8.14
   4   8  -1   14.86    8.61
   5   5  -2   54.33   10.10
   6  -2  -1   22.64    3.86
  -4   8   7    2.93    2.57
  -2   4   2  556.11    8.23
  -2   8   3   17.06    4.30
  -1   9   2   34.03    6.58
   0   7   0  123.16    9.17
   0   9   1    4.57    4.68
   1   9   0    5.76    7.04
   2   2  -2  136.07    7.38
   2   5  -2  116.37    9.16
   2   8  -1   22.78    7.31
   3   6  -2  110.58   10.50
   5  -3  -1   66.15    3.64
   5   6  -2   14.93    8.50
   6   1  -2  113.69    9.44
   6   2  -2   33.79    6.72
   6   3  -2   24.12    6.19
   6   4  -2    4.05    6.82
  -3   6   4  125.49    5.10
  -2   5   2   28.66    3.50
  -2  10   4   15.34    5.41
  -1   7   1   98.48    7.76
   0  11   2   -0.99    6.76
   1   7  -1    9.22    5.33
   2   1  -2  335.49    9.33
   2   6  -2  615.25   21.09
   2  10   0   24.93    8.76
   3   7  -2   98.43   11.09
   3   9  -1    8.50    8.50
   4  -1  -2  299.01    8.66
   4   7  -2   25.91    9.21
   5  -1  -2  132.39    7.08
  -3   9   5   35.31    5.27
  -1  11   3   10.74    6.92
   0   8   0  136.43   10.77
   0  10   1   -4.23    6.00
   2   9  -1   18.94    7.72
   4   3  -3  122.96   10.17
   4   4  -3  260.53   14.49
   4   8  -2    4.99    8.90
  -2   6   2  360.53   10.18
  -2   9   3   12.87    4.67
  -1   8   1   27.76    5.71
  -1  10   2   47.43    7.59
   1   8  -1   48.15    7.45
   1  10   0   24.29    7.78
   2   7  -2   92.89    9.65
   3   3  -3  163.12   10.17
   3   4  -3  214.65   12.28
   3   8  -2   47.46    9.46
   4   2  -3   12.27    4.59
   4   5  -3    8.45    6.04
   5   2  -3   75.80    8.11
   5   3  -3   22.70    5.67
   5   4  -3    5.24    5.02
   5   5  -3   17.75    7.98
  -3   7   4   55.23    4.59
   0   4  -1 1880.57   23.69
   0   5  -1  564.97   15.03
   0   9   0   30.64    7.03
   1   4  -2   93.52    7.79
   1   5  -2  616.60   17.69
   1   9  -1   21.19    7.84
   2   8  -2   66.80    9.44
   2  10  -1    5.84    7.39
   3   5  -3   18.58    6.24
   3   6  -3  208.87   14.00
   3   9  -2   18.87    9.57
   4   1  -3  357.54   12.42
   4   6  -3  155.87   13.24
   5   1  -3   21.05    4.95
   5   6  -3    5.23    6.72
   6  -1  -2   56.45    5.58
   6   3  -3   38.95    8.17
   6   4  -3    6.90    6.72
  -2   7   2   20.05    3.94
  -1   9   1   29.38    6.17
   0   6  -1   31.29    5.16
   0  11   1    3.09    6.49
   1   3  -2 1478.09   21.66
   1   6  -2  164.02   10.38
   3  -1  -2  742.48   10.59
   3   2  -3  412.83   13.33
   3   7  -3  109.40   11.89
   4   7  -3   31.90    8.74
   6   2  -3    8.89    5.72
  -2  10   3    2.57    4.53
  -1  11   2   22.67    7.46
   0   3  -1  420.06    9.82
   0  10   0    0.25    6.19
   1   7  -2   30.58    6.49
   1  10  -1   27.38    8.67
   2   4  -3   53.43    6.99
   2   5  -3    9.18    4.79
   2   9  -2   13.82    7.20
   3   8  -3   13.52    8.38
   4   8  -3    7.04    8.21
   6   1  -3   15.94    5.20
   2   6  -3   12.50    5.76
  -1  -4  11  175.03    9.19
   0  -7  13    1.79    6.13
   0  -6  12   30.02    6.55
   1  -5   9  110.39   10.04
   2  -8  10   34.65    8.98
   2  -7   9   35.64    8.13
   2  -6   8    9.30    6.38
   3  -6   5   18.48    7.68
   3  -5   3   70.54    8.51
   3  -4   1  249.07   12.47
   4  -8   4   -0.40    7.60
   4  -5  -2  191.59   11.53
   5  -8  -1    6.78    6.71
   5  -7  -3   16.74    7.23
  -2  -3  11  234.00    8.32
   0  -5  11   -0.40    3.62
   0  -3   8  100.16    7.15
   0  -2   6 1100.57   17.25
   2  -4   5   40.61    6.32
   3  -8   8   19.10    9.59
   3  -3  -2  267.46   10.66
   4  -7   3  136.68   12.63
   4  -6   1    5.02    5.13
   5  -8   0    6.93    8.19
   5  -6  -7    4.69    4.56
  -1  -2   8   68.52    4.75
   1  -7  12    9.88    7.24
   1  -3   6  102.59    7.48
   2  -8  11    8.76    9.29
   2  -5   7  506.95   19.40
   2  -3   3   68.43    6.73
   2  -2   0 2849.58   28.40
   3  -7   7   17.64    7.49
   3  -5   4  109.37   10.92
   4  -8   5   -3.14    7.61
   4  -5  -1  153.83   10.98
   4  -4  -5   50.74    6.40
   5  -7  -2   -0.20    5.55
   5  -6  -6    0.03    4.56
  -3  -3  12   71.93    4.34
  -2  -5  14    7.11    4.25
  -1  -6  14   16.64    5.65
  -1  -5  13    6.20    4.47
  -1  -3  10   76.89    5.96
   0  -4  10    3.68    3.69
   1  -6  11    8.93    5.51
   1  -4   8  112.61    8.80
   2  -7  10   74.53   10.45
   2  -6   9    3.18    6.03
   3  -6   6   50.32    8.32
   3  -4   2  442.75   16.51
   4  -7   4   16.49    7.87
   4  -6   2   25.72    6.78
   4  -4  -4   48.73    6.37
   5  -8   1   -2.29    6.79
   5  -7  -1   14.58    7.73
   5  -6  -5    8.36    4.36
   0  -6  13   19.77    6.71
   1  -5  10   18.18    6.44
   1  -2   4 1316.12   20.30
   3  -8   9   -0.01    8.05
   3  -7   8   23.87    9.30
   3  -3  -1  165.90    8.91
   4  -8   6    8.70    8.77
   4  -5   0  238.61   13.75
   5  -8   2    5.65    9.47
   5  -6  -4    6.04    4.64
  -2  -4  13  127.82    7.57
  -1  -4  12  122.51    8.56
  -1  -1   6  206.97    5.28
   0  -5  12    1.40    4.49
   2  -5   8   32.60    7.42
   2  -4   6  189.71   11.60
   2  -1  -5  190.89    4.03
   3  -6   7   49.21    9.88
   3  -5   5  215.87   13.96
   3  -2  -9   26.75    1.93
   3  -2  -8   38.50    2.74
   4  -7   5  100.59   12.49
   4  -6   3   36.55    8.05
   4  -4  -3   19.60    5.44
   5  -7   0   45.94    9.09
   5  -6  -3   40.08    7.11
   0  -3   9  266.41   11.16
   1  -7  13    0.18    6.53
   1  -6  12   -0.36    6.15
   1  -4   9   72.87    8.43
   1  -3   7  326.37   13.04
   1  -1   1 8791.05   38.40
   2  -7  11    8.07    7.14
   2  -6  10    7.65    7.11
   2  -3   4  347.19   13.39
   2  -2   1  525.14   13.35
   3  -4   3   81.06    8.63
   3  -3   0  398.48   13.86
   3  -2  -7  390.16    7.91
   4  -8   7    2.20    8.49
   4  -5   1  147.42   11.50
   4  -4  -2    4.44    4.95
   5  -7   1   44.50   10.34
   5  -6  -2   11.60    6.81
   0  -4  11   17.57    5.29
   0  -2   7  387.99   11.42
   3  -7   9   21.54    8.48
   3  -5   6   33.52    8.32
   3  -2  -6 1065.38   14.26
   4  -7   6   28.78    9.20
   4  -6   4   20.60    7.64
   4  -5   2   61.19    9.36
   5  -6  -1   18.64    7.51
   5  -5  -9    2.76    3.92
  -3  -4  14   15.87    3.47
  -1  -5  14   27.32    6.38
   0  -6  14    0.62    5.90
   1  -5  11   -0.60    3.97
   1  -2   5  886.59   18.21
   2  -7  12   50.23   10.81
   2  -5   9    9.35    5.36
   2  -4   7  532.03   19.28
   3  -6   8    8.54    6.91
   3  -4   4  146.17   11.09
   3  -3   1    4.42    5.05
   4  -4  -1  105.38    9.48
   5  -7   2   19.42    8.74
   5  -5 -11    1.22    3.44
   5  -5 -10   -0.59    3.51
   5  -5  -6    7.03    4.65
  -2  -5  15    0.26    4.26
  -1  -3  11   60.79    6.04
   0  -5  13    8.89    5.12
   2  -6  11    9.46    7.62
   2  -3   5  241.45   11.84
   2  -2   2  291.84   11.16
   2  -1  -4  379.82    6.62
   3  -7  10    6.61    8.73
   4  -7   7    0.87    7.46
   4  -6   5  107.33   12.39
   4  -5   3   31.21    8.28
   5  -7   3   16.25    9.65
   5  -6   0   -2.71    5.05
   5  -5  -5    4.16    4.48
   5  -5  -4   83.08    8.76
  -2  -3  12  111.51    6.43
  -2  -2  10   27.52    3.08
  -1  -2   9  324.03    9.48
   1  -3   8  193.75   10.91
   3  -6   9   -0.56    7.62
   3  -5   7  308.69   17.02
   4  -4   0   89.48    8.84
   5  -6   1   28.34    9.03
   5  -5  -3   96.37    9.67
  -1  -4  13   49.85    6.18
   0  -3  10    0.24    3.94
   1  -5  12    2.33    5.34
   1  -1   2  349.57    9.12
   2  -5  10    3.89    5.71
   2  -4   8   54.79    8.06
   3  -4   5  119.43   10.66
   3  -3   2  433.63   15.73
   4  -7   8    8.03    9.93
   4  -6   6   21.84    8.38
   4  -5   4   36.33    8.94
   4  -3  -7   24.61    4.41
   5  -7   4   30.29    9.52
   5  -5  -2   15.47    6.35
  -2  -4  14   20.87    4.50
   0  -4  12    1.49    3.65
   2  -6  12   36.00    9.62
   2  -3   6   53.83    7.12
   2  -2   3  613.38   16.36
   3  -7  11    5.11    8.56
   3  -5   8   76.38   11.16
   4  -4   1   22.52    6.34
   4  -3  -8   83.36    5.30
   5  -6   2   64.22   10.39
   5  -5  -1    9.54    6.65
  -1  -5  15    3.70    4.58
   0  -5  14   93.53    9.76
   0  -2   8  468.77   12.96
   0  -1   5 1812.70   19.03
   1  -6  14   10.22    7.21
   1  -2   6  901.46   19.06
   3  -6  10   31.39    8.80
   3  -4   6   38.89    7.72
   3  -3   3  430.87   16.39
   3  -2  -2  304.46   10.77
   4  -6   7   39.53   10.23
   4  -5   5  114.19   12.34
   4  -4   2  217.60   14.14
   4  -3  -9   22.40    3.22
   4  -3  -4   20.93    4.69
   5  -7   5    5.07    8.79
   5  -6   3   33.39   10.15
   1  -4  11    1.51    4.31
   1  -3   9  169.54   10.37
   2  -5  11   14.55    6.60
   2  -4   9  166.54   12.16
   4  -3  -3   -1.82    3.87
   5  -5   0   56.97    8.74
  -1  -3  12   83.50    6.64
   0  -3  11  143.44    9.40
   1  -5  13   18.64    6.38
   1  -1   3 2602.27   25.45
   2  -6  13   16.87    8.62
   2  -2   4  427.67   14.61
   3  -6  11    2.39    8.28
   3  -5   9   40.67    8.88
   3  -4   7    2.10    6.74
   3  -3   4  320.71   14.90
   3  -2  -1  655.47   15.93
   4  -6   8   22.69    9.48
   4  -5   6   25.12    8.30
   4  -4   3   37.71    7.69
   4  -3 -10   31.98    3.17
   4  -3  -2   42.45    6.30
   5  -6   4    6.77    7.50
   5  -5   1   50.23    8.52
   6  -6  -4    9.05    6.00
   6  -6  -3   13.66    7.61
  -3  -3  13   32.08    3.20
  -1  -4  14   38.06    5.85
  -1  -1   7  104.19    4.41
   0  -4  13   50.82    7.01
   1  -2   7  128.91    8.62
   4  -3  -1   23.79    5.91
   5  -6   5    2.82    8.68
   5  -5   2   27.26    8.92
   5  -4  -5  237.65   12.37
   5  -4  -4   15.00    5.63
   6  -6  -2   45.54    9.94
  -3  -4  15    7.41    3.07
  -2  -3  13   76.70    5.58
  -1  -2  10  460.36   11.83
   0  -5  15   18.77    6.61
   0  -2   9  145.62    8.22
   1  -4  12   38.76    7.16
   1  -3  10   62.31    7.94
   2  -5  12   13.89    6.77
   2  -4  10   31.73    6.80
   2  -1  -1  573.69   11.49
   3  -5  10    5.88    8.03
   3  -3   5  598.38   20.90
   3  -2   0  812.04   18.57
   4  -6   9    8.28    8.04
   4  -5   7   21.70    8.40
   4  -4   4   15.53    6.03
   4  -3   0   44.28    7.19
   5  -4  -8   45.92    5.35
   5  -4  -3   -3.70    4.70
   6  -6  -1    1.45    7.11
  -2  -4  15    3.81    3.80
   1  -5  14   18.58    7.38
   2  -3   8   44.24    7.21
   2  -2   5  294.99   12.59
   3  -6  12    0.40    7.92
   3  -4   8   93.69   10.64
   3  -2   1  169.10    9.95
   5  -6   6    8.09    8.86
   5  -5   3   26.80    8.44
   5  -4  -9    6.62    3.62
   5  -4  -2   57.15    7.72
   6  -6   0   -1.99    6.42
  -2  -2  11   14.47    3.05
   1  -1   4  674.40   14.45
   2  -4  11  167.11   13.12
   2  -1   0  683.53   13.60
   4  -5   8   13.33    7.89
   4  -4   5   59.33    9.30
   4  -3   1   67.26    7.89
   5  -5   4   76.41   11.18
   5  -4 -10    2.10    3.05
   5  -4  -1   43.23    7.09
   5  -4   0   46.25    8.21
  -2  -1   8  168.83    3.35
  -1  -3  13  129.70    8.38
   0  -4  14    6.66    5.22
   0  -3  12    4.16    4.36
   1  -4  13   26.02    7.05
   1  -2   8   10.07    4.12
   2  -5  13   13.47    7.21
   2  -3   9    8.88    6.51
   3  -5  11   28.01    8.55
   3  -4   9  101.24   11.23
   3  -3   6   22.48    6.73
   3  -2   2  272.63   12.28
   4  -4   6  104.23   11.87
   4  -3 -11   16.58    1.95
   4  -3   2   62.79    8.08
   6  -5  -6    7.79    5.18
   6  -5  -5   20.13    6.47
   6  -5  -4   14.87    6.67
  -1  -4  15   41.09    6.09
   1  -5  15   25.43    8.09
   1  -3  11   10.52    4.84
   2  -2   6  627.34   18.54
   2  -1   1 1452.09   20.83
   4  -5   9    9.16    7.68
   5  -5   5   20.36    8.36
   6  -5  -3    5.64    5.80
   6  -5  -2   46.42    9.08
  -1  -2  11  135.77    7.40
   0  -2  10   24.59    4.32
   1  -1   5 2527.41   28.82
   2  -5  14   12.61    7.98
   2  -4  12   15.15    6.64
   3  -5  12   -3.14    6.63
   3  -4  10   22.08    8.69
   3  -3   7  259.88   15.00
   3  -2   3  195.38   11.11
   4  -4   7  145.02   13.42
   4  -3   3   74.07    8.97
   5  -5   6   -2.56    6.79
   5  -4 -11    7.41    2.79
   5  -4   2   -1.06    5.88
   6  -5  -1    2.55    6.00
   6  -5   0   69.30   11.12
   0  -4  15   -1.47    4.82
   0  -1   7 2835.76   27.81
   1  -2   9  182.19   10.27
   2  -3  10   17.53    5.95
   2  -2   7  356.93   14.89
   2  -1   2 1199.01   20.23
   3  -2   4  799.14   22.18
   4  -5  10    4.53    7.50
   4  -3   4  127.51   11.28
   5  -4   3   82.39   10.35
   6  -5   1   25.25    9.14
  -2  -4  16   39.44    5.55
  -2  -3  14   12.45    3.59
  -1  -1   8  100.33    4.82
   0  -3  13    1.35    3.54
   1  -4  14   16.28    5.98
   1  -3  12  112.69   10.18
   3  -3   8  295.03   16.05
   4  -4   8    8.95    7.31
   5  -5   7   26.32    9.91
   5  -4   4   94.88   11.55
   6  -5   2   18.44    8.12
  -1  -4  16    2.93    4.87
  -1  -3  14    5.84    4.01
   1  -1   6  441.59   13.59
   2  -4  13    2.13    5.74
   2  -3  11   28.88    7.44
   2  -2   8  314.94   14.96
   2  -1   3   58.57    6.02
   3  -4  11   44.40    9.19
   3  -2   5   20.30    6.22
   4  -3   5  169.63   12.97
   4  -2  -3  173.50    9.14
   4  -2  -2   31.69    5.44
   5  -4   5    5.42    8.26
   5  -3  -4   59.01    7.00
   5  -3  -3   66.62    7.76
   5  -3  -2  131.60   10.40
   6  -5   3   25.47    9.44
   0  -2  11   45.48    5.44
   1  -2  10   86.60    8.39
   3  -3   9   49.39    8.16
   4  -4   9    5.40    7.22
   4  -3   6   85.41   10.31
   4  -2  -1    6.21    3.90
   4  -2   0   46.37    6.88
   5  -3  -1   48.15    7.36
   5  -3   0    5.69    5.87
  -3  -3  14    2.64    2.04
  -1  -2  12  188.68    8.81
   0  -4  16    8.70    5.59
   0  -3  14    5.78    4.75
   0  -1   8   17.41    4.35
   1  -4  15    3.52    4.69
   1  -3  13    9.12    5.55
   2  -4  14   19.77    8.07
   2  -1   4  305.49   11.91
   3  -4  12   29.63    9.09
   3  -2   6  295.13   14.89
   4  -2  -6  237.72    8.60
   4  -2   1   42.90    6.53
   5  -4   6   12.31    7.81
   5  -3  -7   25.72    4.59
   5  -3   1   24.77    6.72
   6  -4  -5    7.69    5.11
   6  -4  -4   18.54    6.37
   6  -4  -3   17.54    5.47
   6  -4  -2   10.38    6.46
   6  -4  -1    8.71    6.95
  -2  -2  12   91.92    5.02
   1  -1   7  735.13   17.66
   2  -3  12   58.86    8.36
   2  -2   9  111.99    9.76
   3  -3  10   16.13    6.91
   4  -4  10   13.82    7.97
   4  -3   7   17.44    7.30
   4  -2   2   26.02    6.10
   5  -4 -12   13.63    2.30
   5  -4   7   23.10    8.53
   5  -3   2   42.41    8.05
   6  -4   0   31.83    7.87
   6  -4   1   -3.24    6.98
   0  -2  12   44.33    6.03
   2  -1   5  215.74   10.60
   3  -4  13    0.45    6.53
   3  -2   7   15.07    6.35
   3  -1  -2  756.13   15.21
   3  -1  -1  164.86    8.05
   3  -1   0   57.00    6.20
   4  -4  11   10.54    9.62
   4  -3   8    9.63    8.23
   4  -2  -7   15.58    3.18
   4  -2   3  152.41   11.23
   5  -3  -8   21.69    3.81
   5  -3   3   45.42    8.13
   6  -4   2   63.11   10.32
  -2  -3  15   15.55    3.88
  -1  -3  15    8.09    3.88
  -1  -1   9    1.35    2.66
   1  -3  14    9.72    6.02
   2  -3  13    9.44    6.95
   2  -2  10   37.77    7.80
   3  -3  11   31.72    8.14
   3  -1   1  904.63   19.80
   5  -4   8   13.18    8.74
   5  -3   4   40.04    8.59
   6  -4  -8    4.14    4.18
   6  -4   3   33.19    9.03
   0  -3  15    1.83    4.67
   0  -1   9  342.13   11.33
   1  -1   8  311.10   12.27
   2  -1   6  172.38   10.05
   3  -2   8  131.37   11.27
   3  -1   2  382.15   13.84
   4  -3   9   19.65    7.97
   4  -2   5    7.58    6.70
   5  -3   5   33.68    8.59
   6  -4   4   20.25    9.06
  -1  -2  13  121.45    7.51
   1  -2  12  248.64   13.13
   2  -2  11   21.48    6.81
   2  -1   7  117.08    9.46
   3  -3  12   13.70    7.17
   3  -2   9   13.07    7.10
   3  -1  -5  355.68    8.07
   3  -1   3   71.66    7.19
   4  -2   6   60.77    9.10
   5  -3  -9   22.79    3.64
   5  -3   6   59.09   10.73
   0  -2  13   24.03    5.28
   1  -3  15   30.99    7.67
   1  -1   9  156.12    9.76
   2  -3  14    8.98    6.34
   3  -1   4  294.52   13.32
   4  -3  10   -1.75    6.58
   4  -2  -8   53.99    3.74
   5  -3   7   28.46    8.81
   5  -2  -1  343.28   15.49
   6  -3  -2    3.11    5.58
   6  -3  -1    7.32    6.33
  -1  -3  16    9.03    4.83
  -1  -1  10  161.16    6.83
   0  -3  16    2.07    4.76
   0  -1  10   27.74    4.74
   1  -2  13   70.32    8.55
   2  -1   8  161.24   11.08
   3  -3  13   49.78    9.51
   3  -2  10   37.38    7.38
   3  -1   5   74.34    8.00
   4  -3  11   36.87   10.31
   4  -2   7   11.00    6.06
   5  -3   8    4.37    8.43
   5  -2  -3   63.58    7.09
   5  -2  -2   67.85    7.30
   5  -2   0    5.90    4.93
   5  -2   1   38.18    6.98
   5  -2   2  125.62   11.31
   6  -3  -4    7.92    5.14
   6  -3  -3    5.47    4.18
   6  -3   0   14.62    6.43
   6  -3   1   20.33    7.25
   6  -3   2   37.18    9.29
  -2  -2  13  107.66    5.43
  -2  -1   9  172.79    3.71
   0   0   3 3490.26   19.42
   1   0   1  887.47   11.90
   2  -3  15    7.87    7.21
   2  -2  12   27.32    6.43
   3  -1   6   70.74    8.24
   4  -2   8   96.02   11.17
   5  -2   3  138.84   11.96
   6  -3  -5   28.17    5.76
   6  -3   3    3.02    6.76
  -2  -3  16    3.07    3.28
  -1  -2  14   29.03    4.84
   0  -2  14   11.77    4.77
   1  -3  16   -0.01    5.09
   1   0   0 1897.01   15.01
   1   0   2   73.90    4.51
   1   0   3 1465.01   18.52
   2  -1   9    4.32    4.95
   3  -2  11   -0.68    5.02
   3  -1   7  344.72   16.47
   4  -1  -1  152.80    9.36
   4  -1   0   77.47    7.23
   4  -1   1  121.24    9.55
   4  -1   2   43.36    7.40
   5  -3   9   -4.89    7.58
   5  -2   4   17.65    7.01
   6  -3   4   10.75    7.42
   6  -3   5   41.98   11.59
   0  -1  11   26.02    4.78
   0   0   4 1308.08   13.85
   1  -2  14   69.70    8.48
   1   0   4  485.04   11.81
   2  -2  13   34.41    6.99
   3  -1  -6   38.30    2.78
   4  -1  -2  283.41   11.31
   4  -1   3  112.98    9.68
   5  -3 -10    2.97    2.27
   5  -2   5   28.54    7.96
   5  -2   6   53.65   10.42
  -3  -3  15   12.95    2.11
   0   0   5  342.99    8.21
   1   0   5  734.46   15.54
   2  -1  10  121.12   10.13
   3  -2  12    4.34    6.34
   3  -1   8    4.43    5.68
   4  -2  10   19.37    7.85
   4  -1  -3  171.91    8.48
   4  -1   4   50.65    7.81
   5  -2   7   25.26    9.32
  -1  -1  11    0.83    2.54
   0  -2  15   11.47    4.97
   2  -2  14    9.29    5.98
   2   0   0 3427.61   28.66
   2   0   1  685.37   14.15
   2   0   2  825.42   16.50
   2   0   3  501.55   13.88
   2   0   4  293.21   11.83
   3  -2  13    7.14    7.70
   3  -1   9   90.15    9.47
   4  -1   6   74.69    9.63
   5  -2   8    1.95    8.00
  -1  -2  15    8.16    4.02
   0  -1  12  102.40    7.74
   0   0   6 1425.34   17.71
   1  -2  15    9.81    5.26
   1  -1  12  135.52   10.15
   1   0   6  495.30   13.53
   2  -1  11   63.73    8.08
   2   0   5   67.59    6.65
   4  -1   7   50.47    8.15
   5  -2  -7   92.68    6.23
   6  -3  -8   13.59    4.17
   6  -2  -2   12.60    5.45
   6  -2  -1   25.91    6.68
   6  -2   0   42.11    7.70
   6  -2   1   58.42    9.00
   6  -2   2   -0.43    6.83
   6  -2   3   29.45    8.84
  -2  -2  14   91.49    5.28
   1   0   7  236.53   10.08
   2  -2  15   10.06    7.02
   2   0  -1  482.74   10.00
   2   0   6  590.65   17.22
   3  -2  14    6.83    7.89
   3  -1  10   22.15    6.80
   4  -2  -9   88.92    3.30
   4  -2  12   18.22    8.54
   4  -1   8  237.67   16.04
   5  -2   9   27.88    9.42
   5  -1   1  129.43   10.80
   5  -1   2   89.54    9.76
   6  -2  -3   57.44    7.77
   6  -2   4   21.84    8.29
   6  -2   5   17.08    9.42
  -1  -1  12   69.41    5.51
   0  -2  16    1.65    4.40
   0   0   7  103.23    6.07
   1  -2  16   13.64    6.51
   1  -1  13  134.87   10.44
   2  -1  12   23.31    5.98
   2   0   7  233.50   12.12
   3  -1  11   21.83    7.05
   3   0   1  210.73    9.86
   3   0   2  373.43   13.40
   3   0   3  139.03    9.01
   3   0   4  170.55   10.70
   4  -1   9  114.87   12.71
   5  -1  -1   87.22    8.54
   5  -1   0   43.81    6.73
   5  -1   3   58.52    8.22
   5  -1   4   83.51    9.59
   6  -2  -4   41.03    6.55
  -2  -1  10  146.92    3.99
   0  -1  13  167.21    9.73
   1   0   8   13.73    4.30
   2  -1  13   13.55    6.72
   2   0   8  225.96   12.44
   3   0   5  151.30   10.31
   5  -1  -2  118.87    8.73
   5  -1   5   15.31    6.92
   5  -1   6   24.56    8.72
  -1  -2  16    3.58    4.11
   0   0   8  869.16   16.10
   1  -1  14   22.23    6.11
   3  -1  12   57.04    9.19
   3   0  -1  111.86    6.63
   3   0   6  184.90   11.66
   3   0   7   50.67    8.54
   5  -2  -8   29.56    3.71
   5  -1  -3   19.16    4.99
   5  -1   7   28.26    8.33
   6  -3  -9   14.84    3.79
   6  -2  -5   35.45    5.82
   0  -2  17    6.40    4.79
   0  -1  14   39.55    6.09
   0   0   9  200.58    8.76
   2  -1  14   25.46    7.58
   2   0   9  342.14   15.05
   3  -1  13    0.71    7.03
   3   0   8  300.90   15.87
   4  -1  -6  433.24   10.26
   4  -1  11   36.64    9.34
   4   0   2   44.00    7.47
   4   0   3  318.41   15.19
   4   0   4   65.21    9.21
   5  -1  -4  262.93   11.30
   5  -1   8    6.72    7.78
  -2  -2  15   -0.19    2.52
  -1  -1  13    0.96    2.95
   1   0  10   40.33    5.79
   2   0  10  147.86   10.91
   3   0  -2  413.85   10.98
   3   0   9   28.11    7.36
   4  -1  12    1.28    7.27
   4   0   0   54.65    6.83
   4   0   1  374.41   14.65
   4   0   5  218.08   13.62
   4   0   6   21.50    7.27
   5  -1   9   28.06    9.20
   6  -1   1  233.60   15.27
   6  -1   2    4.49    7.03
   6  -1   3   26.93    8.66
   6  -1   4   18.62    8.59
  -1  -2  17    7.41    4.42
   0   0  10   14.65    4.16
   1  -1  15   16.11    5.05
   1   0  11   12.58    5.32
   2  -1  15    3.96    6.46
   2   0  11  124.42   10.73
   3  -1  14    5.84    7.09
   3   0  10   32.41    7.75
   4   0  -1   49.61    6.15
   4   0   7    1.71    4.93
   5  -3 -11    3.92    1.49
   6  -1  -1   21.70    6.61
   6  -1   0   44.62    7.78
   6  -1   5    5.92    7.72
   0  -1  15   17.96    5.01
   3  -1  -7   55.07    2.10
   4   0   8   26.98    7.44
   4   0   9   34.21    8.89
   6  -2  -7   22.56    4.71
   6  -1  -2   35.97    6.65
  -2  -1  11  301.52    6.13
  -1  -1  14    0.22    2.73
   0   0  11   38.42    5.21
   1  -1  16    0.90    5.68
   1   0  12    7.57    4.21
   2   0  12   23.13    5.87
   3   0  11   31.27    7.45
   4   0  -2  140.07    8.01
   4   0  10   34.02    9.36
   5   0   1   63.20    8.30
   5   0   2  133.49   10.63
   5   0   3   17.55    6.36
   5   0   4   20.75    6.82
   5   0   5   54.51    8.91
   5   0   6    8.18    7.55
   6  -1  -3    1.13    4.72
   0  -1  16   -8.00    3.51
   1   0  13   14.24    5.52
   2   0  13    4.25    5.63
   3   0  12    7.80    6.19
   4   0  11   18.77    8.65
   5   0   0   66.16    7.49
   5   0   7   19.67    8.19
   5   0   8   -1.68    7.55
  -2  -2  16   23.55    3.52
  -1   0   6  217.59    4.62
  -1   0   7  139.29    4.50
   3   0  13   -1.46    5.54
   4  -1  -7  369.03    8.20
   4   0  -3   63.94    5.78
   4   0  12   26.55    9.83
   5  -2  -9   38.11    3.37
   5  -1  -6  129.10    7.13
   5   0  -1   21.93    5.08
   5   0   9   22.01    8.77
  -1  -1  15    9.30    3.34
  -1   0   5    4.44    1.23
  -1   0   8  371.90    7.93
   1   0  14   92.72    9.02
   2   0  14    6.12    5.51
   2   1   4  255.16   10.92
   2   1   5  128.73    8.37
   2   1   6   12.14    4.42
   2   1   7  218.87   11.29
   3   0  14   -2.74    6.78
   3   1   3   99.58    8.25
   3   1   4   67.13    7.16
   3   1   5  280.12   13.33
   3   1   6  250.43   13.28
   3   1   7  372.16   16.81
   6  -2  -8   65.52    5.74
   6   0   2   -2.26    6.41
   6   0   3   20.60    8.34
   6   0   4   24.74    8.76
   6   0   5   32.27    9.52
  -1   0   9  211.11    6.84
   0  -1  17    0.55    4.17
   0   0  13   17.46    4.65
   2   0  15    1.66    6.10
   2   1   3 1447.55   22.96
   2   1   8   82.42    8.00
   2   1   9   34.36    7.14
   3   1   2  198.76   10.00
   3   1   8   76.58    8.89
   3   1   9  206.30   13.84
   4   1   4   20.53    7.41
   4   1   5  314.66   16.24
   4   1   6  306.51   16.34
   6  -1  -5   30.69    5.41
   6   0   0   -0.37    5.80
   6   0   1   20.00    6.61
  -2  -1  12  124.19    4.62
  -1  -1  16    5.77    3.93
  -1   0  10  629.46   12.17
   1   0  15    1.23    5.09
   1   1   5  795.58   16.09
   1   1   6   68.24    6.09
   1   1   7  690.80   16.66
   1   1   8  419.68   13.73
   2   1   2 1513.19   22.10
   2   1  10  133.19   10.29
   3   1   1  281.09   11.04
   3   1  10   79.98    9.22
   4   1   2    8.41    4.95
   4   1   3  358.72   15.58
   4   1   7   42.88    8.18
   4   1   8   25.93    7.34
   5   0  -3   80.45    7.16
   6   0  -1   19.99    6.57
   0   0  14   50.44    6.33
   1   1   4  548.96   12.69
   1   1   9  264.49   11.57
   1   1  10  122.33    9.01
   2   1   1 1658.30   21.82
   2   1  11   40.89    7.07
   3   1  11   28.99    7.32
   4   1   1  142.57    9.49
   4   1   9   32.16    7.98
   4   1  10   44.01    9.70
   5  -1  -7  174.50    7.38
   5   1   4   60.63    9.34
   5   1   5   25.35    8.07
   5   1   6   -0.46    6.84
   6   0  -2   90.59    8.94
  -1   0  11  246.02    8.50
   1   0  16    3.02    4.99
   1   1   3   66.65    4.89
   1   1  11   22.19    5.88
   2   1  12    5.14    4.59
   3   1   0   94.59    6.65
   3   1  12   33.37    7.81
   4   1   0  216.02   11.11
   4   1  11   10.78    7.12
   5   1   2   34.15    6.76
   5   1   3   40.08    7.11
   5   1   7    8.99    6.78
   5   1   8    7.59    6.90
   5   1   9   24.67    9.91
  -2  -1  13  121.20    4.87
  -1  -1  17   29.22    5.17
   0   0  15   -1.12    3.89
   1   1  12    3.51    4.78
   2   1  13   17.43    6.79
   3   1  13   17.70    7.01
   5   1   1   11.60    4.79
   6  -2  -9   61.20    4.84
   6   0  -3    9.53    5.26
  -1   0  12  129.30    6.67
   0   0  16   83.56    8.43
   2   1   0 1501.65   19.26
   2   1  14   13.32    6.74
   4   1  -1  206.71   10.08
   5   1   0   93.73    8.56
   6   1   3   34.06    8.86
   6   1   4    7.44    6.74
  -1   0  13  249.40    9.49
   0   1   8  287.17   10.09
   2   0  -4  389.88    5.60
   5   1  -1   67.63    7.56
   6  -1  -7   63.08    6.13
   6   0  -4   92.22    8.19
   6   1   1   40.42    8.34
   6   1   2   17.49    6.70
   0   0  17   28.25    6.51
   0   1   9  118.60    6.99
   0   1  10  385.80   12.56
   1   1  14   25.69    5.55
   2   1  15    3.61    5.43
   3   0  -5   94.54    4.06
   3   2   5  128.90   10.19
   3   2   6  149.06   10.71
   3   2   7  163.18   11.54
   3   2   8   44.23    7.53
   3   2   9    5.09    6.59
   4   1  -2  837.02   18.42
   4   2   5  159.70   12.06
   4   2   6   13.57    6.72
   4   2   7   82.52   10.40
   4   2   8   22.48    8.11
   6   1   0   20.59    6.97
  -2  -1  14   35.78    3.52
  -1   0  14  170.53    8.37
   0   1   6   12.78    3.17
   0   1  11  373.45   12.95
   1   1  15   27.54    6.70
   2   2   7   50.73    7.15
   2   2   8   82.53    8.62
   2   2   9  106.97    9.81
   3   1  -2  315.93    9.88
   3   2   4    4.73    4.47
   3   2  10  159.86   12.17
   3   2  11   44.94    8.99
   4   2   3  301.56   15.01
   4   2   4   50.45    7.62
   4   2   9   17.52    7.16
   4   2  10    5.51    6.45
   5   1  -2  105.55    8.44
   5   2   6    6.71    7.46
   5   2   7    7.44    7.82
   6   1  -1   75.99    9.07
   0   1   5  581.87   11.22
   0   1  12   34.01    4.98
   2   1  -1  924.36   14.18
   2   2   5  704.14   18.31
   2   2   6    4.17    4.21
   2   2  10   96.78    9.13
   2   2  11  134.95   10.93
   3   2   3  177.30   10.08
   3   2  12    7.63    6.14
   4  -1  -8   47.90    2.73
   4   2   2   73.80    8.44
   4   2  11   20.72    8.43
   5  -1  -8   74.72    4.52
   5   2   3   57.88    9.00
   5   2   4   32.56    6.98
   5   2   5   10.97    6.43
   5   2   8   12.91    7.99
   6   0  -5    3.77    3.90
  -1   0  15    1.39    3.42
   0   1  13   14.09    4.62
   1   1   1 5411.79   30.85
   1   1  16   18.82    5.99
   2   2   4 1332.92   23.97
   2   2  12    9.51    5.06
   3   2   2   23.68    4.85
   3   2  13    7.13    6.87
   4   1  -3  352.23   11.51
   5   1  -3   21.32    4.88
   5   2   2    6.16    6.07
   6   1  -2  100.97    9.54
  -2  -1  15   -0.59    2.29
   0   1  14   54.31    6.58
   2   2  13   -0.55    4.88
   4   0  -6  131.47    5.64
   4   2   1   48.80    6.46
   5   2   1   11.98    5.57
   6  -1  -8    5.77    3.21
   6   2   3   10.64    6.48
   6   2   4    1.15    6.78
  -1   0  16   10.16    4.33
   0   1  15    4.03    4.26
   1   2   7  230.83   10.50
   1   2   8  120.54    8.24
   1   2   9   24.47    5.16
   1   2  10   23.51    5.31
   1   2  11   47.38    7.01
   2   2   3  421.41   13.37
   2   2  14    5.15    5.42
   3   2   1  562.34   15.70
   4   2   0  284.87   12.62
   5   2   0   95.07    8.97
   6  -2 -10    2.86    2.20
   6   1  -3   19.73    5.73
   6   2   2    1.91    5.51
   0   1   4 1640.97   16.58
   1   2   6 1201.87   21.81
   1   2  12   36.79    6.18
   1   2  13    4.82    4.86
   2   2  15    1.43    5.21
   6   2   1   12.54    5.94
  -2  -1  16    8.03    2.60
  -1   0  17    9.03    4.42
   0   1  16    7.25    4.63
   1   2   5  191.22    9.02
   1   2  14    5.24    5.12
   2   2   2   26.20    4.89
   3   2   0 1091.59   20.81
   3   3   7   61.07    8.39
   3   3   8   30.05    6.99
   3   3   9    4.04    5.70
   3   3  10   10.63    7.18
   4   2  -1   92.15    7.70
   4   3   5   98.59   10.49
   4   3   6    2.92    5.67
   4   3   7   40.46    8.00
   4   3   8   25.14    7.47
   4   3   9   13.32    6.91
   4   3  10    3.94    7.29
   5   2  -1   21.39    5.65
   5   3   6   -0.66    7.08
   5   3   7    6.58    7.42
   6   1  -4   56.52    6.96
   6   2   0   22.73    6.79
   1   2  15   18.73    6.50
   3   3   6   10.79    5.72
   3   3  11   13.67    6.68
   3   3  12   19.77    7.14
   4   3   4   26.95    6.62
   5   3   4   10.03    6.32
   5   3   5   20.95    7.13
   6   2  -1   -0.45    5.39
   1   1   0  424.85    7.94
   1   2   4  325.28   10.72
   1   2  16    7.08    6.00
   2   2   1 1157.14   19.63
   2   3   8   49.03    7.92
   2   3   9   50.03    7.20
   2   3  10   64.41    8.21
   2   3  11   22.86    6.81
   3   3   4  117.33    9.94
   4   3   3  136.03   10.29
   5   0  -7  120.36    6.07
   5   2  -2   88.06    8.02
   5   3   3   93.41    9.99
   6   0  -7   32.64    4.88
   2   3   6   32.98    6.68
   2   3   7  119.79    9.40
   2   3  12    9.76    5.76
   2   3  13   -5.24    5.70
   3   2  -1  218.93    9.58
   4   2  -2  201.73    9.92
   4   3   2   26.16    6.05
   5   3   2   29.44    6.83
   6   1  -5   26.93    5.18
   6   2  -2   42.27    7.23
   0   1   3  465.51    8.10
   0   2  10    6.86    4.13
   0   2  11  143.41    8.87
   0   2  12   28.59    5.45
   2   3  14    5.63    6.14
   3   3   3  168.03   10.43
   5   3   1    7.57    6.09
   6   3   2    3.17    5.65
   0   2   9    6.72    3.49
   4   3   1    3.32    4.52
   6   3   1   -1.42    4.98
   0 -10   0    5.19    5.88
   1  -6   0   77.91    8.43
   1  -5   0  191.94   10.72
   2 -10  -3   -6.80    7.13
   2  -8  -2    9.94    7.22
   2  -3  -2  629.38   16.53
   3 -10  -5    8.47    9.70
   3  -8  -4    7.32    8.66
   3  -7  -4   50.78    9.35
   3  -3  -4  411.91   15.21
   4  -2  -7    9.06    5.45
   5  -3 -10    0.07    5.44
   5   0 -12   37.85    5.65
   5   1 -13   14.36    3.92
  -2 -10   2    9.83    5.28
  -2  -7   3   42.21    5.39
  -2  -3   3 2499.45   11.81
  -1  -8   2   80.77    7.95
   0  -8   1   43.16    6.87
   1 -10  -1   56.12   10.03
   1  -7   0  161.12   11.39
   1  -4   0  408.94   13.11
   3  -9  -4   26.42   10.54
   3   2  -7    4.07    1.41
   4  -7  -6   57.88   11.31
   4  -6  -6   16.07    7.45
   4  -5  -6  113.93   11.13
   4   1  -9   87.60    5.46
   4   2 -10   99.57    4.64
   5  -6  -9   20.67    9.18
   5  -5  -9    3.65    7.04
  -3  -9   3    5.58    4.51
   0 -11   0    6.35    6.54
   0  -9   1   12.59    6.21
   1  -8   0    7.95    5.73
   2  -9  -2    7.80    7.23
   4  -8  -6   13.59    9.04
   4  -4  -6  232.15   13.78
   4   0  -8   79.61    6.13
   5  -4  -9   -0.27    6.14
   5  -2 -10    8.40    5.02
  -2  -8   3    4.10    3.86
  -1  -9   2    9.98    4.40
   1 -11  -1   21.77    9.15
   1  -9   0   29.46    8.35
   1  -3   0  189.67    8.22
   2 -10  -2   56.46   10.73
   2  -2  -2 2055.65   25.37
   3 -10  -4    7.41    9.50
   3  -7  -3   41.71    8.94
   3  -6  -3   63.29    9.05
   3  -2  -4  341.48   12.51
   3   1  -6  268.37    6.77
   4  -9  -6    3.55    9.11
   4  -3  -6  270.49   14.05
   5  -3  -9   33.84    7.37
  -1  -2   2  434.42    5.37
   0 -10   1    4.07    6.53
   0  -2   1 1791.28   16.00
   2  -8  -1    9.99    7.64
   2  -7  -1  144.43   11.93
   2  -6  -1   12.76    5.81
   2  -5  -1  322.02   14.22
   3  -8  -3   38.21    9.22
   3  -5  -3  201.58   12.77
   4  -7  -5   19.29    9.09
   4  -6  -5   84.60   11.39
   5  -7  -8   -3.71    7.03
   5  -6  -8   27.10    8.55
   5  -5  -8   -0.18    6.85
  -4  -6   4   23.04    2.11
  -2  -9   3   23.19    5.33
  -1 -10   2    8.83    4.74
   1 -10   0   36.05    8.59
   2  -9  -1   20.43    8.96
   2  -4  -1  159.38   10.15
   3  -9  -3    8.33    8.08
   3  -4  -3   61.30    7.63
   4  -9  -5   10.14   10.00
   4  -8  -5   28.02    9.19
   4  -5  -5   20.57    6.79
   5  -4  -8   45.89    8.30
   5   0 -11   10.06    4.09
   0 -11   1    2.26    5.96
   0  -8   2  130.13   10.59
   0  -7   2  150.61    9.95
   0  -6   2  203.46   10.25
   1 -11   0   21.08    9.26
   3 -10  -3   10.95    8.86
   4  -4  -5   64.81    9.54
   4  -2  -6  231.73   11.90
   5  -2  -9   37.05    6.58
   5   1 -12   11.98    3.63
  -4  -7   4    2.52    2.22
  -2 -10   3   21.75    5.86
  -1  -8   3   60.82    7.01
  -1  -7   3  127.06    8.47
  -1  -6   3   38.33    5.05
   0  -9   2    7.63    5.73
   0  -5   2  262.22   10.44
   1  -8   1   34.64    7.04
   1  -7   1   10.43    5.37
   1  -6   1   43.06    6.39
   3  -8  -2   59.27   10.93
   3  -7  -2   13.87    7.29
   3  -3  -3  351.09   13.90
   5  -7  -7   10.19    7.84
   5  -6  -7    3.21    6.68
   5  -3  -8   20.49    6.12
  -3  -7   4   40.64    4.12
  -3  -6   4   17.16    2.92
  -1  -5   3  296.05    9.65
   1  -9   1   36.30    7.81
   1  -5   1  897.85   20.78
   1  -2   0  505.99   10.93
   2 -11  -1   52.67   11.84
   2  -3  -1   56.49    6.11
   3  -9  -2   26.53    9.05
   3  -6  -2   50.91    8.41
   3  -5  -2   74.77    9.58
   3  -1  -4  227.17    9.13
   4  -9  -4    6.72    9.81
   4  -8  -4   -2.21    7.94
   4  -7  -4   -0.67    6.70
   4  -6  -4   64.96    9.74
   4  -3  -5  481.12   17.78
   5  -5  -7   47.93    8.82
  -4  -8   4   16.83    3.13
  -3  -8   4   25.77    4.46
  -1  -9   3    0.35    3.44
   0 -10   2   15.15    5.76
   0  -4   2  868.46   16.17
   1 -10   1    7.41    7.15
   2  -9   0   55.55    9.76
   2  -8   0   74.90   10.04
   2  -7   0   48.93    8.21
   2  -6   0   29.97    6.55
   2  -1  -2 2105.70   22.11
   3 -10  -2    3.61    7.99
   4  -5  -4   55.85    8.49
   5  -7  -6    0.43    8.38
   5  -4  -7    4.03    5.76
  -3  -5   4   52.80    2.74
  -1 -10   3   40.77    7.59
   0 -11   2    9.33    7.62
   1 -11   1   19.42    7.82
   1  -4   1 1090.44   20.73
   2 -10   0   13.64    7.68
   3  -4  -2  438.84   16.84
   3  -2  -3  653.45   16.65
   4   0  -7   25.62    4.19
   5  -6  -6    9.01    7.01
   5  -2  -8   36.82    6.59
   5   0 -10    8.94    3.82
   5   2 -13    0.78    2.13
  -3  -9   4    0.72    3.58
  -2  -8   4   71.36    6.45
  -2  -7   4  152.31    7.94
  -1  -4   3  920.94   14.09
   2 -11   0   25.25    9.97
   3  -9  -1   21.24    9.58
   3  -8  -1   19.47    7.84
   3  -7  -1    1.10    6.65
   4  -9  -3   -2.24    7.64
   4  -8  -3   23.90    8.81
   4  -7  -3   32.64    9.67
   4  -4  -4   50.94    7.70
   4   1  -8  353.16    9.13
   5  -5  -6    6.13    7.14
   5  -3  -7   21.85    6.28
  -2  -9   4    3.51    4.34
  -2  -6   4  355.97   10.08
   0  -8   3   15.41    5.86
   1  -9   2   26.85    7.51
   1  -8   2   37.77    7.04
   1  -7   2   97.44    9.77
   2  -4   0  277.09   12.62
   3 -10  -1   12.85    8.66
   3  -6  -1   11.97    6.30
   4  -6  -3   19.96    7.50
   4  -2  -5  172.66    9.87
   5  -8  -5   10.89   10.55
   5  -7  -5   61.77   11.72
   5   1 -11   30.32    4.02
  -2 -10   4    1.67    5.50
   0 -10   3   16.27    6.94
   0  -9   3   32.78    6.32
   0  -7   3  135.33    9.43
   1 -10   2   21.04    7.40
   1  -6   2  184.97   11.25
   2  -9   1    4.05    7.57
   2  -8   1   11.04    6.57
   2  -7   1   97.38   10.84
   2  -2  -1   23.52    4.23
   3  -3  -2  269.47   12.47
   4  -5  -3  269.76   15.93
   4  -3  -4   17.35    6.16
   5  -6  -5    2.99    7.60
   5  -4  -6   -0.12    4.56
   0 -11   3    0.66    6.83
   0  -6   3   22.65    4.70
   0  -3   2  382.82    9.57
   1 -11   2    0.93    6.38
   1  -3   1 1920.63   24.30
   2 -11   1    8.70    9.84
   2 -10   1   11.07    7.54
   2  -6   1   25.15    7.06
   3  -5  -1   43.79    7.39
   4  -9  -2   -1.64    8.92
   4  -8  -2   51.39   11.35
  -2  -5   4  334.21    8.17
  -1 -10   4   17.30    6.20
  -1  -9   4    2.19    4.73
  -1  -8   4    9.29    4.54
  -1  -7   4  125.04    8.25
   1  -5   2    9.35    4.37
   3 -10   0   17.93   10.04
   3  -9   0   45.07    9.97
   3  -8   0   97.79   11.79
   4  -7  -2   22.37    7.38
   4  -4  -3    9.57    6.43
   5  -8  -4   12.16    9.10
   5  -5  -5    5.78    6.16
   5  -3  -6   97.69    9.76
   5  -2  -7  103.42    8.87
   0  -5   3  677.69   16.24
   2  -5   1   16.43    6.06
   2  -3   0  311.85   11.70
   3  -7   0  153.92   12.93
   3  -4  -1  239.42   12.51
   4  -6  -2  152.19   12.70
   4   2  -9    3.13    1.80
   5  -7  -4   36.42    9.44
   5   0  -9   39.63    4.92
   6  -4  -8   -2.19    6.24
   6  -3  -9    6.82    5.88
  -1  -6   4  111.38    7.09
   1 -10   3   12.07    7.73
   1  -9   3   40.29    8.20
   1  -8   3   42.68    8.06
   2 -10   2    5.30    8.07
   2  -9   2   21.18    8.59
   3  -6   0   71.62    9.20
   3  -1  -3  302.08   10.26
   4  -9  -1    1.37    8.93
   5  -6  -4   20.80    7.87
   5  -4  -5  200.57   13.38
   6  -5  -7   31.59    9.27
   0 -10   4   -0.50    5.86
   0  -9   4   90.34    9.41
   0  -8   4   62.41    7.84
   1 -11   3    6.05    6.66
   1  -7   3  105.56   10.06
   2  -8   2   94.96   10.32
   2  -7   2   75.64   10.04
   3  -2  -2  291.66   11.47
   4  -8  -1   37.47    9.50
   4  -5  -2  204.02   13.69
   4  -2  -4   83.61    7.23
   4   0  -6  135.95    7.00
   5  -8  -3   -4.07    7.14
   5  -5  -4   92.14   11.01
   0 -11   4   19.02    7.85
   0  -7   4  311.14   13.73
   1  -1   0  620.77    9.87
   2  -4   1   31.48    6.24
   3 -10   1    5.80    7.66
   3  -9   1    7.00    7.47
   3  -8   1   75.97   10.76
   3  -5   0   38.02    7.06
   4  -7  -1   47.16    9.43
   4  -3  -3    0.01    4.24
   5  -7  -3   26.24    8.77
   6  -3  -8   14.14    6.28
  -3  -9   5   13.08    4.08
  -2 -10   5    4.52    5.18
  -2  -9   5    8.86    4.35
  -2  -8   5   23.26    4.69
  -1  -5   4  314.73   10.01
  -1  -3   3  454.65    7.97
   0  -4   3 1153.36   18.88
   1  -6   3    4.28    4.33
   2  -6   2  143.89   10.83
   3  -7   1   36.79    7.71
   3   1  -5  148.57    4.82
   4  -6  -1    4.78    5.70
   4  -4  -2    2.36    4.96
   5  -6  -3   50.02    9.45
   5  -3  -5  204.82   12.82
   5  -2  -6   43.69    6.03
   5   1 -10   12.81    3.17
   5   2 -12   11.33    2.07
   6  -5  -6   10.94    7.62
   6  -4  -7    0.06    5.49
  -3  -8   5   12.44    3.42
  -1 -10   5   29.86    6.67
  -1  -9   5   37.59    6.49
   0  -6   4  562.46   16.60
   2 -10   3    3.94    7.82
   3  -6   1   22.39    7.83
   4  -9   0    2.96    7.75
   4  -8   0   25.04    9.61
   5  -8  -2   21.01    8.96
   5  -4  -4   11.80    5.50
   6  -1 -10   -0.51    4.34
  -2  -7   5   62.71    5.44
  -1  -8   5   71.38    7.11
   1 -11   4    7.39    7.71
   1 -10   4   21.58    7.10
   1  -9   4   79.06    9.31
   1  -2   1 2213.82   22.70
   2  -9   3   16.39    7.26
   2  -8   3   49.08    8.98
   2  -5   2  204.24   11.94
   2  -1  -1  548.52   11.53
   3 -10   2   16.53    8.38
   3  -9   2    7.12    8.56
   3  -4   0  107.38    9.09
   4  -7   0   15.31    8.35
   4   1  -7  239.03    7.19
   5  -7  -2   -0.07    6.94
   5  -5  -3   88.51   10.11
   5   0  -8   36.01    4.53
  -3  -7   5   11.02    2.93
   0 -10   5    6.37    6.34
   1  -8   4    9.44    5.38
   1  -5   3  264.46   11.75
   2  -7   3   55.35    9.31
   2  -2   0 2855.05   30.08
   3  -8   2   10.60    7.32
   4  -2  -3  180.97   10.19
   6  -4  -6    5.08    6.67
   6  -3  -7   20.53    6.63
   6  -2  -8   61.32    8.30
  -1  -7   5   69.75    6.51
   0  -9   5   45.58    6.86
   1  -7   4   31.36    6.53
   1  -3   2  203.97    9.00
   3  -7   2  159.63   13.34
   3  -5   1  178.52   12.06
   4  -9   1   16.23    8.55
   4  -6   0   14.85    6.28
   4  -3  -2   36.98    6.11
   4  -1  -4   51.16    5.67
   5  -8  -1   16.46    8.57
   5  -6  -2    5.33    6.60
   5  -3  -4   56.80    8.11
   5  -2  -5   27.95    5.87
   6  -5  -5   22.99    7.52
  -2  -4   4  165.20    4.35
   0  -8   5   27.17    5.63
   0  -5   4  439.66   13.48
   0  -2   2 4702.21   26.60
   2 -10   4    0.72    7.67
   2  -6   3  311.45   15.52
   3  -2  -1  660.06   16.72
   4  -8   1   52.80   10.97
   4  -4  -1   90.68    9.15
   5  -7  -1   16.10    9.15
   5  -4  -3    2.14    4.66
   6  -6  -4    2.99    7.00
  -2  -6   5    5.46    2.78
   0  -7   5   90.65    8.37
   1 -10   5    5.74    7.05
   1  -6   4   28.46    6.41
   2  -9   4   55.72    9.32
   2  -4   2  137.09    9.04
   3 -10   3    5.49    7.52
   3  -9   3   14.36    8.79
   3  -6   2   35.43    7.57
   3  -3   0  396.33   14.43
   3  -1  -2  744.62   15.60
   4  -7   1    2.59    6.52
   4  -5   0  244.49   15.29
   5  -5  -2   25.34    7.51
   6  -4  -5    5.17    6.36
   6  -3  -6    1.78    5.39
  -2 -10   6   11.87    5.11
  -1 -10   6   13.32    5.57
  -1  -6   5    8.43    3.62
  -1  -4   4   45.56    3.96
   1  -9   5    2.59    4.85
   1  -4   3  568.13   15.43
   2  -8   4   40.43    7.68
   3  -8   3    2.83    6.45
   3  -4   1  259.67   13.38
   4  -9   2    6.97    9.78
   5  -8   0   -1.22    8.60
   5  -6  -1    9.44    7.02
   6  -5  -4    8.12    6.53
   6  -2  -7   34.33    6.39
  -4  -8   5    3.46    1.66
  -2  -9   6    5.08    4.15
  -1  -9   6   14.62    5.16
   0  -3   3 1133.64   16.33
   1  -8   5   24.28    6.26
   2  -7   4  147.24   12.39
   2  -5   3   23.57    6.41
   4  -8   2   -4.61    7.95
   4  -6   1    4.12    6.18
   5   1  -9   38.03    3.89
   6  -6  -3   10.95    7.46
  -1  -8   6    4.58    4.42
   0 -10   6    1.62    4.29
   0  -9   6   29.73    6.47
   0  -6   5  103.32    8.13
   2 -10   5    4.04    7.59
   3 -10   4    9.50    9.53
   3  -7   3   60.57    8.90
   3  -5   2   86.97    9.28
   4  -3  -1   17.30    5.95
   4  -2  -2   32.77    5.74
   5  -7   0   57.63   10.56
   5  -5  -1    4.62    6.93
   5  -4  -2   61.41    8.31
   5  -3  -3   66.90    7.97
   5  -2  -4   72.54    7.59
   5   0  -7  117.01    7.01
   6   0 -10    1.47    3.56
  -3  -6   5   88.39    3.54
  -2  -8   6   15.64    3.93
   1  -7   5  116.89    9.83
   1  -5   4  290.98   12.30
   2  -9   5   13.29    7.89
   3  -9   4    4.10    6.83
   4  -7   2   62.32   10.06
   4  -4   0   97.47    9.47
   5  -8   1    1.27    9.52
   6  -5  -3    6.23    7.36
   6  -4  -4   16.85    5.94
   6  -3  -5   34.66    7.31
  -3  -9   6    6.27    3.34
   0  -8   6   47.51    6.66
   0  -4   4  217.24    8.93
   1 -10   6    6.13    5.99
   2  -8   5   55.39    9.14
   2  -6   4   83.52    9.09
   3  -8   4    4.39    6.48
   3  -6   3   21.41    6.89
   4  -9   3    2.80    8.28
   4  -5   1  139.53   11.64
   4  -1  -3  188.32    9.20
   5  -6   0   -0.67    6.21
   6  -6  -2   50.41   10.58
   6  -2  -6   15.45    5.38
  -1  -7   6   36.93    5.19
  -1  -5   5   24.10    4.31
   1  -9   6   14.99    6.30
   1  -6   5  347.08   14.98
   2  -3   2  870.56   19.27
   2  -2   1  500.76   13.19
   3  -3   1   10.57    4.51
   3  -2   0  804.85   18.58
   4  -8   3   37.86    9.62
   4  -6   2   26.20    7.05
   5  -7   1   42.39    9.74
  -2  -7   6   99.41    6.32
  -1 -10   7    1.99    4.58
   0  -7   6   35.46    6.17
   1  -8   6   72.26    8.94
   2 -10   6    3.62    7.71
   2  -7   5   78.55    9.82
   2  -4   3  319.70   13.21
   2  -1   0  677.68   13.11
   3  -7   4   51.63    8.88
   3  -4   2  426.18   16.49
   4   1  -6  184.14    6.20
   5  -5   0   46.13    9.36
   5  -4  -1   49.41    7.64
   5  -3  -2  120.91    9.95
   6  -5  -2   51.51   10.04
   6  -4  -3   21.50    7.40
  -3  -8   6    4.91    2.76
  -2  -5   5  226.45    6.37
  -1  -9   7    2.92    4.90
   0 -10   7    1.00    5.65
   1  -3   3 2924.46   30.97
   1  -2   2  244.28    8.22
   2  -9   6   34.16    8.97
   2  -5   4  490.96   17.49
   3  -9   5   11.04    7.94
   3  -5   3   63.42    8.33
   3  -1  -1  157.24    7.97
   4  -9   4   28.06   10.79
   4  -4   1   37.65    7.93
   4  -3   0   53.75    7.59
   5  -8   2   14.98    9.16
   5  -6   1   33.95    8.60
   5  -2  -3   73.23    7.78
   6  -6  -1    6.14    7.99
   6  -3  -4    6.15    4.39
   6   0  -9   30.75    4.73
   0  -9   7    1.56    4.79
   1 -10   7   23.64    7.92
   1  -7   6   42.05    7.56
   1  -4   4  325.20   12.02
   3  -8   5    0.33    6.18
   3  -6   4   33.11    8.36
   4  -5   2   64.00    8.60
   4  -2  -1    2.10    3.58
   5  -7   2    1.60    8.43
   5   0  -6   49.43    5.09
   6  -2  -5   36.83    6.60
  -2  -9   7    2.61    4.25
  -1  -6   6   68.68    6.14
   1  -9   7   22.11    7.56
   1  -5   5  143.03    9.62
   1  -1   1 8891.54   38.62
   2  -6   5  380.00   16.86
   3   1  -4   84.60    3.75
   4  -8   4   -0.51    6.86
   4  -6   3   32.73    7.96
   5   1  -8   87.77    4.94
   6  -5  -1    2.59    7.48
  -1  -8   7   39.11    5.74
   0  -6   6  192.65   10.10
   2 -10   7   -1.23    7.36
   3  -7   5   22.43    7.21
   4  -7   4   24.16    9.22
   4  -1  -2  264.64   10.79
   5  -5   1   62.55    9.50
   5  -4   0   34.17    7.27
   5  -3  -1   90.48    9.41
   6  -6   0    8.33    7.40
   6  -4  -2   11.45    6.15
   6  -3  -3   14.50    6.19
   1  -8   7   74.93    9.15
   1  -6   6  181.04   11.62
   2  -7   6   -3.57    4.38
   3  -9   6    7.09    7.37
   3  -4   3   87.07    8.67
   3  -3   2  439.24   15.54
   5  -6   2   54.09    9.84
   6   0  -8   18.67    4.31
  -2  -8   7  151.09    7.94
  -2  -6   6   98.30    5.31
  -1 -10   8    7.22    4.85
   0 -10   8   -2.18    5.52
   2  -9   7    7.77    6.57
   2  -4   4  217.36   11.27
   2  -3   3   68.77    6.62
   3  -8   6   20.46    7.56
   3  -5   4  108.02   10.11
   3  -2   1  156.71    8.89
   4  -8   5   -0.59    6.59
   4  -5   3   20.68    6.19
   4  -4   2  189.57   12.54
   4  -3   1   60.93    7.38
   5  -7   3   19.15    8.33
   6  -2  -4   43.29    6.92
  -1  -7   7   41.68    5.45
   0  -9   8    7.12    5.78
   0  -7   7   59.69    6.66
   0  -3   4 2139.66   23.03
   1 -10   8   -2.13    5.86
   2  -8   7   44.11    8.94
   2  -5   5  707.04   21.13
   2  -2   2  275.92   10.35
   3  -6   5   19.84    6.27
   4  -6   4   16.18    7.16
   4  -2   0   39.74    6.28
   6  -5   0   65.71   10.28
   6  -4  -1   17.55    6.59
  -3  -7   6   19.05    2.69
  -1  -9   8   49.20    6.62
   0  -4   5    8.97    3.49
   1  -9   8   14.69    7.02
   1  -7   7   40.00    6.67
   2  -6   6   76.12    9.10
   3  -9   7    7.44    8.33
   3  -7   6   13.12    7.68
   3  -1   0   56.49    5.63
   4  -7   5  101.26   12.14
   5  -6   3   28.55    8.59
   5  -5   2   21.84    7.47
   5  -4   1  107.26   10.58
   5  -3   0    6.28    5.62
   5  -1  -3    7.89    4.11
   6  -3  -2    1.83    4.17
  -3  -9   7    6.89    2.87
  -1  -4   5  183.39    6.56
  -1  -3   4  227.93    5.86
   0  -8   8   11.10    5.08
   0  -2   3 1431.50   15.52
   1  -3   4 2362.45   28.79
   4   1  -5  221.12    6.80
   5  -7   4   38.72   10.10
  -1  -5   6  616.31   13.44
   1  -8   8   24.47    6.79
   1  -5   6  864.37   21.44
   2  -9   8   24.80    7.75
   2  -7   7    4.38    5.48
   2  -1   1 1408.02   19.43
   3  -8   7    0.29    6.23
   3  -5   5  219.03   13.53
   3  -4   4  143.72   10.62
   3  -3   3  446.46   16.25
   4  -8   6    2.59    7.89
   4  -5   4   43.54    7.59
   4  -4   3   45.63    7.60
   4  -1  -1  156.04    8.53
   5  -2  -1  313.26   14.05
   5   1  -7   46.07    3.82
   6  -5   1   18.91    7.77
   6  -4   0   32.96    8.49
   6  -2  -3   39.25    6.11
   6   0  -7   32.10    4.98
   6   1 -10    2.01    2.23
  -2  -9   8    4.79    4.04
  -2  -7   7   13.78    3.31
  -1  -8   8    4.98    4.01
   0  -6   7  280.01   12.07
   1  -6   7  343.27   15.31
   1  -2   3 1556.26   20.57
   2  -4   5   55.09    7.42
   3  -6   6   47.11    8.30
   4  -6   5  106.35   11.71
   4  -3   2   69.90    7.93
   5  -6   4    1.31    7.88
   5  -5   3   28.04    7.98
   5  -4   2    5.73    6.70
   6  -3  -1    7.46    5.97
  -1  -6   7  197.62    8.87
   0  -9   9    4.78    5.37
   2  -8   8   38.78    8.12
   2  -5   6  131.94   10.36
   2  -3   4  327.89   12.71
   3  -7   7   30.11    8.63
   3  -2   2  268.64   11.49
   4  -7   6   37.24    9.16
   4  -2   1   46.37    6.18
   5  -7   5    6.48    9.24
   5  -3   1   29.66    6.81
   0  -7   8   41.58    5.91
   1  -9   9    6.72    5.63
   1  -7   8    0.00    4.27
   2  -6   7  138.52   11.02
   4  -8   7    9.52    8.29
   5  -1  -2  117.50    8.10
   6  -5   2   16.12    7.60
   6  -4   1   -2.58    6.50
   6  -2  -2   18.23    5.95
   6  -1  -4   58.65    6.78
  -1  -9   9    9.27    4.52
  -1  -7   8   10.23    4.40
   2  -9   9   13.44    7.05
   2  -7   8   42.06    7.81
   2  -2   3  602.31   15.29
   3  -8   8   24.69    8.19
   3   0  -1  108.31    6.00
   4  -6   6   14.74    8.33
   4  -5   5  117.24   11.38
   4  -4   4   17.06    6.15
   5  -2   0   15.99    4.92
   6   0  -6  103.61    7.23
  -3  -8   7    4.08    2.29
  -2  -8   8    5.71    3.66
  -1  -2   3 3544.07   15.06
   0  -8   9   23.29    5.87
   1  -8   9    1.45    4.52
   1  -4   6   46.00    6.15
   3  -6   7   31.51    7.58
   3  -5   6   33.77    6.81
   3  -4   5  112.54    9.86
   3  -3   4  338.48   14.39
   3  -1   1  922.18   18.43
   4  -7   7   -4.13    6.22
   4  -3   3   70.43    8.13
   4  -1   0   85.34    7.12
   5  -6   5    2.59    6.70
   5  -5   4   54.80    9.53
   5  -4   3   94.03   10.11
   6  -3   0   15.33    5.99
   6   1  -9   17.90    2.98
   0  -5   7   10.33    4.51
   0  -4   6  344.30   11.37
   1  -6   8   78.86    8.69
   1  -5   7  360.66   14.51
   1  -3   5  497.60   14.35
   1  -1   2  358.87    8.60
   2  -8   9    2.49    5.84
   2   0   0 3367.95   25.07
   3  -7   8   26.40    7.88
   3   1  -3  166.99    5.18
   5  -3   2   40.60    6.92
   5   1  -6   45.47    4.03
   6  -5   3   26.31    8.67
   6  -1  -3   -0.99    4.44
  -1  -8   9   15.79    4.61
   0  -6   8  205.40   10.91
   0  -3   5 2308.07   24.85
   1  -9  10   23.93    7.50
   2  -6   8   10.03    6.41
   2  -5   7  517.51   19.07
   2  -4   6  204.97   11.54
   2  -1   2 1168.21   18.71
   3  -8   9    3.91    8.41
   3  -2   3  201.28   10.42
   4  -2   2   22.02    5.23
   4   1  -4  140.03    5.85
   5  -1  -1   87.24    7.65
   6  -4   2   52.84    9.12
   6  -2  -1   19.00    5.16
  -2  -5   6   69.95    3.86
   0  -9  10    6.85    4.86
   0  -7   9   26.32    5.83
   0  -1   2   20.54    1.81
   1  -7   9   53.50    7.31
   2  -7   9   35.42    8.29
   2  -3   5  241.72   11.35
   4  -6   7   43.09    9.44
   4  -5   6   17.75    7.14
   4  -4   5   65.91    8.42
   5  -6   6    4.95    7.61
   5  -5   5   11.09    7.54
   5  -4   4   80.91   10.72
   5  -2   1   36.39    6.17
   6  -3   1   21.89    6.59
   6   0  -5   -0.68    3.47
  -2  -9   9   10.70    4.04
  -2  -6   7  232.17    7.46
  -1  -5   7  182.29    8.01
   1  -8  10    8.40    5.98
   1  -2   4 1310.88   19.87
   3  -6   8    2.95    5.98
   3  -5   7  300.95   16.09
   3  -4   6   37.82    7.21
   4  -7   8   19.25    8.40
   4  -3   4  138.93   10.71
   5  -3   3   52.59    8.70
  -2  -4   5  146.68    3.70
  -1  -9  10    0.81    3.91
  -1  -6   8   16.55    3.86
  -1  -4   6  201.57    7.25
   0  -8  10   11.52    5.70
   2  -8  10   54.05    9.17
   2  -2   4  415.68   13.31
   3  -7   9   14.57    7.22
   3  -3   5  583.88   19.03
   3  -1   2  377.87   12.67
   4  -1   1  107.49    7.77
   4   0  -1   61.62    5.55
   6  -4   3   31.32    8.06
   6  -2   0   32.02    6.98
   6  -1  -2   42.35    6.43
   6   1  -8    3.76    2.40
  -2  -7   8   21.64    3.44
  -1  -7   9    9.64    4.42
   1  -6   9    4.85    5.22
   1  -5   8   59.38    7.20
   1  -4   7   30.30    5.84
   2  -6   9    6.52    5.80
   2  -5   8   29.01    6.73
   2  -4   7  526.25   18.53
   2   1  -2  333.21    5.37
   3   0   0  656.57   13.72
   4  -6   8   16.55    8.49
   4  -5   7   21.87    7.44
   4  -2   3  168.00   10.61
   5  -5   6    3.83    6.53
   5  -2   2  119.31    9.99
   5  -1   0   40.52    5.70
   6  -3   2   25.99    7.00
   0  -5   8  393.72   13.66
   0  -2   4  124.95    5.35
   1  -7  10   55.42    8.11
   2  -7  10   92.93   11.07
   3  -5   8   85.76   10.20
   3  -2   4  766.57   19.93
   4  -4   6  104.04   10.28
   5  -4   5    7.35    6.61
   5   0  -2   83.51    6.54
   5   1  -5  229.43    7.87
  -2  -8   9   63.81    5.63
  -1  -8  10    9.43    4.25
   0  -7  10   21.90    5.45
   0  -6   9   60.78    6.47
   0  -4   7  629.17   15.48
   1  -8  11    0.18    5.92
   1  -3   6  108.06    7.39
   2  -8  11   17.49    8.15
   2  -3   6   58.92    6.87
   3  -7  10    4.40    7.71
   3  -6   9   -3.88    5.61
   3  -4   7    9.35    5.43
   5  -3   4   40.14    7.62
   6  -4   4   26.93    7.83
   6  -2   1   50.90    8.16
   6  -1  -1   14.49    5.33
  -1  -3   5  118.56    4.71
   2  -1   3   67.11    5.66
   3  -3   6   23.03    6.11
   4  -1   2   38.03    5.56
   4   1  -3  366.71    9.35
   5  -5   7   15.31    7.34
   5  -1   1  139.29    9.75
   6  -3   3    5.18    5.89
   6   1  -7   63.94    4.69
   0  -8  11    6.02    5.23
   0  -3   6  420.49   11.52
   1  -1   3 2527.87   23.75
   2  -6  10   11.15    6.67
   2  -5   9   13.07    5.99
   2  -2   5  303.41   11.98
   2   0   1  701.94   12.50
   3  -1   3   72.91    6.83
   4  -6   9   10.12    7.20
   4  -5   8   18.38    7.36
   4  -4   7  139.89   12.06
   4  -2   4   54.43    7.19
   4   0   0   57.45    5.66
   5  -4   6   11.12    6.72
   5  -2   3  135.66   10.38
   1  -7  11    6.03    6.01
   1  -6  10    0.56    3.81
   1  -5   9  109.13    9.06
   1  -2   5  864.42   17.08
   2  -7  11   11.21    6.55
   2  -4   8   40.97    6.96
   3  -6  10   20.16    8.24
   3  -5   9   47.51    8.32
   3  -2   5   29.39    5.82
   3   0   1  228.91    9.02
   4  -3   6   77.16    9.55
   5  -3   5   35.17    7.58
   5   1  -4   82.18    5.33
   6  -2   2    5.77    6.07
   6  -1   0   54.59    7.48
  -3  -7   7   23.93    2.17
  -1  -7  10   15.92    4.63
  -1  -6   9   80.41    6.15
  -1  -5   8   15.79    3.66
   2  -3   7  488.45   16.70
   3  -7  11    6.79    7.44
   3  -4   8   88.74    9.34
   6  -3   4   -0.25    5.51
   0  -7  11   13.02    5.05
   0  -6  10    5.30    4.49
   0  -5   9  153.30    9.29
   1  -8  12   -0.15    5.04
   1  -3   7  322.01   12.19
   1   0   1  876.51   10.46
   3  -3   7  252.82   13.70
   4  -5   9    6.47    6.62
   4  -4   8    9.50    7.48
   4  -2   5    5.04    5.77
   4  -1   3  110.58    8.46
   5  -4   7   16.03    7.22
   6   0  -2   99.39    7.79
   6   1  -6   12.15    3.11
  -3  -8   8    0.39    1.86
  -2  -7   9   53.41    4.77
  -2  -6   8   40.16    3.89
  -1  -8  11   -4.19    3.19
  -1  -4   7  331.02    9.48
   0  -4   8   60.11    6.07
   2  -6  11   13.57    7.23
   2  -5  10    4.84    5.63
   2  -1   4  307.73   11.29
   4   0   1  382.50   12.85
   5  -3   6   45.20    8.41
   5   0   0   56.27    6.18
   6  -3   5   47.93    9.51
   6  -2   3   15.47    6.05
   6  -1   1  203.18   12.51
  -2  -8  10    0.78    3.24
   0  -8  12   -4.50    3.76
   0  -2   5 3490.34   27.83
   1  -7  12    6.02    6.06
   1  -6  11    2.51    4.18
   1  -5  10   25.28    6.25
   2  -7  12   43.89    8.79
   2  -4   9  171.17   11.64
   2  -2   6  633.98   17.48
   3  -6  11    0.55    6.16
   3  -4   9  102.60   10.34
   3  -2   6  293.83   13.63
   3  -1   4  287.77   11.91
   4  -3   7    6.27    5.32
   5   1  -3   25.92    3.75
  -2  -5   7   46.14    3.37
   1  -4   9   68.35    7.32
   2   0   2  848.41   14.86
   3  -3   8  285.93   15.27
   3   0   2  394.85   12.04
   4  -5  10   -3.57    6.72
   4  -4   9    5.05    7.40
   4  -1   4   41.19    6.98
   5  -4   8   13.45    7.71
   5  -2   5   39.78    7.33
   5  -1   3   55.76    6.86
   6   0  -1   12.70    4.69
   6   1  -5   25.22    3.96
   0  -3   7  119.96    6.82
   0  -1   3   62.63    3.33
   1  -1   4  717.89   13.82
   4  -2   6   63.07    7.70
   5  -3   7   28.85    8.26
   5   0   1   54.82    6.44
   6  -2   4   10.42    6.01
   6  -1   2    4.02    5.47
  -1  -7  11   16.61    4.38
  -1  -6  10   10.45    3.88
   0  -7  12   22.93    6.11
   0  -6  11   85.60    7.61
   0  -5  10   20.70    4.98
   1  -3   8  195.55   10.16
   2  -6  12   32.78    8.03
   2  -5  11   12.61    5.92
   3  -6  12    7.35    7.33
   3  -5  11   15.08    6.95
   4  -3   8   16.28    6.61
   4   0   2   41.39    5.40
   6   1  -4   54.09    5.39
  -1  -8  12    4.65    3.88
  -1  -5   9   18.26    3.74
  -1  -3   6  269.72    7.33
   0  -4   9    5.66    4.07
   1  -7  13    8.06    6.37
   1  -6  12    0.24    4.70
   1  -5  11   -0.73    4.52
   2  -4  10   27.16    6.03
   2  -1   5  224.03    9.91
   3  -4  10   19.07    6.78
   3  -2   7   14.52    5.56
   3  -1   5   81.68    7.37
   4  -4  10   11.09    7.95
   5  -2   6   36.51    7.14
   5  -1   4   78.47    8.13
   6  -2   5   19.91    7.39
   6  -1   3   38.42    7.53
   6   0   0    7.69    4.69
   1  -4  10  166.66   10.98
   2  -3   9    6.39    5.00
   3  -3   9   42.88    7.17
   3   0   3  144.61    8.23
   4  -2   7   19.31    6.27
   4  -1   5  233.01   12.49
   5  -3   8    0.95    5.90
   5   0   2  134.47    9.37
  -2  -7  10    5.66    3.18
  -1  -4   8  332.37   10.05
  -1  -2   4  175.63    4.70
   1  -2   7  109.42    7.43
   1   0   2   68.36    3.81
   2  -6  13    3.51    7.29
   2  -5  12   12.92    7.07
   2   0   3  503.66   12.52
   3  -5  12    2.63    6.15
   4  -3   9   28.65    7.45
   4   0   3  312.85   12.62
   6   0   1   18.80    5.59
   6   1  -3   23.01    4.38
  -2  -8  11    0.48    3.13
   0  -7  13   -2.72    4.80
   0  -6  12   31.38    5.95
   0  -5  11   -0.15    4.01
   0  -3   8  102.10    6.98
   0  -2   6 1115.29   17.13
   1  -3   9  160.00    9.72
   1  -1   5 2490.15   27.12
   2  -4  11  164.49   12.02
   3  -4  11   47.86    8.55
   3  -2   8  128.84   10.33
   3  -1   6   65.22    7.22
   4  -4  11   -2.04    7.21
   4   1   0  207.27    8.65
   5  -3   9    1.01    7.67
   5  -2   7   15.71    6.58
   5  -1   5   16.12    5.28
   6  -1   4   20.68    6.14
  -1  -7  12    1.76    3.71
  -1  -6  11   20.52    4.38
   1  -6  13   44.74    7.62
   1  -5  12    2.94    4.62
   2  -2   8  288.70   13.16
   2  -1   6  172.34    9.36
   3  -3  10   14.52    6.34
   4  -2   8  111.38   10.55
   4  -1   6   77.26    8.09
   5   0   3   19.14    5.36
   1  -4  11    6.13    4.42
   2  -3  10   20.38    5.51
   3   0   4  165.33    8.87
   4  -3  10    4.67    6.30
   4   0   4   68.62    7.10
   5  -2   8    3.86    5.86
   6   0   2    2.13    3.63
  -4   1   9   42.38    4.38
  -4   1  10  169.27    7.79
  -3   1  13   56.08    6.85
  -2   1  13  395.40   16.55
  -1   1   5  937.23   14.22
  -1   1  11  364.18   15.02
   0   0  16   74.38   10.69
   1   0   2   64.48    3.59
   1   0  13    3.01    6.15
   2  -1  15   -2.39    7.80
   3  -1   6   61.56    7.17
   3  -1   7  309.76   13.91
   3  -1   8    1.60    5.70
   4  -2   6   47.75    6.53
   4  -2   7   16.29    5.68
   4  -2   8   92.66    9.22
  -6   0  10    1.54    1.89
  -4   1   8   57.18    4.01
  -4   1  11   15.20    3.65
  -4   1  12   13.81    4.42
  -3   1   5  378.73    5.96
  -3   1  14    9.27    4.83
  -2   1  14    6.55    4.62
  -1   1  13   63.90    8.68
   0   0  17   35.45   10.39
   1   0  14  113.41   11.81
   3  -1   4  272.89   10.39
   3  -1   5   72.42    6.34
   3  -1   9   87.07    8.87
   3  -1  10   23.80    6.54
   4  -2   4   46.52    5.49
   4  -2   5    5.88    3.40
   4  -2   9   22.06    6.40
   4  -2  10   11.56    6.91
   6  -5   3   25.90    4.83
  -4   1  13   -3.54    3.26
  -3   1  15   42.81    7.38
  -2   1   4  382.44    6.21
  -2   1  15    2.79    4.96
  -1   1  14   11.99    5.52
   0   1   7  643.33   15.92
   0   1   8  293.74   11.89
   0   1   9  131.97    9.10
   0   1  11  367.52   15.82
   1   0  15   -3.47    6.70
   2   0   6  630.90   16.76
   2   0   7  228.58   11.15
   2   0   8  210.02   11.48
   2   0   9  346.57   15.16
   2   0  10  167.05   12.33
   3  -1  11    6.03    5.96
   3  -1  12   64.15   10.13
   4  -2  11    8.29    6.14
   5  -3   6   54.42    7.20
   5  -3   7   28.08    6.52
   5  -3   8    2.41    5.53
   6  -5   2   16.02    4.06
  -4   1   7  425.68    7.54
  -4   1  14   14.92    4.80
  -3   1  16    1.93    5.64
  -2   1  16    7.48    6.44
  -1   1   4  163.79    5.57
  -1   1  15   87.47   10.01
   0   1   6   25.71    4.41
   0   1  12   43.43    7.45
   0   1  13   23.36    7.54
   1   0  16    5.77    7.05
   2   0   5   68.76    6.38
   2   0  11  137.40   11.07
   2   0  12   38.61    8.58
   3  -1   3   71.70    5.50
   3  -1  13    6.03    6.47
   4  -2  12   12.73    6.81
   5  -3   5   28.57    5.43
   5  -3   9    2.44    5.37
  -4   1  15    2.84    4.39
  -2   1  17   20.45    7.65
  -1   1  16   -1.68    5.51
   0   1   5  608.01   13.00
   0   1  14   64.45    9.13
   2   0  13    3.48    6.01
   3  -1  14   19.42    8.44
   5  -4  -1   48.83    3.04
   6  -5   1   20.76    3.56
  -1   1  17   24.14    7.65
   0   1  15    1.02    5.82
   1   1   9  268.16   13.30
   1   1  10  123.04   10.37
   2   0   4  276.53    9.60
   2   0  14   -0.12    6.13
   0   1  16   18.59    8.00
   1   1   7  691.70   17.71
   1   1   8  416.94   14.74
   1   1  11   13.65    5.82
   1   1  12    9.61    5.18
   1   1  13   69.72    9.86
   2   0  15    4.25    7.45
  -5   1  11   11.42    3.28
  -5   1  12   11.88    3.82
  -5   1  13    3.40    3.78
   0   1   4 1776.60   19.25
   1   1  14   35.45    8.14
   2   0   3  489.55   11.40
   4  -1   9   99.35   10.29
   4  -1  10   69.40    9.64
   5  -3   2   40.58    4.54
  -2   2  11    6.20    4.81
  -2   2  12  209.13   11.60
  -2   2  13   49.90    7.42
   1   1  15   26.42    8.02
   1   1  16   16.44    9.33
   3   0   8  284.73   13.67
   3   0   9   24.40    6.08
   3   0  10   31.45    6.89
   3   0  11   25.99    6.43
   3   0  12    9.02    6.19
   4  -2   1   46.13    3.82
   4  -1   7   49.64    7.03
   4  -1  11   35.47    7.79
   4  -1  12    5.59    6.12
   5  -2   9   23.11    7.08
  -5   1  10    4.59    2.59
  -3   2  12   30.29    5.28
  -3   2  13    0.15    3.73
  -2   2  10   37.24    5.00
  -2   2  14   55.58    7.22
  -2   2  15    1.91    5.63
  -1   1   3 3339.42   18.41
  -1   2  10  306.67   12.78
  -1   2  11  154.72   10.26
  -1   2  12   36.58    6.48
  -1   2  13   92.31    8.97
  -1   2  14   71.65    9.62
   3   0   6  183.60   10.25
   3   0   7   40.42    6.27
   3   0  13    0.19    5.94
   3   0  14   -6.61    6.53
   4  -1   6   79.51    7.19
   5  -2   7   16.08    5.75
   5  -2   8    3.31    4.05
   6  -5   0   57.16    3.73
  -4   1   6  477.27    5.19
  -3   2  11   44.57    5.37
  -3   2  14   45.31    6.14
  -3   2  15    5.09    5.23
  -3   2  16    8.10    5.84
  -2   2   9   79.81    6.00
  -2   2  16    4.00    5.24
  -1   2   9   27.91    5.02
  -1   2  15   10.11    6.11
  -1   2  16   17.73    7.70
   0   2  11  140.77   10.97
   0   2  12   32.27    7.22
   0   2  13    7.76    6.93
   2   1   8   71.55    8.05
   2   1   9   27.68    6.25
   2   1  10  140.35   10.67
   2   1  11   47.83    7.81
   2   1  12   16.46    6.51
   2   1  13   23.04    7.27
   2   1  14   11.32    8.01
   4  -1   5  193.86   10.10
   5  -2   6   45.60    6.56
   6  -4   3   25.14    4.47
  -3   2  10   71.69    5.92
  -2   2   8   34.59    4.53
  -1   2   8  150.62    8.16
   0   2   9    4.84    4.98
   0   2  10    9.17    4.87
   0   2  14  116.55   11.35
   0   2  15   20.95    7.33
   2   0   2  828.35   12.99
   2   1   7  221.78   11.29
   2   1  15    6.10    7.57
   3   0   5  137.58    8.11
   5  -3   1   23.87    3.42
   5  -2   5   29.78    5.25
  -5   1   9  115.74    4.41
  -4   2  14   -0.77    4.47
  -4   2  15    2.77    5.13
  -3   2   9   24.33    3.87
   0   1   3  503.32    9.11
   0   2   8  181.35    9.96
   0   2  16   17.83    7.28
   4  -1   4   36.38    5.08
   6  -4   2   47.56    4.85
  -4   2  12    4.07    3.82
  -4   2  13    2.38    3.48
  -2   2   7   21.85    3.80
  -1   2   7  629.66   14.38
   1   2  10   31.67    7.20
   1   2  11   56.99    7.60
   1   2  12   39.31    7.61
   1   2  13    8.62    6.25
   1   2  14    4.97    6.27
   1   2  15    9.61    7.89
   2   1   6   10.72    4.01
   3   0   4  160.91    8.24
   4   0  10   26.38    7.66
   4   0  11   16.29    7.53
   4   0  12   32.94    8.84
  -4   2  11   40.95    4.86
   0   2   7  159.15    8.51
   1   2   9   22.66    5.55
   1   2  16    4.01    7.44
   2  -1  -1  535.10    4.24
   3   1  10   74.53    9.65
   3   1  12   32.01    7.74
   3   1  13    6.77    6.53
   4   0   8   25.58    6.26
   4   0   9   26.22    6.00
   5  -1   9   25.88    7.22
  -3   2   8   32.28    3.73
  -2   1   3  218.40    3.21
  -1   2   6   61.69    5.54
   1   2   8  118.57    8.67
   2   1   5  132.56    7.74
   3   1   9  185.56   11.88
   4  -2   0   44.95    3.13
   4   0   7    5.24    5.03
   5  -1   8   -4.19    5.14
  -4   2  10    5.82    3.28
  -2   3  14    5.99    5.14
  -2   3  15   10.40    6.13
  -2   3  16   18.14    6.97
  -1   3  13   97.70   10.06
  -1   3  14    3.88    6.27
  -1   3  15    3.30    6.38
  -1   3  16    9.09    7.01
   2   2  11  142.65   11.66
   2   2  12   11.31    6.47
   2   2  13   -1.44    6.38
   2   2  14    4.62    6.56
   2   2  15    6.74    7.69
   3   0   3  129.29    6.93
   3   1   8   90.52    8.59
   5  -1   7   18.08    5.90
  -2   2   6 1177.93   15.90
  -2   3  12    6.34    5.00
  -2   3  13   21.39    5.15
  -1   3  11   61.54    7.88
  -1   3  12   42.27    7.13
   0   3  13  120.47   11.69
   0   3  14    6.40    6.26
   0   3  15    4.50    6.23
   0   3  16   -2.62    7.54
   1   1   3   63.28    4.47
   2   2   9   97.37    9.71
   2   2  10  104.16    9.55
   3   1   7  345.20   14.39
   4   0   6   22.16    4.97
   5  -3   0    3.37    2.19
   5  -1   6   18.74    5.42
   6  -4   1   -0.65    2.31
  -3   3  13   54.56    6.70
  -3   3  14    6.01    5.06
  -3   3  15    9.93    5.80
  -2   3  11   55.11    6.69
  -1   3  10   34.15    6.32
   0   3  11   11.74    5.70
   0   3  12   98.50    9.53
   2   1   4  251.45    9.77
   3   1   6  236.58   11.81
  -5   2  13    7.92    3.94
  -4   2   9   99.21    5.48
  -3   2   7  401.64    9.18
  -3   3  12   40.04    5.97
  -2   3  10   52.38    6.25
   0   3  10   77.94    8.13
   1   3  12  132.94   12.29
   1   3  13   77.13   10.04
   1   3  14    9.64    7.25
   1   3  15    1.79    6.26
   2   2   8   70.74    7.67
   3  -1   0   50.49    2.98
   3   2  13    3.49    8.14
   4   1  10   52.46    8.97
   4   1  11   11.61    6.47
   5  -2   2  100.40    6.10
   5  -1   5   19.12    4.87
   6  -3   3    4.49    3.49
  -1   2   5 1430.52   17.91
  -1   3   9  180.75    9.68
   0   2   5   52.72    4.97
   0   3   9   54.59    7.35
   3   2  11   48.78    8.54
   3   2  12   14.94    6.95
   4   1   9   25.28    7.18
   5   0   9   27.03    7.31
  -3   3  11  237.85   10.98
  -2   3   9   18.58    4.44
   0   1   2 5235.65   24.87
   1   3  10   74.96    8.73
   2   3  14   -7.67    7.56
   3   0   2  362.80   10.00
   3   2  10  149.32   11.97
   4   0   4   66.77    6.50
   4   1   8   24.45    6.35
   5  -1   4   86.45    7.01
   5   0   8   10.07    5.83
  -5   2  12   -1.06    2.84
  -4   3  14    9.53    4.53
  -1   3   8   31.95    4.98
  -1   4  16    0.09    6.67
   0   3   8   10.19    4.34
   1   2   5  180.51    8.77
   1   3   9  336.29   14.97
   2   1   3 1455.50   20.45
   2   2   6    5.61    4.04
   2   3  12   12.71    6.69
   2   3  13    2.23    6.23
   3   2   9    8.29    5.11
   4   1   7   34.17    6.68
   5   0   7   13.62    5.64
  -4   3  13   21.73    4.73
  -3   3  10   33.40    4.84
  -2   4  15    3.73    5.83
  -1   4  13    2.40    5.96
  -1   4  14   14.94    6.01
  -1   4  15   13.27    6.30
   0   4  14   22.03    8.18
   0   4  15   17.38    7.30
   2   3  10   71.29    9.56
   2   3  11   17.38    6.84
   3   2   8   46.16    7.08
   6  -3   2   26.60    3.99
  -2   2   5 2133.49   18.91
  -2   3   8  116.68    7.19
  -2   4  13   14.90    5.67
  -2   4  14    7.45    4.60
  -1   4  12   91.83    9.74
   0   2   4 2661.02   25.82
   0   3   7   79.90    7.22
   0   4  13   18.58    6.26
   1   1   2 2965.98   23.10
   1   3   8   55.35    7.05
   3   1   4   62.63    5.76
   3   2   7  161.79   11.30
   4  -1   1  117.80    5.67
   4   1   6  321.76   14.37
   4   2  11   20.52    8.09
   5  -2   1   28.84    3.79
   5   0   6   14.02    5.31
  -5   2  11   11.07    2.85
  -4   2   8   62.65    4.05
  -4   3  12    4.67    3.35
  -3   4  15    4.96    5.69
  -2   4  12   71.64    7.99
  -1   3   7 1672.19   24.71
  -1   4  11  102.44    9.55
   0   4  11  115.12   10.67
   0   4  12    1.61    5.62
   1   4  13   -2.07    5.66
   1   4  14    2.32    6.34
   2   2   5  690.66   17.50
   2   3   9   47.13    7.08
   3   3  12   29.99    9.08
   4   0   3  288.67   10.79
   4   2  10   -2.20    6.40
   6  -4   0   33.17    2.86
  -3   2   6 1076.99   12.64
  -3   3   9   68.48    5.62
  -3   4  14   15.41    5.81
  -1   1   2  223.34    3.85
  -1   2   4 1218.87   15.18
   1   2   4  303.19   10.25
   1   3   7   22.81    5.23
   1   4  12   20.57    7.18
   2   3   8   39.85    6.87
   3   2   6  142.77   10.24
   3   3  11   14.26    7.37
   4   2   9   10.16    6.81
   5   0   5   47.66    6.46
   5   1   9   14.68    6.68
  -4   3  11   17.54    4.07
  -3   4  13    6.81    5.05
  -2   4  11    1.88    4.67
  -1   4  10    8.85    4.73
   0   4  10  227.86   13.12
   1   4  11    8.42    6.24
   2   4  13    2.48    6.38
   3   3  10   11.16    6.40
   4   1   5  257.64   12.06
   4   2   8   22.24    6.66
   5   1   8    2.86    5.88
   6  -2   3   18.33    4.52
  -2   3   7  327.33   10.50
   0   3   6  102.55    7.13
   0   4   9   25.75    6.72
   1   3   6  200.74   10.66
   1   4  10   81.72    8.97
   2   1   2 1502.61   19.32
   2   3   7  120.06    9.45
   2   4  12    6.13    7.20
   3   1   3  101.41    6.57
   3   3   9    6.19    5.13
   6  -1   5   11.65    4.66
  -3   4  12   31.94    6.03
  -2   4  10   26.30    5.64
  -1   3   6  429.83   12.17
  -1   4   9   16.19    4.82
  -1   5  14    7.73    6.91
  -1   5  15   14.01    7.38
   0   5  14    9.70    7.76
   1   4   9   92.28   10.06
   2   2   4 1359.59   23.11
   3   3   8   32.78    7.68
   4  -2  -1    3.23    1.51
   4   2   7   71.82    8.63
   5   0   4   23.04    5.04
   5   1   7    6.15    4.89
   6  -3   1   17.67    3.12
  -3   3   8  116.60    6.51
  -2   5  15    3.21    5.33
  -1   5  13   10.21    6.71
   0   5  13   18.15    7.12
   1   5  14   14.56    9.25
   2   3   6   32.11    6.50
   2   4  10   14.50    6.69
   4   1   4   25.02    5.02
   5   1   6    2.47    4.54
  -5   2  10    5.84    2.28
  -4   3  10   27.11    4.02
  -4   4  14   14.25    5.72
  -3   4  11   72.57    7.11
  -2   5  14    6.51    5.42
  -1   5  12    0.74    5.86
   0   4   8   13.28    4.98
   0   5  12   -2.62    5.43
   1   2   3 1083.18   17.70
   1   4   8  118.00    9.83
   1   5  13   10.59    7.83
   2   4   9   40.61    7.29
   3   3   7   47.44    7.86
   3   4  11    1.09    7.54
   3   4  12   22.82    8.74
   4   2   6   18.52    6.20
   4   3  10    5.87    6.30
  -4   4  13    2.89    4.30
  -2   4   9   24.48    4.74
  -2   5  13    0.51    4.18
  -1   4   8   13.57    4.40
   0   2   3  749.66   12.91
   0   5  11   21.19    7.55
   1   3   5  118.68    7.97
   1   5  12   22.17    7.66
   3   2   4    5.92    4.65
   3   4  10  110.61   12.39
   4   3   9   19.26    7.39
   6  -2   2    5.65    3.39
  -3   5  14    6.18    5.83
  -2   5  12    4.98    5.18
  -1   5  11   17.17    5.39
   0   4   7  118.33    9.15
   1   5  11   85.09   10.06
   2   2   3  418.55   12.81
   2   4   8   41.35    7.40
   2   5  12   -4.01    7.41
   2   5  13    3.02    7.68
   3   1   2  199.96    8.57
   4  -1   0   82.02    4.44
   4   3   8   26.95    7.86
   5  -2   0    8.69    2.61
   5   1   5   26.60    5.68
   5   2   8   16.89    6.30
  -3   4  10   50.29    5.90
  -2   3   6 1447.37   19.79
  -1   3   5  154.77    7.64
   0   5  10   23.53    6.20
   1   4   7   78.49    8.13
   1   5  10    8.45    7.46
   2   3   5   39.70    5.94
   2   5  11    0.82    7.46
   3   3   6   12.56    5.48
   3   4   9    0.70    5.21
   4   1   3  326.37   12.17
   4   2   5  150.12   10.12
   5   2   7   16.58    6.66
   6   0   5   26.28    5.90
  -5   3  12   24.26    4.03
  -4   4  12   -0.30    3.64
  -3   5  13    3.65    5.33
  -2   4   8  270.48   11.25
  -2   5  11    3.49    5.15
  -1   5  10    8.41    4.90
  -1   6  14    3.64    7.06
   0   6  14   23.87    8.67
   1   1   1 5109.95   27.66
   2   4   7   33.32    6.75
   3   4   8   52.43    9.18
   4   3   7   38.40    7.67
   5  -1   1  128.28    6.68
  -4   3   9   23.93    3.71
  -3   3   7  241.84    8.08
  -2   2   4  524.38    8.36
  -1   6  13   -7.93    6.04
   0   5   9   84.91    9.11
   0   6  13   17.70    8.03
   1   3   4  308.24   11.57
   1   5   9  111.72   10.62
   1   6  13   -0.35    8.56
   2   1   1 1682.36   19.16
   2   5  10   13.70    7.05
   3   3   5  271.45   13.71
   5   1   4   48.78    6.38
   5   2   6    3.34    5.57
  -3   4   9   46.82    5.71
  -3   5  12    1.56    4.78
  -2   5  10  224.04   12.48
  -2   6  14   10.66    6.94
  -1   2   3 1528.29   15.54
  -1   5   9    6.14    4.81
   0   4   6  256.03   11.53
   0   6  12   28.08    7.86
   1   4   6  180.56   10.73
   1   6  12    3.00    7.81
   2   3   4   48.72    6.67
   2   5   9   22.31    7.25
   3   2   3  176.27    9.22
   3   4   7   -0.54    5.68
   3   5  11    8.30    7.97
   4   2   4   38.17    6.49
   4   3   6    8.82    5.74
   4   4   9   19.47    8.39
  -4   2   7   18.51    2.16
  -4   4  11    3.91    3.73
  -2   6  13    5.37    6.26
  -1   6  12    1.31    5.23
   0   5   8   65.15    8.02
   0   6  11   11.29    7.44
   1   5   8   55.13    8.24
   2   4   6   -0.48    4.67
   3  -1  -1  165.85    3.89
   3   5  10    4.45    7.28
  -3   5  11   21.36    5.22
  -2   4   7   12.94    4.30
  -1   4   6  216.91   10.35
  -1   6  11   13.94    6.93
   1   2   2  242.85    8.24
   1   6  11    5.06    6.73
   2   5   8   17.35    6.64
   3   5   9    7.45    7.77
   4   1   2    6.84    3.84
   4   4   8   10.50    6.38
   5   2   5   12.53    5.45
   6  -3   0   13.63    2.47
  -2   5   9  115.61    9.28
  -2   6  12    6.13    6.14
  -1   5   8    6.46    4.56
   0   6  10   61.72    9.70
   1   4   5  343.90   13.74
   1   6  10   17.85    7.41
   2   2   2   36.00    4.69
   2   6  11   -0.91    6.69
   3   1   1  301.85    9.77
   3   3   4  120.91    9.14
   3   4   6   29.11    6.65
   4   3   5   95.31    9.50
   5   1   3   45.52    6.26
   5   3   7    7.90    6.00
   6  -1   2    1.15    3.54
  -5   3  11    5.72    2.75
  -4   5  13   -0.39    4.75
  -2   3   5  481.81   11.00
  -1   3   4  707.25   14.00
   0   4   5  191.95    9.89
   0   5   7  177.74   11.25
   1   5   7   45.22    7.46
   2   4   5  206.51   11.89
   2   5   7    3.65    6.54
   2   6  10    3.57    6.79
   3   5   8   20.55    7.44
   4   2   3  286.46   12.85
   4   4   7    5.73    5.96
  -3   2   5   73.73    3.00
  -3   4   8    2.51    3.63
  -3   6  13   18.90    6.74
  -2   6  11   21.64    6.40
  -1   7  13    0.07    7.33
   0   2   2 5180.26   31.47
   0   6   9   97.46   10.65
   1   3   3  169.84    8.62
   1   6   9   25.28    7.54
   2   3   3  279.19   11.59
   3   2   2   21.83    4.82
   5   2   4   18.80    5.53
   5   3   6   -4.05    4.68
  -4   4  10   35.09    4.60
  -3   5  10   16.61    5.34
  -1   5   7  116.85    9.27
   0   7  12    3.50    6.63
   1   7  12   19.59    9.18
   2   6   9    0.91    6.52
   3   4   5  225.20   13.27
   3   5   7  107.77   11.23
   3   6  10   33.06    9.71
   4   3   4   25.36    6.53
   4   4   6    8.32    5.90
   6   1   4   13.96    5.33
  -4   5  12    5.84    4.32
  -3   6  12   10.75    5.83
  -2   5   8   26.32    5.81
  -2   7  13    4.44    6.94
  -1   6   9  134.30   10.81
  -1   7  12    1.53    6.48
   0   3   3 1009.18   17.58
   0   7  11    4.36    6.58
   1   5   6  112.51    9.66
   1   6   8   94.23   10.04
   1   7  11   41.89    9.74
   2   5   6  148.93   11.62
   3   3   3  169.35   10.56
   3   6   9   19.97    9.15
   4   5   8   11.73    7.66
   5   0   1   47.89    4.95
   5   3   5   27.14    7.17
  -4   3   8   93.27    4.84
  -2   4   6  290.36   10.54
  -2   6  10    0.48    4.07
  -1   4   5  191.64    9.07
  -1   7  11    0.96    6.93
   0   5   6  103.61    8.82
   0   6   8  315.25   15.92
   1   4   4  591.61   17.18
   1   7  10   78.76   11.96
   2   4   4  276.86   13.08
   2   6   8   22.78    7.66
   4   0   0   66.81    4.81
  -3   3   6   30.72    3.42
  -2   7  12    1.96    6.43
   0   4   4    4.05    4.71
   0   7  10   28.24    8.02
   2   7  10    9.59    8.51
   3   4   4   95.69    9.87
   3   5   6   68.56    9.36
   3   6   8   -3.81    6.19
   4   2   2   71.68    7.14
   4   4   5   -2.44    4.98
   4   5   7   12.87    6.98
   5   2   3   47.09    6.65
   6  -1   1  213.95    8.83
   6   0   2    6.61    4.15
  -5   4  12   24.34    4.08
  -3   5   9  201.45   10.33
  -3   6  11    1.45    4.92
  -1   6   8   27.25    6.18
   1   5   5   66.45    7.82
   1   6   7   96.80    9.89
   1   7   9   63.41   10.90
   2   2   1 1138.01   18.55
   2   5   5  147.32   11.27
   2   6   7  124.50   11.96
   4   3   3  138.67   10.27
   5   3   4    3.83    5.25
   5   4   6    5.50    6.37
  -4   5  11    1.22    3.31
  -2   5   7   57.36    6.60
  -2   6   9   20.82    5.46
  -2   7  11   -5.20    5.82
  -1   5   6  224.94   11.23
  -1   7  10    2.51    5.70
   0   6   7   15.17    6.27
   0   7   9   46.12    8.75
   2   3   2 1194.19   22.20
   2   7   9   35.61    9.17
   3   5   5  140.01   11.95
   3   6   7    4.55    7.71
   4   5   6    4.30    6.10
   6   2   4    6.37    5.51
  -4   4   9    1.84    2.76
  -3   4   7   77.06    5.55
   0   5   5  159.43   10.09
   0   8  11   13.52    9.33
   1   2   1 1467.91   18.37
   1   3   2  727.91   15.90
   2   4   3  694.26   19.45
   3   2   1  536.68   14.24
   3   3   2  271.86   12.30
   4  -1  -1  184.54    5.16
   4   4   4   78.99    8.65
   5   4   5   12.51    6.89
   6  -2   0   43.06    3.66
  -3   6  10   -0.92    4.48
  -1   6   7   68.53    8.61
  -1   7   9   -0.81    4.72
   0   7   8   38.66    8.48
   1   4   3  425.51   14.31
   1   6   6   58.56    8.52
   1   7   8   38.66    8.53
   1   8  10   10.58    9.48
   2   6   6   17.27    6.33
   2   7   8   20.93    8.01
   3   4   3   96.59    9.65
   4   6   7   12.61    9.10
   5  -2  -1  348.01    6.08
   5   2   2    2.94    3.95
  -5   3  10    2.96    2.01
  -4   6  12    7.58    5.31
  -3   5   8    4.79    4.17
  -3   7  12    6.66    6.23
  -2   6   8   22.89    5.99
  -2   7  10    0.66    5.84
  -1   3   3  323.61    9.25
  -1   8  11    8.43    6.85
   0   6   6   90.66    9.26
   0   8  10    6.24    6.96
   1   5   4   58.03    7.27
   2   5   4    6.91    5.41
   3   6   6    2.91    6.40
   3   7   8   -6.20    7.36
   4   5   5    4.19    5.96
   5   3   3   72.61    8.38
   6   2   3    9.71    6.13
  -4   5  10   33.40    5.06
   1   7   7   -4.75    5.73
   1   8   9    6.31    8.39
   2   7   7    7.84    7.03
   3   5   4  108.59   10.31
   4   2   1   44.16    5.80
   4   3   2   27.82    5.43
   4   4   3   15.91    6.30
   5   0   0   74.95    5.70
   5   4   4   10.96    6.79
   6   0   1   23.14    4.62
  -3   7  11    6.91    5.72
  -2   3   4   11.03    2.77
  -2   4   5  113.34    6.81
  -1   5   5   97.77    7.65
  -1   7   8   60.13    8.56
  -1   8  10    6.48    6.60
   0   3   2  540.94   12.51
   0   7   7    4.59    7.02
   0   8   9    3.73    7.73
   1   1   0  411.16    7.39
   1   6   5  112.91   10.30
   2   6   5    2.96    5.07
   3   6   5   63.36   10.22
   3   7   7    1.90    6.91
   4   6   6    0.86    6.50
  -5   4  11    8.01    2.92
  -2   5   6   30.48    5.27
  -2   7   9   13.28    5.24
  -2   8  11    7.56    7.16
  -1   6   6   60.85    8.09
   0   5   4  281.34   12.41
   1   8   8   20.84    9.10
   2   4   2   40.34    6.61
   2   8   8    0.54    8.97
   4   5   4   28.05    7.25
   5   5   5    3.92    6.67
  -4   6  11    2.12    4.55
  -2   6   7   49.02    6.98
  -1   8   9   10.79    7.61
   0   6   5  491.45   18.17
   1   7   6   23.89    6.81
   2   3   1 1073.72   20.32
   2   5   3  119.72    9.83
   2   7   6   39.43    8.83
   3   0  -1  120.57    4.52
   3   3   1   48.35    6.40
   3   4   2  385.66   15.51
   3   5   3  373.24   17.30
   3   7   6   20.90    9.07
   4   6   5   -2.89    7.18
   5   3   2   23.29    5.78
  -3   7  10    1.56    5.05
  -2   8  10    7.22    6.81
  -1   7   7   39.71    7.99
   0   2   1 1031.32   13.50
   0   7   6   41.07    8.37
   1   4   2  602.32   16.45
   1   5   3  268.98   12.75
   2   6   4   36.09    7.57
   5   2   1   13.16    4.85
   5   4   3    1.46    4.39
   6  -1   0   46.08    4.28
   6   2   2    2.40    4.33
  -4   4   8   86.49    5.33
  -3   4   6  285.73    9.07
  -2   2   3   49.38    2.59
   1   3   1  690.37   15.14
   1   6   4  204.01   12.69
   1   8   7   13.03    7.46
   2   0  -1  520.80    6.80
   2   2   0 1137.49   17.65
   2   7   5    8.39    7.78
   2   8   7    2.36    7.19
   3   6   4    6.77    5.58
   4   3   1   11.33    5.08
   4   4   2   61.51    7.52
   4   5   3   57.18    8.80
   5   5   4   10.63    6.29
  -4   5   9   35.80    4.62
  -1   8   8   25.21    7.72
   0   9   9   10.85    7.63
   1   7   5   22.33    6.52
   3   7   5   16.97    7.70
   4   0  -1   53.28    4.22
   4   6   4   14.58    7.94
  -4   3   7   26.62    2.60
  -4   6  10    3.05    3.86
  -3   6   8   20.06    4.98
  -2   8   9   14.89    7.07
  -1   6   5  170.54   10.53
   0   5   3  616.36   17.48
   1   9   8    1.67    7.94
   2   8   6   29.23    8.75
   3   8   6    2.55    9.15
   4   2   0  275.13   11.08
   4   7   5    0.93    8.55
   5  -1  -1   95.53    4.43
  -3   3   5  247.82    6.38
  -2   5   5   44.18    5.57
  -2   6   6   67.14    7.37
  -1   4   3  143.50    7.44
  -1   7   6  213.00   12.86
  -1   9   9   15.78    8.44
   0   4   2   78.26    6.95
   0   7   5   87.54    9.60
   0   9   8   14.52    8.77
   1   8   6   16.85    7.47
   2   4   1   52.56    6.75
   2   5   2  199.33   11.74
   2   6   3   60.73    8.55
   3   4   1  287.76   13.45
   3   5   2   36.18    7.08
   3   6   3    9.12    6.18
   5   3   1    6.84    4.54
   5   4   2   48.44    7.07
   5   5   3   22.64    6.91
   6   0   0    4.53    3.49
   6   3   2    5.93    5.15
  -4   7  11   13.66    5.62
  -2   7   7   44.75    7.37
  -1   8   7   39.38    8.72
   0   8   6   87.24   11.28
   1   6   3  123.15   10.10
   1   9   7   -5.21    7.73
   2   7   4  138.10   12.01
   3   7   4   18.12    7.41
   4   4   1    6.16    5.15
   4   5   2   37.63    7.89
   4   6   3    8.52    7.21
  -3   8  10    2.66    5.67
  -2   8   8    4.56    5.75
   1   2   0  600.88   11.30
   1   7   4   71.16    9.12
   1   8   5    3.46    7.44
   2   8   5   57.63   10.04
   3   3   0  243.73   10.84
   3   8   5    2.67    7.21
   4   7   4   11.49    7.32
  -5   5  11    1.47    2.98
  -1   3   2  784.65   13.13
  -1   9   8   20.39    7.68
   0   9   7    3.89    7.43
   1   4   1 2413.61   30.91
   2   9   6   24.55    9.46
   4   3   0  321.74   13.07
   5   0  -1   16.62    3.46
   5   5   2    4.37    6.26
  -5   4  10    3.61    2.21
  -3   6   7  176.07    9.52
  -3   7   8   19.75    5.55
  -2   9   9    5.35    6.86
  -1   6   4  174.99   10.25
  -1   7   5   30.38    6.56
   0   3   1  457.72   10.94
   0   6   3   88.25    8.26
   0   7   4   82.59    9.06
   1   9   6    3.54    7.03
   2   6   2  401.28   17.20
   2   7   3   45.67    7.88
   3   5   1   29.63    7.19
   3   6   2   14.30    5.73
   3   7   3   16.21    7.07
   5   4   1    7.36    5.10
   6   1   0   32.05    5.14
   6   3   1    1.49    5.35
  -4   6   9    1.15    3.61
  -4   7  10    2.47    4.98
  -3   5   6  103.76    6.54
  -3   8   9    6.05    5.51
  -2   7   6    7.48    5.28
  -1   5   3  115.64    7.92
  -1   8   6   79.72    9.18
   0   5   2  132.55    8.99
   0   8   5    6.65    5.57
   1   7   3   41.58    8.58
   2   5   1  367.07   14.76
   2   8   4   16.72    7.55
   3   8   4   18.46    8.19
   4   5   1    3.77    5.47
   4   6   2   12.41    5.74
   4   7   3    7.18    6.79
  -4   5   8   19.64    3.47
  -2   6   5  227.64   10.76
  -2   8   7   22.46    6.51
  -1   9   7    4.89    6.37
   0   9   6   12.06    7.17
   1   6   2  208.53   12.06
   1   8   4   34.95    8.02
   1   9   5   46.28   10.31
   2   9   5    6.94    7.63
   3   2  -1  211.70    8.60
   3   4   0  325.16   13.56
   5   3   0  144.65    9.64
  -2   3   3  151.56    5.44
  -2   9   8    5.65    6.58
   0  10   7   -2.03    7.56
   1   3   0 1003.39   17.06
   1   5   1  233.11   11.71
   2   4   0   28.54    5.59
   3   7   2   14.07    7.57
   4   4   0   12.02    4.45
   5   1  -1   58.57    5.16
   5   5   1   12.99    6.33
   5   6   2    5.32    6.41
  -3   4   5  439.66   10.01
  -2   5   4  152.37    7.76
  -1   7   4   37.04    7.17
  -1   8   5   70.23    9.00
   0   7   3   80.37    9.31
   2   8   3    4.16    6.44
   2   9   4   27.90    9.76
   3   6   1   44.33    7.29
   3   8   3    7.61    7.05
   4   7   2   12.35    7.92
  -3   7   7   48.63    6.54
  -3   8   8   17.95    5.87
  -1   4   2  179.87    7.68
  -1   9   6   29.74    7.65
   0   4   1  926.87   17.61
   0   9   5   17.58    7.28
   0  10   6   -3.94    7.49
   1   8   3  113.92   10.78
   1   9   4   24.42    8.90
   2   2  -1   92.74    5.59
   2   6   1  270.37   13.97
   3   5   0   98.58    9.30
   4   6   1   46.67    7.95
   5   4   0   32.04    6.54
  -4   7   9   17.29    5.13
  -3   6   6  188.84    9.24
  -2   7   5   45.32    6.66
  -2   9   7   13.40    6.79
  -1   6   3   82.29    7.21
  -1  10   7   10.44    7.03
   0   6   2  199.63   10.92
   1   7   2    8.99    5.65
   1  10   5    9.92    8.37
   3   3  -1  467.15   13.51
   4   3  -1    6.02    4.20
   4   5   0    6.21    5.34
   5   6   1   11.63    6.90
   6   3   0    3.50    4.09
   1   6   1    6.76    4.74
   2   5   0   22.41    5.15
   2   8   2   49.17    9.45
   2   9   3   11.14    8.40
   3   7   1   54.25    9.21
   3   8   2   20.63    8.20
   3   9   3    3.53    7.83
   0   8   3   93.49    9.32
   0   9   4   11.23    6.00
   2   3  -1  197.65    8.44
   2   7   1   58.97    7.90
   4   7   1   57.10    9.11
   5   5   0   24.13    5.67
  -5   3  -5   30.33    3.12
  -5   4  -6    5.68    2.97
  -4   6  -8   15.75    4.85
  -2   6  -8    2.77    4.28
  -1   2  -4 1230.50   16.33
  -1   5  -7  341.15   14.68
  -1   9  -9    7.70    7.12
   0   6  -7  326.19   15.50
   0   8  -8   14.29    7.19
   1   5  -5   21.52    5.62
   1   8  -7   39.08    8.64
   2   7  -5   61.37    9.25
   2  10  -6   27.05    9.72
   3   5  -1  205.07   11.03
   3   6  -2  104.16    9.52
   4   8   0   11.84    6.81
  -5   5  -7   18.57    4.34
  -3   7  -9   19.91    6.62
  -1   6  -8   73.81    9.14
  -1   8  -9    2.08    6.24
   1   6  -6   72.18    8.66
   1  10  -8    0.15    9.62
   2   1   2 1587.85   10.11
   2   9  -6    6.62    7.50
   3   4   0  290.94   11.13
   3   9  -4   -5.31    5.99
   4   4   4   82.88    5.58
  -2   7  -9   34.99    7.11
   0   7  -8   47.30    7.82
   1   2  -2  485.03   10.61
   1   7  -7   39.02    7.91
   1   9  -8   56.62   10.60
   2   8  -6   20.72    7.77
   3   8  -4   25.40    8.50
   4   6   1   45.77    6.62
   4   7   0   16.64    6.36
   4   8  -1    6.75    7.02
  -3   3  -6   16.44    3.69
  -3   4  -7    2.65    3.44
  -3   5  -8   71.70    7.15
  -2   3  -6   59.75    5.51
  -2   4  -7  451.50   14.52
  -1   7  -9   59.76    8.83
  -1   9 -10   22.68    9.41
   2   4  -3   57.54    6.24
   2   6  -5   12.33    6.05
  -2   5  -8   25.82    5.24
  -2   8 -10   45.74    8.82
   0   4  -6  343.80   13.25
   0   5  -7    8.42    5.50
   0   8  -9   43.88    9.25
   1   4  -5  191.21   10.33
   1   5  -6  657.62   20.26
   1   8  -8    9.52    7.35
   2   7  -6   98.06   10.27
   2   9  -7    8.94    7.72
   3   2   3  186.49    5.33
   3   5  -2  180.74   10.67
   3   6  -3  190.07   12.08
   3   7  -4   43.20    8.61
   3   9  -5   14.44    7.92
   4   6   0    0.50    4.88
   4   7  -1   45.95    8.15
  -4   4  -7  113.94    6.83
  -4   5  -8   17.03    4.86
  -3   6  -9    0.37    3.51
  -2   6  -9    5.15    4.18
  -1   4  -7   22.44    5.54
  -1   5  -8   59.15    8.22
  -1   8 -10    9.04    6.92
   0   1  -2   22.15    2.26
   0   6  -8  207.22   13.36
   0   9 -10    8.22    8.97
   1   6  -7  249.31   14.46
   1   9  -9   14.11    9.50
   2   3  -2 1292.55   21.02
   2   8  -7  175.77   14.88
   3   4  -1   62.65    6.54
   3   8  -5    5.44    6.74
   4   3   6    7.23    2.21
   4   4   3   12.08    4.00
   4   8  -2    7.30    6.41
  -4   3  -6   66.11    4.64
  -4   6  -9    6.30    4.40
  -3   2  -5   21.88    3.03
  -3   7 -10    9.79    6.42
  -2   2  -5  291.87    8.28
  -2   7 -10   74.94   10.07
  -1   1  -3 2459.06   17.13
  -1   3  -6   96.43    7.21
  -1   6  -9    1.89    4.95
   0   7  -9   28.41    7.24
   1   3  -4  229.78    9.90
   1   7  -8    3.68    6.31
   2   5  -5  230.48   13.29
   2   6  -6  110.10   11.39
   2   9  -8    5.48    9.23
   3   9  -6    6.04    8.90
  -1   7 -10   49.10    9.56
   0   8 -10   20.55    8.33
   1   8  -9   25.54    8.76
   2   4  -4  175.40   10.44
   2   7  -7   18.66    7.46
   3   5  -3   25.84    6.79
   3   6  -4   17.60    6.06
   3   7  -5   12.42    5.92
   4   7  -2   30.78    7.49
   4   8  -3    5.80    7.41
  -2   8 -11   13.74    7.69
   0   2  -4  132.11    6.61
   0   5  -8  399.25   17.31
   1   5  -7  181.91   12.68
   1   6  -8   19.49    7.85
   1   9 -10    9.50   10.15
   2   8  -8   -1.90    7.32
   3   8  -6    6.17    7.13
  -3   5  -9   35.13    6.08
  -2   4  -8   37.84    6.09
  -2   5  -9    6.90    5.12
  -2   6 -10    8.83    5.61
  -1   2  -5  803.60   14.91
  -1   8 -11    1.15    6.76
   0   6  -9   85.22    9.96
   0   7 -10   16.12    8.54
   1   4  -6  203.03   11.24
   1   7  -9   13.66    7.32
   2   9  -9   15.38   10.69
   3   4  -2  223.97   11.21
   3   9  -7    7.64    8.65
   4   5   0    3.03    4.22
   4   7  -3   36.10    8.52
  -3   4  -8   81.03    6.95
  -3   6 -10   18.92    6.18
  -1   5  -9  101.47   10.06
  -1   6 -10    0.65    5.67
   0   8 -11    9.53    8.88
   1   2  -3 3757.42   31.88
   1   8 -10   13.98    8.31
   2   2  -1  103.52    5.58
   2   3  -3 2827.45   33.26
   2   5  -6   79.99    8.95
   2   6  -7  276.40   15.86
   2   7  -8   39.25    9.01
   3   6  -5   86.37    9.71
   3   7  -6   16.44    7.28
   3   8  -7    2.32    8.48
   4   3   5  105.23    4.52
   4   6  -2   11.67    5.87
   4   8  -4   26.60    7.96
  -5   4  -7   13.67    3.46
  -3   7 -11    6.97    6.52
  -2   3  -7  453.20   13.20
  -1   4  -8  107.58    8.60
  -1   7 -11    0.68    7.33
   0   3  -6  423.83   13.79
   1   1  -1 2511.11   18.43
   1   3  -5  128.80    8.50
   2   4  -5  152.70   10.56
   2   8  -9   83.14   12.89
   3   5  -4   54.56    7.67
  -4   5  -9   14.86    4.88
  -3   3  -7  220.78    8.82
  -1   8 -12    7.82    8.53
   1   5  -8    4.70    7.20
   1   6  -9   88.95   10.08
   1   7 -10   33.26    9.88
   3   2   2   13.32    3.11
   4   5  -1   89.23    8.47
   4   7  -4    4.19    7.05
   4   8  -5   10.94    7.38
  -4   2  -5    6.22    1.89
  -4   4  -8   11.76    3.81
  -1   3  -7  286.76   11.49
   0   5  -9  155.84   11.77
   0   7 -11   13.91    7.75
   1   4  -7  330.00   15.18
   1   8 -11   -8.85    6.68
   2   6  -8   56.40    8.75
   2   7  -9   71.27   11.89
   3   4  -3  207.45   11.17
   3   6  -6   -2.65    4.77
   3   7  -7   18.80    7.83
   3   8  -8   -0.07    7.34
   4   6  -3  136.42   11.09
   5   6   2    3.89    4.97
  -2   5 -10    1.42    4.90
  -2   6 -11    6.04    5.82
  -2   7 -12   39.52    9.56
   0   4  -8   62.62    7.66
   0   8 -12   -2.78    7.89
   2   3  -4   46.16    6.77
   2   5  -7   42.65    7.95
   2   8 -10    4.22    7.94
   3   5  -5  243.50   14.10
   4   5  -2  167.11   11.37
   4   7  -5   30.55    8.99
   4   8  -6   27.79   10.30
  -3   5 -10   12.26    5.15
  -3   6 -11    1.44    5.24
  -2   4  -9  136.37    9.57
  -1   5 -10   17.32    5.79
  -1   6 -11   12.41    6.27
  -1   7 -12   12.12    7.24
   0   2  -5 3259.13   32.12
   1   6 -10   16.67    8.22
   2   4  -6  315.02   15.03
   3   7  -8   57.12   11.30
   4   3   4   30.15    3.50
   4   6  -4   21.89    7.13
   5   5   5    3.97    3.14
  -3   4  -9   73.80    7.35
  -2   1  -4  290.70    6.01
  -2   2  -6  581.09   12.42
  -1   4  -9   54.59    7.17
   0   1  -3   77.74    4.47
   0   3  -7  115.57    8.40
   0   6 -11  111.24   12.12
   0   7 -12   19.51    9.30
   1   2  -4  224.11    9.26
   1   3  -6  241.69   11.51
   1   5  -9   31.09    7.59
   1   7 -11   25.27    8.77
   1   8 -12    1.47    8.46
   2   2  -2  132.22    6.90
   2   6  -9  149.80   13.72
   2   7 -10   11.41    8.12
   3   4  -4  197.21   12.03
   3   6  -7  141.34   12.78
   3   8  -9    4.60    8.09
   5   5   4   12.08    4.14
  -5   3  -6   46.89    3.23
  -4   3  -7   15.01    3.25
  -1   2  -6  919.52   17.38
   0   5 -10   30.88    7.07
   1   4  -8  316.00   15.79
   2   1   1 1685.99   13.27
   2   5  -8  120.70   11.50
   2   8 -11    5.61    8.92
   3   3  -2  302.90   12.09
   3   5  -6   36.88    7.80
   4   5  -3   -3.68    5.20
   4   7  -6   45.25    9.47
  -4   5 -10    3.74    4.72
  -3   2  -6  291.98    7.96
  -2   3  -8   48.38    5.76
  -1   3  -8  165.59    9.90
  -1   6 -12    3.90    7.05
   0   4  -9    7.09    5.33
   2   3  -5  157.24   10.19
   3   2   1  607.42   11.60
   3   7  -9   10.56    8.19
   3   8 -10    2.20    8.77
   4   3   3  147.30    6.46
   4   6  -5    2.19    5.09
   5   5   3   18.41    4.78
  -2   5 -11    8.97    5.41
  -1   1  -4  701.16   10.99
  -1   5 -11    2.29    5.86
  -1   7 -13    1.33    6.81
   1   6 -11    9.24    7.36
   1   7 -12    8.06    8.16
   2   4  -7   94.02    9.47
   2   6 -10    7.85    8.66
   2   7 -11    8.58    8.20
   3   4  -5  146.68   11.52
   3   6  -8   31.79    7.99
   4   7  -7   47.91   10.07
   5   6  -1    5.93    5.48
  -3   3  -8  230.43    9.51
  -3   5 -11   15.22    5.54
  -3   6 -12    4.57    5.64
  -2   4 -10   23.25    5.79
  -1   4 -10  139.00   11.11
   0   5 -11   -3.36    6.01
   0   6 -12   29.60    8.42
   0   7 -13   -3.67    7.66
   1   1  -2  130.05    5.39
   1   3  -7   17.98    5.69
   1   5 -10    4.34    5.43
   2   2  -3  639.24   15.40
   2   5  -9   25.58    7.45
   3   5  -7   47.78    8.37
   4   5  -4   62.96    8.26
   4   6  -6   18.37    7.20
   5   5   2    6.67    4.45
  -5   4  -8    8.05    3.01
  -4   4  -9    2.14    3.62
   0   2  -6 1122.15   20.90
   0   3  -8  106.22    8.54
   1   2  -5  714.27   16.88
   1   4  -9  517.09   19.99
   3   6  -9   52.34   10.12
   3   7 -10   24.59    9.42
   4   3   2   25.21    4.00
   4   4  -2   48.51    6.78
   4   7  -8   15.13    9.83
   5   5   1    9.09    5.26
   5   6  -2    9.84    6.32
  -3   4 -10   10.85    4.85
  -2   6 -13   15.94    7.71
  -1   6 -13   42.86    9.81
   0   4 -10    1.94    5.45
   1   6 -12    0.32    7.24
   1   7 -13   10.05    8.22
   2   3  -6  435.65   16.10
   2   4  -8  135.09   11.42
   2   6 -11   38.97    9.66
   2   7 -12   11.22    8.50
   3   4  -6  210.23   13.77
   3   5  -8   43.40    9.09
   4   5  -5   63.83    8.59
   4   6  -7   14.27    7.93
   5   6  -3   12.85    6.87
  -2   5 -12    6.21    6.07
  -1   2  -7  114.84    7.64
  -1   3  -9  128.20    9.52
  -1   5 -12    2.66    6.27
   1   5 -11   24.51    7.77
   2   5 -10   -1.44    5.49
   3   3  -4   42.71    6.96
   3   7 -11    5.39    8.35
   4   3   1    8.60    3.60
   4   4  -3  231.22   12.87
   4   7  -9   13.64   10.00
  -3   1  -4  270.13    3.64
  -2   2  -7  345.04   10.62
  -2   3  -9    9.19    4.43
   0   1  -4   80.61    5.36
   0   5 -12   -1.15    5.92
   1   3  -8  305.20   14.27
   2   2  -4  133.19    8.80
   2   7 -13   -5.40    9.86
   3   6 -10    6.89    7.78
   4   5  -6   44.20    8.66
   4   6  -8   16.79    9.17
   5   6  -4    3.92    6.84
  -3   5 -12   -0.34    4.80
  -2   4 -11  132.35   10.26
  -1   4 -11   -1.93    4.45
   0   2  -7  374.35   13.72
   0   3  -9  266.84   13.31
   1   2  -6   70.80    7.82
   1   4 -10   98.69   10.56
   1   6 -13   19.42    8.77
   2   3  -7   59.57    8.38
   2   4  -9   14.32    6.90
   2   6 -12   22.84    9.71
   3   4  -7  117.31   11.07
   3   5  -9  316.68   18.26
   3   7 -12    9.43   10.84
   4   4  -4  105.09    9.90
  -4   3  -8   11.78    3.46
  -1   6 -14    7.62    7.54
   0   4 -11   25.79    6.83
   0   6 -14   -1.22    8.38
   1   1  -3 1860.96   21.13
   1   5 -12  108.44   12.31
   2   5 -11    2.88    6.79
   3   3  -5   10.51    6.10
   3   6 -11   18.59    8.96
   4   5  -7    3.84    6.77
   5   5  -2   53.94    8.03
   5   6  -5   37.91    9.32
  -4   4 -10    9.73    4.40
  -3   3  -9   44.26    5.17
  -2   5 -13   11.66    6.70
  -1   5 -13   16.79    6.70
   0   5 -13    0.87    7.72
   1   3  -9   -0.97    6.62
   3   4  -8   48.78   10.21
   4   4  -5   19.05    6.84
   4   6  -9   71.35   11.66
   5   5  -3   20.17    6.90
   5   6  -6   12.97    8.41
  -3   2  -7   17.73    3.54
  -3   4 -11   26.38    5.54
  -1   1  -5 2338.75   22.57
  -1   3 -10   55.06    7.06
   1   4 -11  198.05   14.12
   1   6 -14   16.01    9.44
   2   2  -5   88.83    7.63
   2   3  -8  121.61   11.06
   2   4 -10   18.68    7.41
   2   6 -13    1.82    7.84
   3   2  -2  618.82   15.61
   3   5 -10   34.08    9.17
   3   6 -12    4.21    9.55
   4   5  -8   18.62    8.73
  -2   1  -5  204.39    5.99
  -2   3 -10   15.21    4.78
  -1   2  -8    7.33    3.77
  -1   4 -12   28.98    6.42
   0   3 -10   -2.58    4.70
   0   4 -12    6.30    6.47
   1   2  -7   20.96    5.35
   1   5 -13   -0.40    6.97
   2   5 -12   36.89    9.60
   3   3  -6  312.00   15.00
   4   3  -2  337.47   13.74
   4   4  -6   56.34    9.15
   4   6 -10    4.21    8.11
   5   4   2   49.01    5.57
   5   4   3   -1.73    3.13
   5   4   4   19.27    3.45
   5   5  -4   18.02    7.20
   5   6  -7    1.01    7.93
  -4   2  -6   48.30    2.73
  -2   2  -8  261.68   10.04
  -2   4 -12   16.01    6.04
  -1   5 -14   10.76    7.79
   0   1  -5 2243.97   25.22
   0   2  -8  484.26   16.00
   0   5 -14   81.99   12.30
   2   6 -14   14.59    9.84
   3   4  -9  132.69   12.23
   3   5 -11    9.99    8.05
   4   5  -9   27.67    9.70
   5   4   0   20.56    5.24
   5   4   1    3.26    4.02
   5   5  -5   24.79    8.13
  -2   5 -14    6.69    7.00
   1   3 -10   75.72    9.26
   1   4 -12  149.06   12.95
   2   2  -6   66.09    7.20
   2   3  -9   71.21    9.18
   2   4 -11   27.83    7.58
   2   5 -13   17.57    9.90
   3   2  -3  434.78   14.10
   3   3  -7   32.23    7.23
   3   6 -13   -0.82    9.06
   4   3  -3  107.93    9.49
   4   4  -7   34.82    8.40
   4   6 -11   26.39   10.07
   5   4   5   14.00    2.42
  -3   3 -10    9.69    4.09
  -1   3 -11    8.70    5.68
  -1   4 -13   18.11    6.74
   0   3 -11  151.65   12.31
   0   4 -13   48.25    9.24
   1   2  -8   62.68    8.10
   1   5 -14   22.27    8.95
   2   1  -2  354.53   10.04
   3   5 -12   14.00    8.55
   4   3  -4   76.28    8.83
   4   5 -10   37.33   10.85
   5   5  -6   27.45    7.80
  -4   4 -11    3.74    4.22
  -3   4 -12   21.84    5.45
  -2   3 -11   17.83    5.22
  -1   2  -9  166.40    9.84
   0   2  -9  127.23    9.81
   2   2  -7   97.42    9.23
   2   4 -12   17.14    9.18
   3   2  -4  539.53   16.57
   3   3  -8  184.05   13.92
   4   4  -8  111.12   12.14
   5   4  -3   14.72    5.99
   5   5  -7   30.47    9.27
  -4   3  -9   16.03    3.68
  -2   4 -13   15.08    6.36
  -1   1  -6  403.96   10.98
  -1   5 -15   12.92    7.25
   0   1  -6  859.35   17.56
   0   5 -15   16.34    8.39
   1   1  -5   70.11    6.16
   1   4 -13   62.59   10.25
   1   5 -15   11.36    9.83
   2   3 -10   65.53    9.52
   2   5 -14    6.71    8.30
   3   4 -11   78.31   12.30
   3   5 -13   32.52   11.22
   4   3  -5   10.79    6.32
   4   5 -11   27.32   10.79
  -3   2  -8  102.16    5.99
  -2   2  -9  107.12    7.64
  -1   3 -12  104.43   10.26
   0   3 -12    7.62    6.75
   0   4 -14    5.91    7.67
   1   2  -9  342.54   15.71
   2   1  -3 1279.21   20.12
   3   2  -5  112.14    8.81
   3   3  -9  317.32   18.07
   4   4  -9   54.85    9.45
   5   4  -4   20.14    5.75
   5   5  -8    3.84    7.00
  -1   4 -14   12.59    5.75
   1   3 -12  128.82   13.00
   1   4 -14   34.85   10.25
   2   2  -8   43.15    7.03
   2   3 -11  257.52   16.30
   2   4 -13  131.73   13.81
   2   5 -15    7.00    9.48
   3   4 -12   31.31   10.45
   4   3  -6    1.20    4.95
   4   5 -12    4.78    9.85
   5   4  -5  113.40   11.22
   5   5  -9   14.04    9.19
  -3   4 -13    4.14    5.06
  -2   1  -6  155.09    6.04
  -2   3 -12   48.54    6.87
  -2   4 -14   22.96    7.03
  -1   2 -10   81.18    8.05
   0   2 -10   25.02    5.90
   2   1  -4  938.05   19.11
   3   2  -6  121.25    9.64
   3   5 -14   37.32   11.54
   4   3  -7   13.12    7.26
   4   4 -10  137.39   13.98
  -3   3 -11   20.70    4.54
  -1   1  -7  658.05   15.01
   0   1  -7 3412.18   36.79
   0   3 -13   15.97    7.45
   0   4 -15    4.75    7.95
   1   2 -10  472.68   18.83
   2   2  -9   26.42    6.73
   2   3 -12  117.30   13.29
   2   4 -14   17.00    8.72
   3   3 -10   22.95    8.07
   5   4  -7   38.28    9.36
  -1   3 -13    5.99    5.73
  -1   4 -15   14.22    7.68
   1   3 -13  162.70   13.84
   1   4 -15   36.44   10.47
   2   1  -5 1610.89   26.63
   3   2  -7    3.44    5.10
   3   3 -11  197.54   16.15
   3   4 -13    9.26    8.38
   4   2   0  292.44   10.36
   4   3  -8   33.75    8.14
   4   4 -11   29.02    9.27
   5   4  -8   22.01    9.05
  -2   2 -10   24.70    4.94
  -1   2 -11   12.41    5.80
   0   2 -11   39.51    7.08
   1   1  -7   99.61    8.43
   2   2 -10   33.58    8.68
   2   4 -15    0.22    9.18
   3   2  -8   21.13    7.71
   4   2  -3    9.42    5.37
   4   2   1   42.69    4.51
   4   3  -9   68.53   10.72
   4   4 -12   17.62   10.19
  -4   3 -10    0.22    3.01
  -3   2  -9   14.94    3.96
  -2   3 -13    5.87    5.27
   0   1  -8   14.98    4.81
   0   3 -14    2.90    7.07
   0   4 -16   12.24    8.94
   1   2 -11  136.25   11.68
   1   3 -14    5.00    8.17
   1   4 -16    1.55    9.07
   2   1  -6  976.93   22.18
   2   3 -13   88.92   11.88
   3   3 -12   81.85   12.62
   3   4 -14   20.35    9.43
   4   2   2   78.46    4.59
   5   3  -3   31.25    6.62
   5   3  -1    0.94    3.57
   5   3   0  147.66    8.53
   5   4  -9   49.95   10.56
  -3   3 -12    4.39    4.69
  -2   1  -7   93.86    5.72
  -1   1  -8  283.23   11.11
  -1   3 -14    6.60    5.96
   1   1  -8   95.54    8.43
   2   2 -11   12.36    8.42
   3   2  -9  206.11   14.12
   4   2  -5   48.09    8.00
   4   3 -10  107.94   12.19
   4   4 -13    6.68    8.76
   5   3  -5    6.52    5.73
   5   3  -4   42.17    7.18
   5   3   1    7.42    3.66
   5   4 -10    3.34    8.68
  -2   2 -11   19.88    5.32
   0   2 -12   48.31    7.71
   1   2 -12  194.37   14.29
   2   1  -7  488.26   16.95
   2   3 -14    9.06    7.97
   2   4 -16   55.89   12.47
   3   1  -3  183.43    9.53
   3   1   0  110.13    5.54
   3   3 -13   33.93   10.71
   3   4 -15    7.13    9.86
   4   2  -6  132.59   11.36
   4   3 -11    2.31    8.86
   5   3  -6   12.51    6.53
   5   4 -11    2.79    9.30
  -4   2  -7   17.54    2.32
  -3   1  -5   69.99    2.42
  -1   2 -12  195.03   12.01
   0   1  -9  389.36   14.66
   0   3 -15    2.03    6.95
   1   1  -9    1.57    5.79
   1   3 -15   12.93    7.80
   2   2 -12   87.77   11.49
   3   1  -4   81.14    7.65
   3   2 -10  215.09   15.01
   4   2  -7    7.38    6.97
   5   3  -7   10.14    7.56
   5   3   2   26.93    3.97
   6   4  -5    9.18    6.67
   6   4  -4    5.30    5.81
  -2   3 -14   15.80    6.14
  -1   1  -9  143.74    8.94
  -1   3 -15   26.31    7.93
   0   2 -13   26.98    7.82
   1   2 -13  142.19   13.82
   2   1  -8  171.17   11.23
   2   3 -15   16.16    8.69
   3   1  -5  163.88   10.48
   3   1   1  304.32    7.02
   3   2 -11   51.94   10.20
   3   3 -14    1.84    7.88
   4   2  -8   65.55   10.11
   4   3 -12    6.60    7.96
   5   3  -8   -2.56    6.07
   6   4  -1   12.96    5.40
  -3   2 -10   23.74    4.28
  -3   3 -13   37.74    6.75
  -1   2 -13   59.70    8.56
   0   1 -10   29.50    6.70
   0   3 -16    0.13    7.52
   1   3 -16    0.61    8.69
   2   1  -9  161.70   12.19
   2   2 -13  117.21   13.50
   3   1  -6  280.34   13.38
   4   2   3  280.91    5.47
   4   3 -13    4.75    9.45
   5   3  -9   40.00    9.38
  -4   3 -11   27.35    4.39
  -2   1  -8  133.55    6.95
  -2   2 -12   20.29    5.57
   0   0  -3 4097.83   25.22
   1   2 -14   38.47    9.92
   2   3 -16    3.53    8.21
   3   1  -7  177.17   11.65
   3   2 -12   78.58   11.44
   3   3 -15   15.08   10.08
   5   3 -10   -1.23    7.06
  -2   3 -15    6.28    5.86
  -1   1 -10  196.90   10.72
  -1   3 -16    3.60    6.41
   0   0  -4 1584.46   18.49
   0   1 -11   27.48    7.04
   0   2 -14    6.15    5.51
   1   1 -11   -2.73    6.63
   2   1 -10  141.78   11.70
   2   2 -14   83.91   12.67
   3   1  -8   30.51    6.96
   4   2 -10  111.12   12.63
   4   3 -14   -2.35    7.95
   5   3 -11    8.83    8.04
   5   3   3   83.63    4.43
  -1   2 -14   59.81    8.72
   1   0  -4  860.95   15.69
   1   0  -3   87.11    5.35
   1   0  -2 3865.91   25.39
   1   2 -15   10.56    8.33
   3   1  -9   37.57    8.78
   4   2 -11  137.66   14.09
   5   3 -12   13.00   10.23
  -3   2 -11   -2.55    3.31
  -2   1  -9    4.80    3.50
  -2   2 -13   30.00    6.19
  -1   1 -11   32.50    6.45
   0   0  -5  401.06   10.72
   0   2 -15    1.81    6.16
   1   0  -5    0.23    3.80
   1   1 -12   76.75    9.65
   2   1 -11  279.76   16.30
   2   2 -15   -8.36    6.74
   3   1   2  189.92    4.12
   3   2 -14   48.48   10.73
   4   2 -12   61.06   11.17
   5   2  -7    7.92    6.47
   5   2  -6   20.91    6.94
   5   2  -5    3.26    5.53
   5   2  -4  121.07   10.20
   0   0  -6 1651.13   23.22
   0   1 -12  118.96   10.54
   1   0  -6  211.21    9.94
   1   2 -16   10.21    8.73
   2   1 -12  127.66   12.22
   3   1 -10   81.12   10.32
   4   1  -5  220.68   12.89
   4   2 -13    5.80    9.61
   5   2  -9    1.64    7.84
   5   2  -8   19.85    7.48
   6   3  -8   19.02    8.95
   6   3  -7   38.02    9.58
   6   3  -6   -1.09    6.38
   6   3  -5   -0.31    5.75
   6   3  -4   26.34    6.80
  -4   2  -8   82.87    3.85
  -3   1  -6   55.84    2.90
  -1   0  -3 1383.65   11.18
  -1   2 -15   17.92    6.65
   0   0  -7  136.26    8.84
   0   2 -16   12.14    8.03
   1   0  -7  138.82    9.17
   1   1 -13    4.65    5.76
   2   0  -4  405.39   12.73
   2   2 -16   27.44   10.25
   3   1 -11   -0.59    5.74
   3   2 -15    4.66    8.31
   4   1  -8  379.20   19.11
   4   1  -7  237.01   14.50
   4   1  -6  183.15   12.24
   4   1  -3  358.41   13.78
   5   2 -10    9.04    8.76
   5   2  -1   24.74    5.21
   6   3  -2   26.57    6.47
  -2   1 -10   80.69    6.66
  -2   2 -14    6.28    5.30
  -1   0  -4  443.15    8.13
  -1   1 -12  110.85    9.69
   0   1 -13  200.99   13.49
   1   0  -8  337.44   13.93
   1   2 -17    3.99    9.03
   2   0  -6   44.91    6.70
   2   0  -5  590.65   16.06
   2   0  -3   28.45    4.23
   2   1 -13  107.12   12.19
   3   1 -12  193.62   15.36
   3   2 -16   -2.59   10.27
   4   1  -9   85.52   11.37
   4   2 -14    3.43    8.28
   5   2 -11    0.30    7.43
  -3   2 -12    5.96    3.51
  -1   0  -5  659.07   11.56
  -1   0  -2   69.38    1.84
  -1   2 -16   13.47    7.43
   0   0  -8 1010.46   21.37
   0   2 -17    7.44    8.21
   1   1 -14   -2.88    6.03
   2   0  -8   26.60    6.27
   2   0  -2   18.77    3.72
   2   1 -14   36.15    9.20
   3   1 -13   29.23    9.07
   4   1 -10   59.81    9.68
   4   2 -15    0.35    9.20
   5   2 -12   13.13    8.80
   6   3  -1   63.43    7.18
  -2   1 -11   47.09    6.15
  -2   2 -15    7.57    6.67
  -1   0  -6  474.47   11.25
  -1   1 -13  111.88   10.21
   0   0  -9  228.03   11.87
   0   1 -14   46.64    7.99
   1   0 -10  722.35   22.55
   1   1 -15    3.90    7.94
   2   0  -9  120.27   10.28
   3   1 -14   10.42    9.47
   4   1 -11   93.29   11.70
   5   2 -13   -0.51    9.09
   5   2   0  101.50    6.70
  -3   1  -7  290.80    6.85
  -1   0  -7  216.58    8.86
   0   0 -10   12.32    5.83
   2   0 -10  194.56   13.12
   3   0  -7  273.81   14.37
   3   0  -6  107.10    9.47
   3   0  -5  105.68    8.89
  -4   2  -9   19.44    3.10
  -3   2 -13   -2.00    3.94
  -1   0  -8   12.38    4.38
  -1   1 -14   25.90    6.78
   0   1 -15   18.62    7.08
   1   0 -11  248.76   14.75
   1   1 -16   11.61    8.76
   2   0 -11   48.87    8.77
   2   1 -16   19.29   10.09
   3   0  -9  254.56   15.57
   3   0  -8  261.93   14.47
   3   0  -4  565.87   16.36
   3   1 -15   13.79    9.58
   4   1 -13    3.79    7.90
   5   1  -8   81.49   10.87
   5   1  -7   44.19    8.61
   6   2  -9   34.52   10.47
   6   2  -8    3.46    8.07
   6   2  -7    9.73    7.83
   6   2  -6   -1.59    6.31
   6   3   0    7.21    4.08
  -2   1 -12   18.04    5.14
   0   0 -11   44.61    6.99
   0   1 -16   -0.75    7.00
   2   0 -12   28.10    8.67
   3   0 -10    1.70    6.31
   3   0  -3  322.05   11.77
   3   1 -16    3.49    8.35
   4   1 -14   11.04    8.67
   4   1   0  230.68    8.32
   5   1 -11   33.21   10.72
   5   1 -10   13.52    7.92
   5   1  -9   37.59    8.84
   5   1  -6   39.53    7.43
   5   1  -5  192.26   12.83
   6   2  -5    6.34    6.21
  -3   1  -8    1.82    2.73
  -3   2 -14    7.21    5.15
  -1   0  -9   19.70    4.98
  -1   1 -15   16.44    6.86
   0   0 -12  248.68   14.49
   1   1 -17   36.22    9.63
   2   0 -13   64.59   10.72
   2   1 -17   12.55    9.73
   3   0 -11   86.24   10.80
   4   1 -15   12.47   10.00
   5   1 -12   20.87    9.32
   5   1  -4   65.37    8.17
   5   2   1   14.55    3.56
  -2   1 -13    5.53    4.59
  -1   0 -10   42.45    6.16
   0   1 -17    4.97    7.79
   2   0 -14   32.37   10.04
   3   0 -13    5.98    8.88
   4   0  -9  260.87   16.75
   4   0  -8  100.66   11.62
   4   0  -7   24.09    8.09
   5   1 -13   13.58    9.86
  -4   2 -10   15.07    3.09
  -3   1  -9   73.48    5.16
  -1   0 -11    8.73    5.09
  -1   1 -16   -1.63    6.34
   0   0 -13   29.23    6.98
   3   0 -14   22.62   10.35
   4   0 -11   48.89    9.41
   4   0 -10   92.87   11.11
   4   0  -6  136.77   10.76
   4   0  -5  106.85    9.71
   6   3   1    3.89    3.05
  -2   1 -14   23.48    5.90
   0   0 -14   67.22    9.52
   1   0 -15   -1.17    6.70
   2   0 -15    9.15    7.87
   3   0 -15    6.16    9.80
   4   0 -13   73.49   12.83
   4   0 -12   17.04    8.57
   4   0  -4  300.24   13.52
   6   2  -2   37.31    6.75
  -3   1 -10   20.85    4.03
  -1   0 -12    6.99    5.17
   1   0 -16    9.23    8.74
   2   0 -16   13.83    9.32
   3   0 -16    2.52    9.75
   4   0 -14    9.82    8.65
   6   1 -10   -1.49    7.87
   6   1  -9   16.87    8.77
   6   1  -8   -4.06    7.71
   6   1  -7   82.28   11.47
  -4   2 -11    6.07    3.10
  -2   1 -15   -2.03    4.70
  -1   0 -13    5.59    5.54
   0   0 -15   -3.61    5.50
   2  -1  -9  266.59   14.99
   2   0 -17   -1.45    7.75
   4   0 -15   20.84   10.51
   4   0  -3   61.45    6.96
   4   1   1  138.75    5.58
   5   0 -11    9.84    9.41
   5   0 -10   10.22    8.81
   5   0  -9   43.92    9.77
   5   0  -8   35.65    8.94
   6   1  -6   23.54    7.69
  -3   1 -11   14.55    4.11
   0   0 -16   74.46   11.33
   1  -1 -10   71.53    8.74
   1  -1  -9  471.77   17.43
   1  -1  -8   71.78    7.93
   1  -1  -7  867.28   20.73
   1  -1  -6  671.12   17.85
   1   0 -17    8.56    7.94
   2  -1 -11  113.11   11.56
   2  -1 -10   71.32    9.31
   2  -1  -7   52.74    7.27
   2  -1  -6   16.98    5.57
   3  -1 -10  214.90   15.42
   3  -1  -9  170.20   13.50
   5   0 -13   10.24    8.79
   5   0 -12   44.08   10.75
   5   0  -7  106.12   11.01
   6   1  -5   36.76    7.75
   6   2  -1    4.91    4.66
  -2   0  -8  198.47    8.16
  -2   0  -7  208.22    7.36
  -1   0 -14   94.50    9.29
   1  -1 -12  223.43   14.84
   2  -1 -13  374.67   20.35
   2  -1  -5  187.23   10.37
   3  -1 -12   25.26    7.79
   3  -1 -11   17.30    7.40
   3  -1  -8   48.36    7.96
   3  -1  -7   61.16    7.90
   5   0  -6   45.26    7.74
   5   1  -1   57.21    5.85
  -4   2 -12    6.58    3.27
  -3   1 -12   45.24    5.71
  -2   0 -10  128.02    8.16
  -2   0  -9  266.52    9.91
  -2   0  -6  574.74   10.09
  -1   0 -15    3.38    6.16
   0  -1 -10  442.14   17.09
   0  -1  -8  281.74   12.10
   0  -1  -7  758.11   18.05
   0   0 -17   25.60    8.35
   1  -1 -13   65.79    9.44
   1  -1  -5  886.67   18.31
   3  -1 -14    2.53    7.74
   3  -1 -13   50.18   10.27
   3  -1  -6   40.15    6.59
   4  -1 -11   19.35    9.36
   4  -1 -10  179.32   14.99
   5   0  -5   77.91    9.52
  -2   0 -11  104.21    7.94
   0  -1 -11  374.74   16.52
   1  -1 -14   13.61    7.53
   2  -1 -15   -2.30    7.07
   2  -1  -4  372.84   12.29
   3  -1 -15   40.64   11.30
   3  -1  -5  365.64   14.22
   4  -1 -14   22.88   10.97
   4  -1 -13   -0.38    7.77
   4  -1 -12   11.68    8.13
   4  -1  -9   36.66    8.36
   4  -1  -8   57.13    9.16
   6   0 -10   -2.67    8.58
  -3   1 -13    3.87    4.45
  -2   0 -12   23.10    5.43
  -1   0 -16    1.43    5.25
   0  -1 -13   13.11    7.12
   1  -1  -4  156.50    8.19
   2  -1 -16   11.65    8.33
   3  -1 -16    1.65    9.23
   4  -1 -15    3.78    9.74
   4  -1  -7  388.12   17.90
   5   0  -4  138.72   10.50
   6   0  -9   27.58    8.94
   6   0  -8   19.72    8.82
  -2   0 -13   -1.16    4.47
   0  -1 -14   73.12   10.33
   0  -1  -5  713.79   14.81
   1  -1 -16   -4.72    6.74
   2  -1 -17   21.90   10.24
   3  -1  -4  226.29   10.75
   3   0   0  639.29   11.13
   4  -1  -6  438.68   18.02
   5  -1 -13   -0.84    9.83
   5  -1 -12    6.37    8.40
   5  -1 -11    9.79    9.38
   5  -1 -10    7.26    8.85
   6   0  -7   56.38   10.53
   0  -1 -15    6.08    7.31
   1  -1 -17   35.41    9.84
   2  -1  -3  216.75    8.89
   4  -1  -5  224.90   13.02
   5  -1  -9   89.48   11.28
   5  -1  -8   78.03   11.05
   1  -1  -3 3554.19   29.99
  -2   7  -1   88.57    6.09
  -2  10   1    8.71    5.38
  -1   5  -1  896.44   15.11
   0   4   0  134.36    6.79
   0   8   2    4.13    4.84
   0  10   4    4.77    6.46
   1   5   2   20.34    5.27
   1   7   3   44.36    8.57
   1   8   4   25.45    6.98
   1   9   5   43.87    9.33
   2   7   6   44.25    9.08
   2   8   7    5.92    7.54
   3   3   7   59.32    7.84
   3   5   8   23.81    7.71
   3   6   9   19.17    8.27
   4   0  12   23.92    6.18
  -2   9   0   53.52    6.59
  -1   9   1   31.78    6.58
  -1  10   2   38.57    7.45
  -1  11   3    6.16    6.70
   0   7   1   13.36    4.91
   2   5   4    7.46    6.76
   3   4   7    4.06    5.23
  -4   7  -2   49.54    2.83
  -4   9  -1    5.12    3.00
  -3  10   0   14.49    5.00
  -1   8   0    5.24    4.64
   0   5   0  263.42   10.20
   0  10   3   -0.67    6.87
   1   6   2  216.12   12.11
   1   9   4   24.71    9.00
   2   7   5   12.66    7.07
   2   8   6   35.94    9.80
   3  -4   9   97.30    3.58
   3  -3   8  275.63    7.19
   3   1   6  240.21   11.39
   3   2   6  168.28   10.97
   3   5   7  104.77   11.37
   3   6   8    6.28    7.03
   4   0  11   17.31    5.65
   4   1  11   18.44    6.58
   4   2  11   14.48    7.35
  -1   6  -1   43.90    5.04
   0   9   2   11.79    6.09
   1   2   1 1490.95   18.97
   1   3   1  651.93   14.66
   1   8   3  117.69   10.92
   1  10   5    8.43    8.44
   2   2   3  431.69   13.19
   2   3   3  303.12   12.36
   2   6   4   37.49    7.84
   3   3   6   10.86    5.60
   3   4   6   33.57    7.94
   3   6   7   18.94    8.89
   3   7   8    1.67    8.81
   4  -2  12    9.06    4.39
  -3   9  -1    2.94    3.55
  -2   5  -2  189.07    5.49
  -2   8  -1    4.27    3.40
  -2  11   1   43.37    8.02
  -1  10   1   57.04    8.70
  -1  11   2   20.97    7.99
   0   6   0  110.02    7.76
   0   8   1   30.83    6.22
   1   4   1 2521.78   31.62
   1   7   2   10.66    5.96
   2   1   3 1548.58   21.38
   2   4   3  724.76   20.17
   2   8   5   63.82   10.46
   2   9   6   18.72    9.40
   3  -2   7   12.21    3.31
   3   0   6  189.74    9.41
   3   5   6   55.25    9.85
   4   0  10   25.43    6.80
   4   1  10   46.64    7.65
   4   2  10   -4.72    4.93
   4   3  10    1.52    5.70
  -3   7  -2  152.44    6.01
  -2  10   0    3.41    4.78
   0  10   2   12.96    7.53
   1   1   1 5324.07   29.72
   1   5   1  222.00   11.12
   1   9   3    0.16    6.23
   1  10   4   -1.14    6.94
   2   5   3  108.75    9.68
   2   7   4  138.84   12.50
   3   7   7    1.41    7.16
  -1   7  -1    7.79    4.12
  -1   9   0   17.43    5.15
   0   7   0  134.06    9.29
   0   9   1    2.46    5.66
   1   6   1    6.67    5.83
   1   8   2    6.27    5.43
   2   6   3   63.65    8.87
   2   8   4   19.19    8.98
   2   9   5   10.96    8.06
   3   2   5  125.00    9.59
   3   3   5  276.33   13.86
   3   4   5  213.06   13.99
   3   6   6    5.23    6.90
   4  -2  11    8.45    4.29
   4   1   9   31.59    6.74
   4   2   9   16.68    5.54
   4   3   9   21.80    6.93
   4   4   9   20.21    8.49
  -2   6  -2  150.58    6.18
  -2   9  -1    1.23    3.86
  -1  11   1   16.56    7.62
   1  10   3   61.90   11.26
   3   5   5  128.94   11.82
   3   7   6   20.42    8.40
   4   0   9   24.21    5.69
  -3  10  -1    3.44    4.51
  -2  11   0   31.78    6.88
  -1   8  -1   29.08    5.66
  -1  10   0   15.69    5.99
   0   8   0  137.92   10.81
   0  11   2   -4.93    7.01
   1   7   1   56.34    7.86
   1   9   2    2.47    6.24
   2   3   2 1202.69   23.45
   2   4   2   38.27    6.98
   2   7   3   47.74    8.82
   2   9   4   36.52   10.49
   3   6   5   62.82    9.83
   4   2   8   22.76    6.59
   4   3   8   32.00    7.53
   4   4   8   16.45    8.12
  -3   8  -2    5.26    2.97
  -2   7  -2   64.58    5.30
   0   4  -1 1914.79   22.94
   0  10   1   -0.44    4.81
   2   2   2   22.05    5.66
   2   5   2  203.71   12.26
   2   8   3    5.14    6.87
   3   0   5  142.60    8.20
   3   4   4   92.79   10.40
   3   7   5   11.80    7.75
   3   8   6   14.47    9.40
   4   1   8   18.84    5.52
   4   5   8   11.11    7.61
  -4   8  -2    3.22    2.07
  -2  10  -1    4.45    4.96
   0   5  -1  582.44   14.57
   0   6  -1   33.73    5.63
   0   9   0   31.46    7.50
   1   8   1  173.49   12.44
   1  10   2   31.71    9.67
   2   6   2  389.19   17.51
   3   2   4    7.62    5.19
   3   3   4  125.51    9.84
   3   5   4  118.31   11.31
   4  -2  10   12.83    4.27
   4   0   8   20.33    5.47
   4   3   7   42.83    8.61
   4   4   7    1.58    7.12
  -1   9  -1   30.37    6.20
  -1  11   0   30.81    8.01
   0   3  -1  428.88    9.45
   0  11   1   -2.63    6.92
   1   3   0 1056.82   18.54
   1   4   0 1148.33   21.45
   1   5   0  535.01   16.36
   1   6   0   81.51    8.58
   1   9   1    8.02    6.93
   2   7   2   71.44    9.22
   2   9   3    9.47    8.50
   3   6   4    3.93    6.73
   3   8   5    6.12    8.05
   4   2   7   66.01    7.94
   4   5   7    2.46    6.72
   4   6   7    5.75    8.86
  -2   8  -2   92.93    6.70
  -1   5  -2   15.98    3.66
   0   7  -1   81.37    7.58
   0  10   0    6.69    6.71
   1   7   0   31.75    7.59
   2   1   2 1564.22   21.20
   2   8   2   48.41    9.27
   3   1   4   59.04    6.48
   3   7   4   33.26    8.94
   4  -3  11   34.50    4.30
   4   1   7   29.18    6.48
  -3   9  -2    8.57    3.89
  -2  11  -1   12.01    6.34
  -1   4  -2  489.71    9.22
  -1   6  -2  171.96    8.04
  -1  10  -1    1.54    5.35
   0   8  -1   44.09    7.45
   2   4   1   51.00    7.42
   2   5   1  403.20   16.35
   3  -2   6  296.84    8.23
   3   4   3   94.68    9.68
   3   5   3  334.96   17.24
   3   8   4    7.02    7.90
   4   3   6    4.54    4.98
   4   4   6   15.93    6.95
   4   5   6    3.10    6.70
   4   6   6    5.41    8.61
  -2   9  -2   17.48    4.77
  -1   7  -2   83.49    6.81
   1   2   0  601.14   12.25
   1   8   0   30.78    6.88
   2   3   1 1028.51   21.78
   2   6   1  256.65   14.56
   2   7   1   68.59   10.01
   2   9   2   47.97   10.03
   3  -3   7  244.61    5.90
   3   3   3  158.50   10.69
   3   6   3    0.95    6.39
   3   7   3   25.35    9.40
   4  -2   9   21.65    4.50
   4   0   7    1.18    4.72
   4   2   6   16.66    5.72
  -4   9  -2   -0.34    2.14
  -1   8  -2   33.15    5.62
   0   9  -1    7.10    4.79
   0  11   0   12.69    6.87
   1   9   0    9.76    6.56
   2   8   1   -3.91    7.32
   2  10   2    2.79    9.83
   3   0   4  170.41    8.46
   3   2   3  182.49   10.30
   3   8   3    0.53    8.80
   4   1   6  293.27   14.01
   4   4   5   -2.16    6.71
   4   5   5    2.28    7.65
  -3  10  -2    9.52    4.08
  -1  11  -1    8.04    6.51
   0   2  -1 1690.44   14.88
   2   2   1 1068.27   20.32
   3   9   3    2.00   10.35
   4   3   5   97.86    9.78
   4   7   5    3.19    8.68
  -2  10  -2    8.52    4.42
  -1   9  -2   24.37    5.71
   0  10  -1    3.84    5.55
   1   5  -1   25.28    5.40
   1   6  -1  108.04    8.88
   1   7  -1   10.22    5.50
   1  10   0   24.78    7.96
   2   9   1    4.37    7.19
   3   4   2  407.05   17.41
   3   5   2   34.34    7.96
   3   6   2   20.86    7.56
   3   7   2   21.83    8.05
   4  -3  10   -0.82    2.83
   4   2   5  155.04   11.67
  -1  10  -2   34.37    7.00
   0   5  -2  297.96   11.02
   0   6  -2  226.93   10.52
   0   7  -2  182.21   10.97
   0  11  -1    1.29    6.84
   1   8  -1   50.42    7.92
   2   5   0   13.09    5.45
   2   6   0    9.16    5.89
   2   7   0  360.47   17.93
   2  10   1    1.09    7.48
   3   1   3   91.44    7.11
   3   3   2  243.58   12.76
   3   8   2   25.40    9.09
   4   4   4   79.01   10.06
   4   5   4   25.97    8.08
   4   6   4    4.24    7.98
   4   7   4    4.85    9.23
   5   1   9   30.37    7.57
   5   2   8   24.58    7.97
   0   8  -2  115.91    9.38
   1   9  -1   17.25    6.92
   2   4   0   27.49    5.86
   2   8   0   35.17    7.98
   3   9   2    7.65    9.24
   4  -2   8   94.10    6.36
   4   1   5  253.90   13.15
   4   3   4   29.28    6.96
   5   3   7   20.84    8.48
  -1   3  -2  173.50    4.35
  -1  11  -2   -3.86    5.60
   0   9  -2    3.04    4.32
   1  10  -1   19.62    8.71
   2   9   0   31.02    8.86
   3   2   2   18.54    5.92
   3   5   1   26.14    8.49
   3   6   1   40.18    7.99
   3   7   1   58.93   10.92
   4   6   3    8.02    8.72
   5   1   8    7.39    6.01
  -2   7  -3   42.71    4.60
  -2   8  -3   37.70    4.99
   0  10  -2   13.15    6.55
   1   1   0  402.71    8.60
   1   3  -1 1920.67   24.95
   2   1   1 1606.05   21.67
   2   3   0  348.03   13.19
   2  10   0   22.09    9.48
   3   4   1  271.00   15.06
   3   8   1    5.90    7.62
   4   2   4   47.89    7.26
   4   4   3    9.07    6.83
   4   7   3    8.60    8.26
   5   2   7   16.64    7.50
   5   4   6    1.33    6.49
  -2   9  -3   10.34    4.18
  -1   8  -3   51.16    6.20
   1   7  -2   42.65    8.08
   1   8  -2  102.20   10.76
   2   6  -1  187.93   13.35
   2   7  -1   30.67    7.72
   2   8  -1   17.06    7.89
   3   9   1   34.76   10.76
   4   3   3  139.59   11.97
   5   3   6    0.00    5.77
  -2   6  -3  279.74    7.66
  -1   6  -3    8.71    4.00
   0  11  -2   20.64    7.52
   1   6  -2  183.20   11.11
   1   9  -2   12.05    7.47
   2   5  -1   76.98    8.29
   2   9  -1   12.13    7.69
   3   0   3  141.19    7.44
   3   3   1   43.36    6.90
   4   1   4   27.28    6.65
   4   6   2   21.52    8.34
   4   7   2   10.89    8.44
   5   1   7    4.59    5.66
   5   2   6   10.84    7.04
   5   4   5   18.94    8.81
   5   5   5   -0.34    7.22
  -3   8  -3   10.54    3.13
  -3   9  -3    8.64    3.37
  -2  10  -3    1.35    3.67
  -1  10  -3   13.85    5.84
   0   8  -3   23.57    6.26
   1   5  -2  620.29   17.80
   1  10  -2   16.11    8.51
   2   2   0 1095.08   20.56
   2  10  -1    3.80    7.53
   3  -2   5   20.48    3.21
   3   1   2  188.84    9.51
   3   5   0  106.26   11.57
   3   6   0   67.70    9.42
   3   7   0   24.51    8.23
   3   8   0    2.06    7.37
   3   9   0   -1.91    9.07
   4  -3   9   14.44    3.23
   4   5   2   44.78    9.04
   5  -1   9   13.02    5.60
   5   3   5   20.68    8.27
  -3   7  -3   52.07    3.30
   0   9  -3   26.46    6.69
   4   2   3  287.49   14.59
   5   5   4   11.57    8.13
  -3  10  -3    8.66    3.86
  -1   5  -3  252.69    8.36
  -1  11  -3    7.08    5.90
   0   3  -2  356.98    8.92
   0   6  -3   22.50    4.88
   0  10  -3   18.62    6.48
   1   2  -1 1561.13   20.03
   1   4  -2   89.02    7.35
   2   7  -2  111.44   11.93
   2   8  -2   61.84   10.10
   3   2   1  543.15   17.05
   3   4   0  293.99   15.10
   4  -4  11    5.20    1.80
   4  -2   7   16.69    3.78
   4   3   2   28.74    8.05
   4   6   1   40.62    9.59
   4   7   1   59.48   12.00
   5   1   6   -0.29    5.50
   5   2   5   14.38    6.66
   5   4   4   20.59    8.67
   0  11  -3    3.88    7.29
   1   9  -3    0.33    6.19
   2   3  -1  204.87   11.25
   2   6  -2  657.38   22.55
   2   9  -2   24.90    8.38
   2  10  -2   15.34    9.76
   3   7  -1   71.30   10.77
   3   8  -1   20.81    8.52
   3   9  -1    1.19    9.08
   4   5   1    6.95    6.20
   5   3   4    3.29    6.86
   5   5   3   20.01    9.78
   0   5  -3  697.73   16.61
   1   7  -3  147.83   11.17
   1  10  -3   47.37   10.19
   2   5  -2  117.39   10.41
   3   3   0  259.60   13.40
   3   6  -1   25.82    7.29
   4   0   4   61.34    6.96
   4   1   3  339.03   15.01
   4   4   1    6.89    5.89
   5  -1   8    1.61    4.80
   5   4   3   -3.90    7.67
  -2   5  -3   30.03    2.48
   1   6  -3   32.09    6.25
   2   0   1  696.07   12.85
   3   5  -1  213.92   14.27
   4   2   2   85.64    8.94
   4   6   0    1.57    8.60
   4   7   0   20.95    9.13
   4   8   0   21.34   10.76
   5   1   5   27.18    7.14
   5   2   4   24.46    7.40
   5   6   2   -2.63    9.15
  -1   8  -4    1.25    4.21
  -1   9  -4   77.92    7.88
  -1  10  -4   16.71    5.74
   1   3  -2 1506.12   23.06
   2   1   0 1525.37   21.93
   2   8  -3    6.20    7.85
   2   9  -3   22.26    9.39
   3   0   2  377.75   12.02
   3   1   1  269.52   11.94
   3   4  -1   55.76    9.38
   3   8  -2   33.21   10.59
   3   9  -2    9.50    9.81
   4   3   1    3.41    6.82
   4   5   0    3.22    7.86
   5   0   6   12.14    5.46
   5   3   3   87.78   11.50
   5   5   2    8.20    8.02
  -1  11  -4    2.32    5.50
   0   8  -4   58.99    7.26
   0  10  -4   -5.66    5.77
   0  11  -4   12.17    7.51
   1   5  -3  317.42   13.21
   2   4  -2   54.26    7.18
   2   7  -3   39.77    8.16
   2  10  -3   31.13   10.04
   3   6  -2  111.43   12.51
   3   7  -2  101.37   12.22
   4   8  -1    0.94   10.68
   5  -2   9   22.89    5.10
   5   4   2   43.22   10.50
  -2   9  -4   31.15    5.01
  -2  10  -4    0.56    4.42
  -1   7  -4   34.77    5.11
   0   4  -3 1158.93   18.87
   0   7  -4  291.42   13.13
   1   8  -4   12.93    7.01
   1   9  -4    4.00    7.08
   1  10  -4   11.16    8.19
   2   6  -3   12.28    6.45
   3  -3   6   18.04    1.99
   3   2   0 1083.90   24.15
   4  -3   8   11.38    3.04
   4  -2   6   60.97    5.49
   4   4   0   17.43    6.73
   4   6  -1  106.15   13.80
   4   7  -1   44.14   10.74
   5  -1   7   16.00    4.74
   5   6   1    0.79    8.94
  -2   8  -4   35.93    4.65
  -1   4  -3  521.49    9.72
   1   7  -4  156.41   12.13
   3   3  -1  492.73   18.12
   3   5  -2  174.80   13.38
   4   2   1   45.75    8.17
   5   2   3   53.94    8.27
   5   3   2   19.63    8.47
   5   5   1    4.92    8.52
   1   4  -3  950.53   20.69
   2   3  -2 1298.65   25.72
   2   5  -3   10.48    5.61
   2   9  -4   12.32    9.03
   2  10  -4    1.24    8.82
   3   7  -3  105.40   13.16
   3   8  -3    9.71    8.03
   3   9  -3    5.01    8.46
   4   3   0  325.22   17.27
   4   8  -2    6.97   11.00
   5   0   5   53.31    7.50
   5   4   1    3.32    8.33
  -1   6  -4   21.48    4.08
   2   8  -4  110.33   12.06
   3   4  -2  245.31   14.38
   4   7  -2   31.86   10.08
   5   6   0    9.02    8.62
  -2   7  -4  115.38    6.02
   0   9  -5   43.69    7.54
   0  10  -5   10.27    6.87
   2   7  -4  174.88   13.51
   3   6  -3  201.09   14.75
   4   4  -1   36.08    7.93
   4   6  -2   11.52    8.23
   5  -2   8    3.26    3.97
   5   1   3   46.86    7.91
   5   2   2    8.89    6.51
   5   5   0   34.94    9.89
  -3  10  -4    4.80    3.37
  -1   9  -5    3.48    4.89
  -1  10  -5    3.42    4.84
   0   8  -5   29.09    6.51
   1   1  -1 2475.95   22.15
   1   9  -5   33.99    8.06
   1  10  -5   29.16    8.54
   2   4  -3   50.65    7.29
   2   6  -4  426.03   19.05
   3   1   0  104.25    8.41
   3   2  -1  203.68   12.27
   3   5  -3   10.10    8.36
   3   8  -4   25.86   10.44
   3   9  -4    6.20    8.46
   4   5  -2  179.40   15.19
   4   8  -3    9.82   11.38
   5   0   4   12.51    5.73
   5   3   1    4.63    5.83
   5   4   0   21.55    9.36
   5   6  -1    3.37    9.72
   6   2   4    6.69    7.91
   1   2  -2  502.12   12.24
   1   5  -4  315.54   13.59
   1   8  -5   79.11    9.41
   2   9  -5    3.53    8.62
   2  10  -5    3.26    8.93
   3   0   1  207.35    9.57
   3   7  -4   36.45   10.34
   4   1   1  129.78    9.76
   4   2   0  277.25   14.95
   4   3  -1   12.47    7.83
   4   7  -3   37.07   10.49
  -3   9  -4    2.29    2.68
  -1   8  -5   29.36    5.41
   0   7  -5   95.19    8.74
   1   7  -5   70.18    8.72
   2   5  -4  383.08   17.47
   2   8  -5   29.15    8.34
   3   3  -2  283.17   14.53
   4   0   2   35.25    6.11
   4   6  -3  160.00   16.14
   5   5  -1    2.60    7.80
  -2  10  -5   -0.08    4.06
   2   1  -1  909.21   17.69
   2   2  -2  131.55    8.67
   2   7  -5   59.23   10.00
   3   4  -3  215.11   13.89
   3   6  -4   10.18    6.56
   4  -2   5    8.91    3.19
   5  -2   7   15.40    4.69
   5   1   2   35.27    7.51
   5   2   1   13.33    6.00
   5   3   0  128.13   12.71
   5   6  -2   22.96   11.05
   6   2   3   13.76    8.48
   6   3   2    3.28    7.81
  -1   5  -4  277.37    8.80
   0  10  -6    6.98    6.41
   1   6  -5   12.86    6.47
   1  10  -6   13.09    8.24
   2   0   0 3404.66   29.28
   2   3  -3 2807.44   38.45
   3   8  -5   20.37   10.14
   3   9  -5    8.46    8.90
   4  -3   7   15.26    3.13
   4   5  -3    2.45    6.45
   4   7  -4    4.24    9.74
   4   8  -4   15.55   10.74
   5   0   3   27.13    6.36
   5   4  -1    1.99    7.26
   6   1   4   13.48    7.62
  -2   9  -5   13.12    4.31
  -1   7  -5   92.20    6.95
   0   6  -5  101.85    8.32
   0   9  -6   25.28    7.05
   1   4  -4   42.21    6.53
   1   9  -6   16.26    6.46
   2   6  -5    9.86    7.96
   2  10  -6   16.70    9.76
   3   5  -4   57.18    9.52
   3   7  -5   10.63    8.85
   5   5  -2   52.11   11.09
   6   0   5   32.81    8.41
   6   3   1    1.73    8.26
  -2   6  -4   74.13    4.25
   1   8  -6    6.05    5.21
   2   4  -4  169.55   11.21
   2   8  -6   20.32    8.54
   2   9  -6    6.75    7.72
   3   2  -2  599.21   19.53
   4   1   0  185.25   11.78
   4   3  -2  410.19   19.30
   5   2   0  101.57   11.54
   5   3  -1    2.54    7.83
   5   6  -3    5.26    8.77
   6   2   2   -1.04    6.29
  -3   8  -4    8.24    2.57
  -1  10  -6    0.23    4.47
   0   4  -4  209.08    9.11
   0   8  -6   52.35    7.62
   3   1  -1 1243.03   24.72
   3   3  -3  157.60   11.68
   3   6  -5  112.34   12.39
   3   9  -6   11.91    9.10
   4   0   1  382.64   14.79
   4   4  -3  253.72   16.43
   4   8  -5    2.37    9.98
   5  -3   9    1.61    2.76
   5   1   1   10.24    6.49
   5   4  -2   26.62    9.00
   6   1   3   40.21    8.52
  -2   8  -5   51.00    5.06
  -1   9  -6   13.29    4.94
   1   5  -5   24.49    5.66
   1   7  -6   37.39    7.01
   2   5  -5  255.70   14.62
   2   7  -6   86.30   10.41
   3   0   0  699.38   17.09
   3   4  -4  181.42   13.25
   3   8  -6   -2.13    7.57
   4   5  -4   61.40   10.13
   4   7  -5   25.19   10.69
   5  -2   6   39.54    5.61
   5   0   2  138.42   10.73
   5   5  -3   27.84   10.67
   6   0   4   21.88    7.04
   6   2   1    5.17    8.09
   6   3   0    3.03    8.56
   6   4  -1   14.82   10.11
   0   7  -6   25.35    6.07
   1  10  -7    3.22    6.77
   3   5  -5  260.74   17.34
   3   7  -6   24.74    9.67
   4   6  -5    7.93    9.48
   5   6  -4   -3.26    8.50
   6   1   2   17.41    8.12
  -1   6  -5  293.19   10.25
  -1   8  -6   61.05    6.76
   0   5  -5  176.64    9.63
   0  10  -7   -2.43    5.64
   1   9  -7    0.11    5.22
   2   6  -6  119.13   12.43
   2   9  -7    1.11    7.43
   4  -2   4   46.27    4.72
   4   2  -2  179.06   13.19
   4   3  -3  117.31   12.07
   4   4  -4  106.97   12.99
   4   8  -6   29.26   11.98
   5   2  -1   19.21    6.60
   5   3  -2  100.00   12.15
   5   4  -3   10.36    9.40
   0   9  -7    2.54    5.68
   1   6  -6   64.92    8.18
   1   8  -7   39.67    8.26
   2   2  -3  637.01   17.60
   2   3  -4   53.63    7.11
   2   8  -7  166.88   14.83
   3  -2   3  197.63    6.63
   3   6  -6    4.55    7.59
   3   9  -7    6.36    9.68
   4   1  -1  221.21   12.86
   4   7  -6   34.40   12.12
   5   1   0   89.35    9.80
   5   5  -4   16.38    9.27
   6   0   3   17.06    6.95
   6   2   0   25.62    9.33
   6   3  -1   58.59   12.08
   6   4  -2   -0.18    9.43
  -2  10  -6    5.56    4.34
   1   2  -3 3607.33   33.62
   1   3  -4  230.10   10.37
   2   1  -2  354.65   11.98
   2   4  -5  151.46   11.05
   3   2  -3  409.64   16.49
   3   3  -4   51.08    8.22
   3   8  -7   -4.35    7.63
   4   0   0   70.47    7.80
   4   5  -5   62.47   10.93
   5  -3   8    3.33    2.86
   5   6  -5   26.67   12.02
   6   1   1   48.11    9.96
  -1  10  -7   14.93    6.39
   0   6  -6  204.06   11.06
   0   8  -7   66.95    8.32
   1   4  -5  193.71   10.58
   1   7  -7   36.85    7.89
   1  10  -8    3.38    7.65
   2   7  -7   19.85    7.06
   3   1  -2  322.69   13.56
   3   4  -5  164.97   13.11
   3   7  -7   22.77   10.23
   4   6  -6   21.07    9.20
   5  -2   5   27.57    4.90
   5   0   1   50.55    7.26
   5   2  -2   99.13   12.19
   5   3  -3   24.61    9.14
  -2   7  -5   63.70    4.81
  -1   7  -6   36.09    5.66
   1  -1   1 8569.32   19.56
   1   1  -2  119.85    5.92
   2   9  -8    3.84    7.29
   3   5  -6   41.46    9.11
   4  -3   6   68.27    4.14
   4   2  -3   14.82    8.20
   4   3  -4   87.30   10.93
   4   4  -5   24.06    8.68
   5   5  -5   17.72   10.93
   6   2  -1    6.53    8.55
   6   3  -2   28.53    9.39
   6   4  -3   -2.31    7.79
  -2   9  -6   21.76    4.60
   1   5  -6  634.98   19.92
   1   9  -8   37.28    7.89
   2   0  -1  488.61   12.30
   2   6  -7  266.01   16.77
   2   8  -8   -2.66    8.10
   3   6  -7  156.72   14.86
   4   1  -2  993.87   26.62
   4   5  -6   61.84   12.08
   4   7  -7   53.55   12.14
   5   1  -1   61.21    8.72
   5   6  -6    7.35   10.86
   6   0   2    8.67    6.66
  -1   3  -3 2816.72   16.93
  -1   9  -7   23.28    5.40
   0   7  -7   61.84    7.46
   0  10  -8    2.82    5.98
   1   8  -8    1.60    6.14
   3   0  -1  108.85    7.75
   3   8  -8   12.39    8.82
   6   1   0   33.34    8.39
   0   9  -8    5.76    5.90
   1   6  -7  228.94   13.44
   2   3  -5  168.26   11.49
   2   7  -8   30.56    9.31
   3   3  -5    9.10    6.16
   3   4  -6  211.76   15.53
   3   7  -8   68.89   12.83
   4  -2   3  151.79    7.59
   4   6  -7   12.79    9.07
   5   0   0   64.27    8.08
   5   2  -3   79.55   10.35
   5   5  -6   36.89   12.09
   6   2  -2   26.69    9.97
   6   3  -3   30.66   10.51
   6   4  -4    7.47    9.80
  -1   5  -5  135.64    6.66
   0   3  -4 1976.78   23.10
   0   4  -5    7.10    4.31
   2   2  -4  124.58    9.17
   2   4  -6  324.67   15.71
   2   9  -9   12.11    9.09
   3   5  -7   51.75   10.65
   4   3  -5   12.68    7.41
   4   7  -8   11.43    9.80
   5  -3   7   25.80    3.78
   5   1  -2  106.54   11.65
   5   6  -7    3.43   11.68
   6   0   1   25.79    7.85
  -1   8  -7   60.50    6.76
   1   7  -8    5.07    6.27
   2   5  -7   48.77    8.42
   3   1  -3  180.56   10.95
   3   8  -9    4.92    9.81
   6   1  -1   79.87   11.04
  -1  10  -8    3.41    5.56
   0   2  -3 1465.56   16.68
   0   8  -8    9.47    5.76
   1   3  -5  127.27    9.09
   1   4  -6  198.32   11.65
   1   9  -9    3.76    6.42
   2   1  -3 1273.43   22.92
   2   6  -8   51.47   10.05
   2   8  -9   79.18   12.02
   3   6  -8   40.14    9.74
   4   6  -8   14.26    9.55
   5  -1   1  141.92   10.20
   5   4  -6   21.52    9.59
   6  -2   5   18.44    5.70
   6   2  -3   -4.39    8.44
   6   3  -4   24.01    9.64
   6   4  -5   13.82   10.40
  -3   9  -5    6.99    2.18
  -2   8  -6    5.95    3.30
  -1   6  -6  163.16    8.30
   1   0  -1 2896.73   21.12
   1   5  -7  171.27   11.97
   3   7  -9   18.49   10.32
   5   0  -1   22.79    6.27
   5   2  -4  141.73   13.64
   5   5  -7   28.19   10.64
   6  -1   2   -0.49    5.16
   6   0   0   10.81    7.44
  -2  10  -7   -0.20    3.83
   2   7  -9   65.18   10.34
   3  -2   2  259.41    7.84
   3   0  -2  422.21   14.67
   3   3  -6  320.86   16.83
   3   4  -7  114.03   12.01
   4  -1   0   74.08    7.31
   4   0  -2  147.46   11.03
   4   3  -6   -5.43    6.35
   4   4  -7   30.50    9.15
   4   7  -9   29.57   11.85
   5  -2   3  118.65    8.19
   5   1  -3   33.09    7.96
   6   1  -2   97.36   12.08
  -1   9  -8    8.71    5.23
   0   7  -8   35.65    6.43
   0   9  -9    7.89    6.09
   1   6  -8   25.08    6.51
   2   3  -6  438.15   17.45
   2   4  -7   93.61   10.61
   3   2  -5  106.54    9.96
   3   5  -8   48.85    9.82
   3   8 -10    3.37    9.60
   4  -2   2   19.24    4.21
   4   2  -5   43.51    8.69
   4   5  -8   27.31    9.54
   5  -3   6   47.01    4.66
   5   3  -6   21.63   10.14
   5   4  -7   47.86   12.53
   6   2  -4   68.12   12.54
   6   3  -5   -3.79    7.83
  -1   7  -7   27.55    4.92
   1   7  -9   16.50    6.80
   1   9 -10    4.66    7.34
   2   5  -8  131.52   11.96
   2   8 -10   -2.99    7.79
   3   6  -9   39.54    9.91
   4  -3   5  152.17    5.49
   4   1  -4  137.86   12.34
   5  -1   0   35.87    6.69
   5   0  -2   74.73    9.74
   5   2  -5    3.79    6.22
   5   5  -8   12.82   10.57
   6  -2   4   15.13    5.57
   6  -1   1  218.34   13.87
   6   0  -1   11.84    7.23
   2   0  -2   14.59    4.00
   2   2  -5   93.38    8.44
   2   6  -9  137.47   12.41
   3   1  -4   99.34    9.07
   3   7 -10   32.63   10.03
   6   1  -3   12.74    7.67
   6   3  -6   -1.23    9.47
  -2   9  -7    7.38    3.74
   0   8  -9   44.35    7.53
   1   1  -3 1912.33   22.72
   2   7 -10    5.54    8.09
   3   4  -8   38.25   10.17
   4   3  -7   14.04    7.08
   4   4  -8  112.85   13.44
   4   5  -9   19.97   10.72
   5   1  -4   80.27   10.53
   6   2  -5   10.72    9.74
  -1   8  -8   30.40    5.75
   0   4  -6  338.47   12.08
   0   5  -7    6.65    4.89
   1   5  -8   14.00    6.59
   1   8 -10   15.21    6.09
   2   1  -4  946.13   20.80
   3   3  -7   36.70    8.12
   3   5  -9  331.88   19.49
   4  -1  -1  161.76   10.07
   4   0  -3   62.43    8.70
   4   6 -10   14.38    9.63
   5   3  -7   11.29    8.66
   5   5  -9    5.10   10.28
   6  -2   3   29.50    6.54
   6  -1   0   46.34    8.29
   6   0  -2   95.48   11.98
  -2   6  -5  348.48    7.30
   0   6  -8  198.64   11.42
   1   6  -9   87.67    9.87
   2   4  -8  137.51   12.30
   2   8 -11    6.80    8.36
   3  -1  -1  155.74    8.57
   3   0  -3  309.38   12.97
   3   2  -6  137.06   11.24
   3   6 -10    6.92    7.89
   5  -3   5   27.78    4.22
   5  -1  -1   87.57    9.12
   5   2  -6   13.36    7.15
   6   1  -4   61.96   11.03
   6   3  -7   34.73   12.66
   0   3  -5 2241.79   25.95
   0   9 -10    8.47    5.87
   2   3  -7   62.89    8.10
   2   5  -9   19.03    6.90
   3   7 -11   -0.55    7.79
   4   1  -5  240.19   14.86
   5   1  -5  239.05   15.95
   6   2  -6    6.95    9.65
  -2   7  -6    0.56    2.87
  -1   9  -9    1.68    4.96
   0   1  -2   24.05    2.27
   0   7  -9   25.23    6.10
   1   2  -5  678.79   16.55
   1   7 -10   11.30    5.60
   2   2  -6   66.71    8.32
   2   6 -10    1.37    5.57
   3   1  -5  167.61   11.25
   4   3  -8   52.76    9.69
   4   4  -9   57.81   11.26
   4   5 -10   56.16   12.32
   5   3  -8    8.91    8.74
   5   4  -9   59.83   12.94
   6  -1  -1   12.96    6.78
   6   0  -3   10.13    7.97
  -1   5  -6  818.32   15.22
   2   7 -11   20.25    7.95
   3   3  -8  192.05   14.35
   3   4  -9  148.89   13.41
   3   5 -10   20.96    8.66
   3   6 -11   18.23    9.94
   4   0  -4  327.75   16.14
   4   2  -7   12.16    7.55
   4   6 -11   28.73   11.46
   5   2  -7    7.59    7.84
   6   1  -5   37.52    9.66
   6   3  -8   25.89   12.49
   0   8 -10   11.23    5.89
   1   8 -11   -1.20    4.64
   2   0  -3   33.09    5.66
   3   2  -7    4.53    5.85
   4  -1  -2  274.51   12.75
   5  -1  -2  117.38   10.46
   5   0  -4  142.63   12.19
   5   1  -6   44.68    9.62
   6   2  -7    7.38    8.70
  -1   4  -5  255.70    7.42
  -1   7  -8   -1.77    3.71
   1   4  -8  320.81   15.00
   1   5  -9   28.69    7.36
   2   1  -5 1649.33   28.53
   2   4  -9   22.42    8.14
   2   5 -10    4.64    6.82
   3   0  -4  562.71   18.02
   3   7 -12    2.49    7.81
   4   3  -9   64.73   12.13
   4   4 -10  142.43   15.21
   4   5 -11   19.68   11.01
   5   3  -9   47.81   11.32
   5   4 -10    4.89    9.03
   6   0  -4  101.10   11.99
   6   1  -6    9.96    9.42
   1   3  -7   21.34    6.03
   1   6 -10   14.02    5.72
   2  -1  -1  549.64   11.68
   2   3  -8  118.22   10.37
   2   6 -11   33.58    8.52
   3  -1  -2  770.47   17.88
   3   1  -6  278.71   14.82
   4   2  -8   58.44   10.54
   5   2  -8   22.40    8.96
   1   0  -2 4034.93   27.62
   1   1  -4   29.46    4.46
   1   7 -11   12.74    5.81
   3   3  -9  329.68   18.32
   3   4 -10  150.03   13.67
   3   5 -11    8.58    7.75
   6   2  -8   -0.54    8.13
   1 -11  -2   29.08   10.39
   1  -9  -1   45.81    9.01
   2  -9  -3    3.18    7.60
   3  -8  -5   46.88   11.47
   4  -8  -8    0.45    9.76
   4  -3  -8   95.78   12.28
   4  -1  -9   47.95    8.79
   4   2 -12   54.43    7.19
   5  -4 -12   19.87    9.92
   5  -3 -12   17.99   10.14
  -1  -9   2    6.35    4.48
   0  -8   1   40.13    6.26
   2  -6  -2  435.57   19.31
   2  -5  -2   27.21    6.74
   3  -9  -5   33.97   10.97
   3   2  -8   28.20    4.54
   5  -1 -13    4.12    7.71
   0 -11   0   10.29    6.94
   1 -10  -1   66.26   11.00
   1  -7   0  171.25   12.14
   1  -6   0   84.11    8.12
   1  -5   0  184.25   10.35
   2 -10  -3   -1.79    7.38
   2  -8  -2   10.19    7.96
   2  -7  -2   26.30    7.87
   2  -4  -2  601.51   19.39
   3  -6  -4  127.67   14.28
   3  -5  -4   28.24    9.44
   3  -2  -5   71.49    8.32
   4  -7  -7   24.08   10.59
   4  -6  -7   69.54   12.49
   4  -5  -7   59.02   10.47
   4  -4  -7   25.81    9.42
   4   3 -13    5.02    4.19
   5  -4 -11   17.84    9.90
   5  -2 -12   -0.44    6.58
  -2  -9   3   21.98    4.30
   0  -9   1    7.21    5.10
   1  -8   0   -2.12    6.02
   1  -1  -1 7137.31   37.50
   3  -8  -4    6.84    9.72
   3  -7  -4   64.73   10.60
   3  -4  -4  414.32   19.42
   3   3  -9  307.33    9.22
   4  -8  -7    4.90    9.48
   4   0  -9  280.03   14.48
   5  -6 -10    2.86   11.75
   5  -5 -10   -2.34    9.81
   5  -3 -11   12.86    7.97
  -1 -10   2    7.66    4.93
   1 -11  -1   16.87    8.95
   2  -9  -2   14.75    7.88
   2  -3  -2  667.63   19.13
   3  -9  -4   17.56    9.53
   4  -3  -7   25.83    7.96
   4  -1  -8   59.89    8.88
   5  -4 -10   10.46    9.60
   5  -2 -11   13.92    8.27
   5  -1 -12    0.41    7.13
   5   0 -13    6.74    6.45
   0 -10   1    2.40    5.40
   0  -2   1 1858.35   14.95
   1  -9   0   26.82    7.66
   2 -10  -2   57.47   11.80
   3 -10  -4    1.96   10.33
   3  -1  -5  381.75   14.49
   4  -6  -6   22.38    9.49
   4   2 -11  122.75    8.52
   5  -6  -9   25.91   12.03
   5  -3 -10    3.23    8.19
   1 -10   0   29.68    7.94
   2  -7  -1  140.53   12.75
   2   2  -5   92.04    4.13
   3  -7  -3   39.06    9.66
   3  -6  -3   88.30   11.91
   4  -9  -6    1.64   10.15
   4  -2  -7    5.41    6.51
   5  -5  -9   -1.65    8.68
  -2 -10   3   30.60    5.01
  -1  -7   3  141.43    7.42
  -1  -6   3   38.08    4.20
   0 -11   1    0.34    5.46
   0  -7   2  175.92    9.83
   0  -6   2  216.31    9.79
   2  -8  -1    6.90    6.17
   2  -5  -1  342.46   15.32
   2  -2  -2 2150.17   29.56
   3  -9  -3   16.26   10.04
   3  -8  -3   28.89    9.20
   3  -5  -3  186.58   13.62
   3  -2  -4  334.74   14.86
   4   3 -12   13.60    4.29
   5  -4  -9   -4.69    6.90
   5  -2 -10    9.51    7.09
   5  -1 -11    2.48    5.01
   5   0 -12   45.16    8.48
  -1  -8   3   56.98    6.06
  -1  -5   3  293.83    7.37
   0  -8   2  112.56    8.81
   0  -5   2  283.95    9.88
   1 -11   0   23.48    8.69
   2  -9  -1   26.42    8.09
   3 -10  -3   20.18   10.80
   3  -4  -3   71.65    9.14
   4  -9  -5   15.46   11.92
   4  -8  -5   26.81   10.37
   4  -7  -5   13.38    8.90
   4  -6  -5   82.05   12.17
   4  -3  -6  270.97   16.51
   4   0  -8   88.46    8.90
   5  -7  -8    1.75    9.93
   5  -6  -8   29.58   11.34
   5  -3  -9   33.28    9.75
   0  -9   2    3.30    5.03
   1  -8   1   29.06    6.99
   1  -7   1   10.61    5.73
   1  -6   1   47.56    6.85
   2 -10  -1   11.03    7.41
   2   0  -3   32.57    4.32
   3   4 -10  147.53    5.03
   4  -5  -5   24.61    7.96
   4  -1  -7  412.41   17.21
   5  -4  -8   60.12   11.81
  -1  -9   3    1.88    3.75
   1  -9   1   32.03    7.37
   1  -5   1  891.79   20.37
   2 -11  -1   49.69   11.17
   3  -8  -2   72.17   11.52
   3  -7  -2    8.82    7.74
   3  -3  -3  370.33   16.49
   3   0  -5   96.40    7.50
   4  -4  -5   57.48   10.27
   4  -2  -6  259.49   14.86
   4   2 -10   96.40    7.72
   5  -7  -7    4.52    9.12
   5  -6  -7    7.57   10.03
   5  -2  -9   47.27    9.66
   5  -1 -10    7.54    6.11
   5   0 -11    8.40    6.03
   0 -10   2   15.10    5.61
   0  -4   2  867.41   14.43
   1 -10   1   -2.18    5.26
   1  -2   0  506.69   11.44
   3  -9  -2   33.13    9.61
   3  -6  -2   45.09    8.81
   3   2  -7    0.96    2.92
   4  -9  -4   10.42   10.53
   4  -8  -4    0.68    8.10
   4  -7  -4    6.75    8.10
   4  -6  -4   70.57   12.14
   5  -5  -7   42.87   11.48
   5  -3  -8   13.07    8.51
  -1 -10   3   40.33    6.21
   2  -8   0   80.72    9.83
   2  -7   0   46.07    7.83
   2  -6   0   24.57    6.22
   3 -10  -2   -0.66    7.57
   3  -5  -2   89.40   10.09
   3  -1  -4  216.49   10.77
   4  -5  -4   56.97   11.02
   4  -3  -5  502.59   20.97
   5  -4  -7    5.62    8.43
   0 -11   2   12.53    5.83
   1 -11   1    4.02    6.81
   2 -10   0    4.87    7.65
   2  -5   0  280.89   13.93
   2  -1  -2 2083.91   25.88
   3  -4  -2  433.07   18.31
   4   0  -7   29.45    6.31
   5  -7  -6   -0.72    8.29
   5  -6  -6    2.77    9.37
   5  -2  -8   39.55    9.00
   5  -1  -9  100.97   10.61
   5   0 -10    3.64    5.57
   2 -11   0   34.64    9.76
   3  -8  -1   11.96    8.48
   3  -2  -3  655.21   19.14
   4  -9  -3    0.32    9.56
   4  -8  -3   16.09    8.86
   4  -7  -3   35.28   10.59
   4  -4  -4   52.44    9.16
   4  -1  -6  447.66   17.37
   4   3 -11    6.92    3.64
   4   4 -13    4.13    2.87
   5  -5  -6    4.39    8.80
   5  -3  -7   35.56    9.51
   5   2 -13    5.53    4.84
  -2  -8   4   99.49    5.02
  -2  -7   4  161.78    4.92
  -1  -4   3  886.48    9.34
   1  -8   2   36.85    6.94
   3 -10  -1    3.74    9.01
   3  -9  -1   18.62    8.40
   3  -7  -1    6.86    6.13
   3  -6  -1   13.99    7.85
   3   3  -8  168.71    6.11
   4  -6  -3   28.62    8.68
   4  -2  -5  176.96   12.34
   5  -8  -5    9.32   11.93
   0  -9   3   30.80    6.17
   0  -8   3   15.58    4.59
   0  -7   3  155.46    9.06
   1  -9   2   30.58    6.80
   1  -7   2   90.39    8.10
   2  -4   0  274.93   12.52
   2  -2  -1   22.34    4.87
   3  -3  -2  248.25   12.97
   4  -5  -3  276.65   17.17
   4  -3  -4   20.02    6.80
   4   2  -9    0.77    3.26
   5  -7  -5   48.11   11.49
   5  -6  -5    5.05    9.34
  -2  -9   4    5.54    2.84
   0 -10   3   13.65    5.60
   1 -10   2   23.20    5.87
   1  -6   2  165.06    9.65
   1  -3   1 1921.66   24.11
   2 -10   1    4.46    7.06
   2  -9   1   14.41    6.00
   2  -8   1    8.00    5.56
   2  -7   1   90.34    9.44
   3  -5  -1   55.59    8.44
   5  -5  -5    1.24    8.91
   5  -2  -7   98.83   11.13
   5  -1  -8   76.95    9.48
   5   0  -9   44.41    7.57
   5   2 -12   11.91    5.11
   0  -6   3   30.19    4.72
   0  -3   2  370.51    8.21
   1 -11   2    3.48    6.24
   2 -11   1   10.22    8.25
   2  -6   1   31.91    6.29
   3  -9   0   38.78   10.05
   3   0  -4  577.36   15.36
   4  -9  -2   -9.38    7.16
   4  -8  -2   37.95   10.14
   4  -7  -2   21.14    8.45
   4  -4  -3   10.01    6.43
   5  -8  -4   14.80   10.48
   5  -7  -4   33.53   11.72
   6  -4  -8    2.42    8.66
   6  -2 -10    0.29    6.83
  -2 -10   4    1.89    2.93
   0 -11   3    3.37    5.16
   1  -5   2   15.90    5.03
   2  -3   0  315.74   12.75
   3 -10   0    9.22    8.41
   3  -8   0   86.43   10.78
   3  -7   0  144.96   12.64
   3  -4  -1  225.04   13.09
   3  -1  -3  299.71   12.12
   4  -6  -2  135.05   12.96
   4  -2  -4  103.53   10.20
   4  -1  -5  209.48   12.00
   4   0  -6  139.50    9.68
   5  -6  -4   14.31    9.94
   5  -4  -5  233.17   16.55
  -1  -9   4    2.45    3.53
  -1  -8   4   12.72    3.73
   2  -5   1   16.90    5.15
   3  -6   0   66.14    9.22
   3  -2  -2  268.68   12.43
   4  -5  -2  217.25   15.78
   6  -5  -7   11.74    9.72
   6  -2  -9   62.94   10.89
  -1 -10   4   19.88    4.96
  -1  -7   4  132.53    6.43
   0  -5   3  677.89   14.07
   3   2  -6  130.04    6.16
   4  -9  -1    3.66    8.68
   4  -8  -1   38.55    9.78
   4  -3  -3   -3.63    5.05
   4   3 -10   87.61    5.84
   5  -8  -3   -1.47    8.91
   5  -5  -4  109.42   13.12
   5  -3  -5  221.93   15.69
   5  -2  -6   56.72    8.35
   5  -1  -7  147.73   11.56
   5   0  -8   40.97    6.99
   6  -4  -7    2.00    8.64
   6  -3  -8   10.41    7.61
   6  -1 -10    6.77    7.14
   1 -10   3   16.87    6.48
   1  -9   3   23.56    6.08
   1  -8   3   49.49    7.09
   1  -1   0  630.24   10.76
   2 -10   2    6.11    5.95
   2  -9   2    8.16    5.98
   2  -8   2   85.06    9.44
   2   0  -2   18.35    3.74
   3  -5   0   30.27    7.02
   3  -3  -1  173.33   10.97
   4  -7  -1   42.73    9.55
   4  -4  -2    2.08    7.09
   4   4 -12   20.97    3.08
   5  -7  -3   25.79    9.66
   5   2 -11   -3.06    4.09
   6  -5  -6    5.62    9.49
   1 -11   3   -0.06    5.65
   1  -7   3   86.41    8.22
   1  -4   2  451.22   13.03
   2  -7   2   60.70    8.16
   2  -4   1   25.23    5.28
   2  -1  -1  549.58   13.29
   3 -10   1    0.72    6.65
   3  -9   1    4.91    6.70
   3  -8   1   82.49   10.71
   4  -6  -1   -3.82    5.43
   4   2  -8   50.63    5.51
   5  -6  -3   42.26   10.24
   5  -4  -4   13.68    7.53
   6  -3  -7   11.35    8.41
   6  -2  -8   67.42   10.82
   0  -9   4   79.63    7.82
   2  -6   2  157.54   11.25
   3  -7   1   36.63    8.12
   4  -9   0   -2.55    8.51
   4  -1  -4   52.75    7.48
   4   0  -5  121.22    8.99
   5  -8  -2   13.13   10.00
   5  -5  -3   97.69   12.34
   6  -4  -6   -4.35    8.13
   6  -1  -9   40.49    8.97
  -1  -6   4  104.44    5.01
   0 -11   4    9.50    5.99
   0 -10   4   -3.38    3.63
   0  -8   4   54.48    5.86
   1  -6   3   11.48    4.76
   1  -2   1 2243.44   23.14
   2  -2   0 2817.56   32.21
   3  -6   1   18.07    7.28
   3  -4   0   99.87    9.43
   4  -8   0   14.40    8.03
   4  -5  -1  134.13   12.41
   4  -3  -2   32.04    7.81
   5  -7  -2   -0.26    7.64
   5  -3  -4   60.59    9.86
   5  -2  -5   24.11    6.99
   5  -1  -6  122.00   10.55
   6  -5  -5   20.11    9.22
   6   0 -10    6.68    5.91
   0  -7   4  300.19   11.40
   3  -1  -2  750.62   18.40
   3   0  -3  307.61   11.37
   4  -7   0   10.02    7.45
   5  -6  -2   -0.31    7.23
   5  -4  -3    0.89    7.08
   5   0  -7  108.10    9.28
   5   2 -10    6.72    3.98
   6  -6  -4   13.06   11.15
   6  -2  -7   17.52    8.15
   0  -4   3 1120.88   15.93
   2 -10   3    0.72    5.32
   2  -9   3   10.84    5.41
   2  -8   3   40.37    8.03
   2  -5   2  197.39   11.20
   2  -3   1  131.87    9.03
   3 -10   2    5.70    6.98
   3  -9   2   13.49    7.71
   3  -8   2   18.74    8.14
   3  -5   1  191.96   12.73
   3  -2  -1  660.21   18.67
   4  -6   0   15.19    6.94
   4  -4  -1   98.29   10.44
   5  -8  -1    3.51    9.08
   5   3 -12   10.11    3.92
   6  -4  -5   -0.95    6.91
   6  -3  -6    1.92    6.33
   6  -1  -8    7.47    7.02
   1 -11   4    4.34    5.56
   1 -10   4   11.86    5.85
   1  -9   4   75.38    8.22
   1  -5   3  270.24   11.31
   2  -7   3   42.03    8.01
   2   2  -4  112.27    3.92
   3  -7   2  181.69   13.86
   4  -9   1    9.56    7.82
   5  -7  -1   23.24    9.26
   5  -5  -2   21.19    8.36
   6  -5  -4    8.80    8.28
   6   0  -9   34.04    7.63
   0  -6   4  583.52   14.27
   1  -8   4    5.29    4.68
   1  -3   2  204.66    8.67
   3   3  -7   31.74    2.96
   4  -8   1   60.46   10.67
   4  -5   0  253.30   16.06
   4  -1  -3  192.09   11.59
   4   3  -9   59.15    4.80
   5  -6  -1   10.10    8.91
   5  -3  -3   73.41    9.56
   5  -2  -4   65.56    8.83
   5  -1  -5  128.42   11.22
   6  -6  -3   -1.81   10.00
   1  -7   4   25.76    5.79
   2  -6   3  295.31   14.55
   2  -4   2  148.89    9.81
   3  -6   2   34.21    7.45
   3  -4   1  257.20   13.60
   4  -7   1    1.25    6.66
   4  -3  -1   30.09    7.69
   4  -2  -2   30.61    6.46
   4   0  -4  305.58   13.13
   4   2  -7    5.69    3.68
   5  -8   0    6.28   10.55
   5  -4  -2   75.80   10.59
   5   0  -6   37.11    6.82
   6  -4  -4   18.74    9.35
   6  -3  -5   19.05    7.71
   6  -2  -6   10.31    6.66
   6  -1  -7   65.68    9.87
  -1 -10   5   33.14    5.22
   2 -10   4   -0.03    6.38
   3 -10   3   11.39    7.68
   3  -9   3   12.58    7.88
   4  -6   1    4.57    5.88
   5  -7   0   55.01   12.08
   5  -5  -1   -2.19    7.74
   5   2  -9    1.27    3.92
   6  -5  -3    9.86    8.27
  -1  -9   5   36.83    4.74
   0 -10   5    5.30    4.75
   0  -9   5   42.07    5.92
   2  -9   4   42.08    7.24
   3  -8   3    1.20    5.83
   3   2  -5  109.44    5.59
   4  -9   2    6.44    7.45
   4  -8   2   -1.34    7.79
   4  -4   0   95.08   10.30
   4   1  -5  210.43   10.19
   4   4 -11   25.23    2.78
   5   1  -7   37.86    6.38
   5   3 -11   15.95    4.07
   6  -6  -2   63.68   13.78
   6   0  -8   22.78    6.92
  -1  -8   5   86.95    5.83
   1  -6   4   31.38    5.60
   1  -4   3  549.77   14.58
   2  -8   4   34.14    6.82
   2  -5   3   29.60    6.39
   2  -1   0  664.20   14.87
   3  -7   3   58.08    9.33
   3  -5   2   79.08    9.12
   3  -2   0  799.88   20.72
   3  -1  -1  160.05    9.13
   4  -5   1  132.71   12.96
   5  -6   0   -3.35    6.94
   5  -3  -2  122.85   11.94
   5  -2  -3   77.20    9.35
   6  -4  -3   27.16    9.78
   6  -3  -4    7.53    6.96
   6  -2  -5   35.96    8.37
  -1  -5   4  300.87    6.38
   0  -8   5   28.45    4.88
   0  -5   4  432.64   11.32
   1 -10   5    1.32    4.90
   1  -9   5    6.84    4.65
   2  -7   4  139.31   11.25
   2  -2   1  519.76   14.37
   2   0  -1  483.40   11.37
   3  -3   1    7.61    5.88
   3   0  -2  410.91   12.92
   4  -7   2   50.64    9.68
   5  -8   1    5.13    8.97
   5  -4  -1   48.44    8.76
   5   0  -5   66.89    8.12
   6  -5  -2   48.51   10.82
   6  -1  -6   62.41    8.76
   6   1  -9   21.10    6.70
  -2 -10   5    1.06    2.42
   0  -2   2 4816.12   23.04
   2  -3   2  837.49   19.70
   3 -10   4    5.09    7.58
   3  -9   4   -0.39    6.75
   3  -6   3   20.58    6.65
   4  -9   3    0.36    8.20
   4  -6   2   31.56    9.02
   4  -2  -1    5.81    4.94
   4  -1  -2  289.80   13.53
   5  -7   1   45.50   11.16
   5  -5   0   42.72    9.31
   6  -6  -1   11.73   11.03
   6   0  -7   30.11    7.34
   0  -7   5   89.61    6.88
   1  -8   5   25.59    5.74
   2 -10   5    0.06    6.25
   3  -8   4   10.13    7.25
   3  -4   2  408.82   16.85
   4  -8   3   36.32   10.16
   4  -4   1   28.41    7.35
   4   0  -3   62.83    7.15
   6  -4  -2    4.61    8.54
   6  -3  -3   10.06    8.10
   6  -2  -4   54.61    9.88
  -2  -9   5   11.63    2.43
   1  -5   4  280.65   11.50
   2  -9   5   16.39    6.38
   2  -6   4   85.25    8.63
   2  -4   3  323.97   13.63
   4   3  -8   41.61    4.23
   5  -8   2    9.64    9.14
   5  -6   1   24.17    8.85
   5  -3  -1   37.48    7.85
   5  -1  -3   22.00    6.86
   5   1  -6   37.04    5.93
   6  -5  -1    7.67    9.41
   6  -1  -5   34.38    8.26
  -1  -7   5   71.46    4.57
   2  -8   5   44.42    7.71
   3  -7   4   43.50    7.69
   3  -5   3   66.79    8.59
   4  -7   3  139.09   13.50
   4  -5   2   62.02    8.97
   4   1  -4  126.77    8.27
   5  -7   2   19.35   10.23
   5  -4   0   40.07    8.27
   5   3 -10    7.75    3.47
   6  -6   0   11.16   11.01
   6   1  -8    7.55    5.15
   0  -3   3 1081.19   13.56
   1  -2   2  240.58    8.20
   1  -1   1 8793.93   40.64
   4  -9   4   15.14    8.90
   5  -5   1   69.13   10.89
   5   0  -4  137.66   10.53
   6  -3  -2    2.63    7.68
   6   0  -6  108.64   10.75
   0 -10   6    1.56    4.86
   1 -10   6    3.43    5.03
   1  -3   3 2881.20   30.05
   2  -7   5   85.20    9.28
   2  -5   4  494.00   17.17
   3  -9   5    7.54    6.43
   3  -6   4   26.14    6.79
   3  -2   1  165.65   10.18
   3  -1   0   49.50    6.02
   4  -8   4   -1.40    7.75
   4  -6   3   32.91    8.25
   4  -3   1   68.96    8.74
   4  -2   0   46.48    7.16
   4  -1  -1  182.20   11.03
   5  -6   2   61.54   10.96
   6  -5   0   65.21   12.75
   6  -4  -1   13.86    8.00
   6  -2  -3   51.44    9.11
   0  -9   6   25.47    5.25
   0  -6   5   97.58    6.38
   1  -9   6   20.71    5.79
   1  -6   5  324.13   13.03
   2 -10   6    7.84    6.76
   3  -8   5    2.20    6.74
   3  -4   3   83.43    9.60
   3   0  -1  110.05    7.65
   4  -4   2  203.52   13.95
   4   0  -2  137.04    9.48
   5  -4   1  103.45   12.41
   5  -3   0    6.15    5.60
   5  -2  -1  355.90   17.60
   5   1  -5  220.31   11.72
   6  -1  -4   74.26    9.55
   6   1  -7   71.63    8.94
   1  -4   4  316.18   11.53
   1   0   0 1872.83   15.67
   2  -2   2  286.55   11.18
   4  -7   4   23.95    8.22
   4  -5   3   20.42    6.57
   5  -7   3   30.96   10.34
   5  -5   2   31.79    9.97
   5  -1  -2  131.90   10.77
   6   0  -5    0.05    5.83
  -1 -10   6   10.16    3.61
   0  -8   6   52.08    5.92
   0  -4   4  207.48    7.20
   1  -8   6   75.86    7.84
   2  -6   5  392.35   16.35
   2  -3   3   71.54    6.86
   2  -1   1 1440.58   21.87
   3  -7   5   16.61    6.09
   3  -5   4  100.08    9.89
   3   3  -6  298.17    6.65
   4   4 -10  127.17    4.34
   5   0  -3   74.34    8.49
   5   3  -9   47.28    5.14
   6  -3  -1    4.91    6.88
   6  -2  -2   12.61    6.86
   2  -8   6   10.61    4.89
   2  -4   4  220.30   11.31
   3  -9   6    9.14    7.45
   4  -8   5    2.79    7.83
   4  -6   4   15.55    7.24
   4  -3   2   63.79    9.40
   4  -2   1   38.28    7.66
   4   1  -3  377.68   13.37
   5  -6   3   24.00    9.03
   6  -5   1   31.23   10.49
   6  -1  -3    5.02    6.69
  -1  -9   6   13.35    3.43
  -1  -6   5    8.32    2.57
   1  -7   6   36.29    6.01
   1  -5   5  136.70    8.67
   2   0   0 3423.38   30.02
   3  -6   5   18.64    6.39
   3   1  -2  305.74   10.38
   4  -4   3   33.32    7.61
   4   3  -7   10.23    3.03
   5  -7   4   23.33   10.64
   5  -4   2    5.06    6.71
   5  -3   1   19.69    7.15
   5  -2   0    6.61    5.31
   6   1  -6   13.98    5.61
   0  -7   6   34.86    4.89
   1 -10   7   16.50    5.71
   2 -10   7    0.51    6.08
   2  -5   5  722.39   21.15
   3  -8   6   17.00    6.83
   3  -3   3  437.38   16.83
   3  -2   2  265.19   12.60
   3  -1   1  929.96   21.28
   4  -7   5   94.48   11.85
   4  -5   4   44.50    9.18
   5  -5   3   28.14    8.78
   5  -1  -1   94.45    9.49
   5   1  -4   81.64    7.90
   6  -4   1    1.73    7.31
   6  -2  -1   25.00    8.52
   6   0  -4   89.13    9.29
   0  -5   5  191.21    7.75
   1  -9   7   20.71    5.79
   2  -9   7    3.96    6.22
   3  -7   6    5.47    6.71
   3  -4   4  141.78   10.94
   4   0  -1   55.02    6.53
   5   0  -2   99.54    9.45
   6  -1  -2   50.24    9.20
  -1  -8   6    5.57    3.05
   0 -10   7    1.70    4.37
   2  -6   6   85.77    9.45
   3  -5   5  215.40   13.55
   3   0   0  683.08   16.99
   4  -8   6    9.82    7.30
   4  -6   5  107.67   11.99
   5  -3   2   43.24    9.38
   5   3  -8    0.20    3.16
   0  -9   7    3.10    3.91
   1  -8   7   57.94    7.30
   2  -8   7   41.38    7.43
   3  -9   7    3.36    6.70
   4  -4   4   14.05    7.01
   4  -3   3   81.07    9.43
   4  -2   2   19.56    6.09
   5  -7   5    7.90    8.55
   5  -4   3   96.74   11.68
   5  -2   1   36.55    7.20
   6  -4   2   51.93   11.52
   6  -3   1   21.59    9.17
   6   0  -3    6.71    5.88
   6   1  -5   28.29    5.70
   1  -3   4 2334.41   27.69
   1  -2   3 1507.70   20.24
   2  -4   5   44.93    6.95
   2  -3   4  337.45   13.13
   2  -2   3  595.49   16.02
   3  -8   7   -0.77    6.73
   3  -6   6   44.75    7.54
   4  -7   6   46.09    9.49
   4  -5   5  111.25   12.23
   4  -1   1  128.44    9.83
   4   1  -2  905.38   20.44
   5  -5   4   76.84   11.27
   5  -1   0   51.12    7.77
   5   1  -3   24.06    5.68
   6  -5   3   21.32    9.87
   6  -2   0   32.99    8.36
   0  -6   6  195.67    8.57
   1  -4   5  264.59   10.79
   2  -7   7    3.31    5.33
   2  -1   2 1206.74   20.60
   3  -3   4  349.10   15.39
   3  -2   3  205.65   11.42
   5  -6   5    7.52    7.50
   5   0  -1   16.32    6.08
   5   4 -11    3.69    2.07
   6  -1  -1   14.06    6.59
   0  -8   7   75.48    6.38
   1 -10   8    0.74    4.50
   1  -7   7   32.76    5.74
   1  -1   2  373.26    9.11
   2  -9   8   22.11    7.23
   2  -5   6  128.34    9.84
   3  -7   7   21.73    6.48
   3  -4   5  121.18   10.45
   3  -1   2  380.69   14.09
   3   1  -1 1271.98   20.79
   4  -8   7    6.54    7.65
   4  -6   6   17.16    7.62
   4   0   0   65.05    7.07
   4   3  -6    0.74    2.57
   5  -4   4  102.20   12.73
   5  -3   3   44.22    8.69
   5  -2   2  119.82   11.92
   6   0  -2   87.47   10.27
   6   1  -4   64.73    8.42
   1  -9   8   15.31    6.13
   1  -5   6  841.79   19.55
   3  -5   6   36.11    7.08
   4  -3   4  129.01   11.29
   4  -2   3  169.71   12.44
   5  -5   5   13.04    7.80
   5  -1   1  119.33   11.06
   5   3  -7   10.55    3.38
   6  -4   3   33.64    9.94
   6  -2   1   55.44    9.64
  -1  -7   6   35.66    3.43
   2  -8   8   45.26    7.65
   2  -6   7  121.67   10.27
   2   0   1  717.98   14.51
   3  -8   8   30.77    8.40
   3  -6   7   30.88    7.65
   3   0   1  226.56   10.59
   4  -7   7   -0.54    6.35
   4  -5   6   22.22    8.58
   4  -4   5   70.42    9.52
   4  -1   2   40.55    7.58
   4   4  -9   46.29    2.73
   5  -6   6   11.77    8.87
   5   1  -2  116.18    9.25
   6  -1   0   58.16    9.13
  -1 -10   7    3.36    2.75
   0  -7   7   63.27    5.65
   0  -3   4 2090.59   19.28
   1  -8   8   34.07    5.77
   1  -6   7  323.60   13.19
   3   3  -5    9.62    2.23
   4   1  -1  219.60   10.88
   5   0   0   62.38    8.36
   5   2  -4  116.48    8.26
   6   1  -3   18.42    6.39
  -1  -4   4   40.71    1.95
   0 -10   8    4.73    4.00
   0  -4   5    6.70    2.81
   2  -7   8   37.06    6.96
   2  -4   6  190.02   11.35
   2  -3   5  235.88   11.32
   2  -2   4  428.64   14.29
   3  -7   8   17.45    7.56
   3  -4   6   40.23    8.23
   3  -3   5  566.59   19.51
   3  -2   4  810.57   22.11
   4  -6   7   32.17    8.41
   4   0   1  404.14   15.75
   5  -4   5    7.15    7.14
   5  -3   4   28.28    7.98
   5  -2   3  134.67   11.75
   6  -4   4   19.72    9.30
   6  -3   3    2.31    6.95
   6  -2   2    3.30    6.52
   6   0  -1   14.19    6.21
   6   2  -5    7.33    4.52
   6   3  -8   15.43    4.45
  -1  -9   7    2.20    2.46
   0  -9   8    2.81    3.90
   0  -2   3 1256.24   12.67
   2  -9   9   12.48    6.67
   2  -5   7  479.98   17.92
   4  -7   8    5.69    7.86
   4  -3   5  169.95   12.90
   5  -5   6    6.27    7.30
   5  -1   2   90.88    9.99
   5   4 -10    0.00    1.91
   6  -1   1  224.63   15.92
   0  -5   6  411.45   10.88
   1  -7   8    1.76    4.04
   1  -3   5  512.84   13.77
   1   0   1  908.32   11.77
   2  -1   3   68.17    6.17
   3  -1   3   66.15    6.91
   4  -5   7   21.20    8.52
   4  -4   6  103.42   10.66
   4  -2   4   53.51    8.01
   4   3  -5   13.19    3.03
   5   1  -1   67.87    7.76
   5   3  -6   12.52    3.45
  -1  -5   5   22.84    2.21
   1  -9   9    9.73    4.87
   1  -4   6   43.78    5.13
   1  -2   4 1319.25   19.67
   2  -8   9    0.48    5.87
   2  -6   8    9.30    5.56
   3  -8   9   -0.34    5.45
   3  -6   8    8.64    5.36
   3   1   0  103.65    6.72
   4  -6   8   21.14    8.69
   4  -1   3  119.21    9.83
   5  -4   6    3.16    7.99
   5  -3   5   38.04    9.41
   5   0   1   61.84    8.57
   5   2  -3   78.83    7.17
   6  -3   4    8.90    7.47
   6  -2   3   21.99    8.85
   6   0   0    8.48    6.68
   6   1  -2   98.46    9.26
   6   2  -4   68.51    8.18
   6   3  -7   32.10    5.23
   0  -8   8   12.11    3.75
   0  -6   7  316.19   10.36
   1  -5   7  340.66   12.89
   2   1   0 1560.43   18.60
   3   0   2  370.51   13.11
   4   1   0  211.43   10.58
   4   2  -2  216.77    9.68
   5  -5   7   24.86    8.44
   5  -2   4    6.25    6.25
   6  -1   2    6.15    7.35
  -1  -8   7   34.47    3.59
   1  -8   9    7.19    4.54
   2  -7   9   33.09    6.72
   3  -7   9   12.22    6.46
   3  -4   7    2.02    5.24
   3  -3   6   20.35    6.21
   3  -2   5   25.00    6.04
   4  -4   7  141.36   12.95
   4  -3   6   72.81    9.64
   4   0   2   41.19    6.40
   5  -1   3   59.67    8.16
   5   4  -9   37.30    3.31
   1  -6   8   85.52    7.41
   2  -4   7  499.36   17.14
   2  -3   6   55.20    6.59
   2  -2   5  307.44   12.50
   2   0   2  854.17   16.32
   3  -5   8   88.61    9.46
   4  -5   8   19.99    7.35
   4  -2   5    7.30    5.30
   5   1   0  101.09    9.12
   5   3  -5    3.52    2.82
   6  -3   5   27.89    9.28
   6  -2   4   10.36    8.06
   6   0   1   18.79    7.42
   6   1  -1   70.68    8.17
  -1  -6   6   69.60    3.57
   1  -1   3 2545.54   24.01
   2  -5   8   36.62    6.29
   3  -6   9   -5.77    4.70
   3  -1   4  289.74   12.86
   4  -6   9    3.76    7.48
   4  -1   4   42.59    7.06
   5  -4   7   27.67    8.80
   5  -3   6   57.55    9.78
   5  -2   5   26.02    7.50
   5   0   2  142.02   10.82
   5   2  -2  103.05    8.12
   6  -1   3   44.82    9.49
   6   2  -3    3.36    4.26
   0  -7   8   37.39    4.51
   1  -7   9   45.11    6.09
   2  -8  10   41.50    7.92
   2  -6   9    4.19    4.68
   2  -1   4  304.07   11.64
   3   1   1  313.34   11.27
   4   1   1  149.18    9.65
   4   3  -4   86.14    5.57
   5  -1   4   82.46    9.86
   0  -9   9   10.10    3.98
   1  -9  10   21.21    5.26
   1  -4   7   29.24    4.99
   3  -7  10    6.40    5.87
   3  -4   8   82.77    9.51
   3  -3   7  253.11   13.76
   3   0   3  130.87    8.37
   3   2  -1  215.14    8.26
   3   3  -4   44.38    3.22
   4  -4   8   15.13    6.64
   4  -3   7   22.41    6.99
   4   0   3  334.96   14.59
   4   2  -1   86.31    6.81
   5   1   1   24.89    6.06
   6  -2   5   20.74    9.23
   6   0   2    4.60    6.65
   6   1   0   26.38    6.06
   6   2  -2   38.27    6.61
   1  -5   8   58.94    6.48
   1  -3   6  103.74    6.67
   2  -7  10   68.84    8.58
   3  -5   9   37.68    7.41
   3  -2   6  290.61   13.95
   4  -5   9   15.66    6.94
   4  -2   6   59.93    8.01
   5  -4   8   10.43    7.14
   5  -3   7   32.22    8.37
   5  -2   6   50.26    9.73
   5   0   3   15.38    5.30
   5   2  -1   20.82    5.15
   6  -1   4   16.82    8.08
   0  -8   9   36.07    4.84
   0  -5   7    7.09    3.14
   0  -3   5 2219.18   20.35
   0  -1   2   21.46    1.67
   1  -8  10    5.87    4.34
   1  -2   5  817.81   15.83
   2  -5   9    9.98    5.39
   2  -4   8   48.70    6.72
   2  -3   7  477.19   15.99
   3  -6  10   21.91    6.79
   3  -1   5   72.06    7.44
   4  -1   5  247.17   13.76
   1  -6   9    1.44    3.02
   2  -8  11    9.75    6.16
   2  -2   6  627.64   17.16
   2   0   3  491.73   12.80
   2   1   1 1607.08   19.48
   4   1   2    4.40    4.94
   5  -1   5   17.92    6.61
   6   0   3   16.21    6.59
   6   1   1   38.65    7.19
   6   2  -1    3.76    5.10
   1   0   2   68.73    3.95
   2  -6  10   12.72    4.56
   3  -7  11   15.54    6.49
   4  -4   9    8.79    6.27
   4  -3   8   14.81    6.52
   4  -2   7   22.39    6.10
   4   0   4   79.82    8.30
   5   1   2   36.40    5.96
  -3  -5  -6   51.10    4.89
  -2  -5  -7    3.65    3.96
  -2  -4  -4  247.20    7.76
  -1  -5  -9   84.03    9.16
   0  -5 -12   -6.75    7.09
   0  -3  -5   48.83    5.78
   1  -4 -11  110.74   12.88
   1   0  -2 4211.91   26.41
   2  -3 -12   -3.82    7.23
   3  -2 -16    1.38   10.39
   3  -2 -15    3.58    9.24
   3  -1 -11    7.63    6.84
   4   0 -15    5.36    8.97
   4   1 -12   77.97   11.52
  -3  -6 -10   16.57    5.59
  -3  -4  -3   77.98    2.99
  -1  -3  -3  174.52    6.33
   0  -5 -11   16.12    7.76
   1  -2  -5 1669.98   27.43
   2  -3 -11   55.08   11.18
   2  -1  -6   18.79    6.73
   3  -2 -14   26.00   10.31
   3  -2 -13    6.69    9.75
   3  -1 -10  222.40   15.73
   3   0  -8  256.29   14.26
   4   0 -14   -9.45    8.35
   4   1 -11   82.24   11.49
   4   3  -8   42.24    6.93
  -2  -6 -11    5.23    5.38
  -1  -6 -13   -0.15    7.12
  -1  -5  -8   41.28    6.87
  -1  -4  -5  360.96   12.01
   0  -4  -7  118.14    9.64
   1  -5 -15   23.60   11.17
   1  -4 -10   15.08    7.25
   1  -3  -7 1877.24   34.31
   2  -4 -15    8.47   10.82
   2  -2  -8   37.99    7.48
   3   1  -6  270.25   12.69
   3   3  -4   49.05    4.93
   4   0 -13   68.54   11.85
   4   2  -9    1.92    4.92
  -3  -6  -9    2.05    4.57
  -2  -6 -10    3.17    4.71
  -1  -6 -12    0.69    6.73
   0  -5 -10   21.33    6.89
   1  -5 -14    6.05    8.28
   2  -4 -14   10.56    9.06
   2  -3 -10   58.40    9.96
   3  -2 -12   31.64    9.54
   3  -1  -9  153.72   13.47
   4  -1 -15    2.86   10.45
   4   0 -12   13.46    7.57
   4   1 -10   69.66   10.46
   4   5  -6   52.18    5.39
  -2  -5  -6  110.67    7.19
  -1  -6 -11    9.35    6.50
   1  -5 -13    4.92    7.79
   1  -4  -9   24.76    7.25
   1  -1  -3 3792.29   31.58
   2  -4 -13   26.74    9.83
   2   0  -4  421.81   12.57
   3  -3 -15   10.53   10.83
   3  -2 -11   43.59    9.15
   3   0  -7  251.20   13.27
   4  -1 -14   19.32    9.73
   4   8  -5    4.16    1.95
   5   3 -12    7.98    7.78
   5   4 -11    3.84    6.09
  -2  -6  -9    3.52    4.72
  -1  -5  -7   48.07    6.50
   0  -6 -14   11.14    8.01
   0  -6 -13   13.65    8.76
   0  -5  -9   67.29    9.58
   1  -5 -12    3.41    7.30
   2  -4 -12   92.67   12.83
   2  -3  -9   23.73    7.50
   2  -2  -7   22.14    6.58
   3  -3 -14   11.79    9.57
   3   4  -3  201.06    6.28
   4  -1 -13    1.42    9.30
   4   0 -11   34.99    9.13
   4   1  -9   96.34   10.81
   4   2  -8   52.01    7.30
   4   7  -5   16.83    2.96
   5   2 -13   11.46    9.00
  -4  -5  -5    4.99    2.23
  -1  -6 -10    7.49    5.50
   0  -3  -4  153.03    8.12
   1  -5 -11   19.36    8.44
   1  -4  -8   16.95    7.37
   3  -3 -13   54.21   11.65
   3  -2 -10   71.96   10.68
   3  -1  -8   49.20    8.14
   4   4  -6   46.01    5.52
   5   3 -11   17.75    7.73
  -3  -6  -8   -1.08    3.67
  -3  -5  -5  100.10    5.24
   0  -6 -12   23.40    7.82
   1  -2  -4 1342.01   22.79
   2  -5 -15   -9.00    8.90
   2  -4 -11    1.94    6.49
   3  -3 -12   52.82   11.36
   4  -2 -15   16.11   11.02
   4  -1 -12    9.89    8.07
   4   0 -10   93.37   11.05
   5   2 -12    7.63    7.25
   5   4 -10    1.79    5.32
  -2  -6  -8   23.64    5.23
  -1  -2  -1 1373.00    8.78
   0  -6 -11    5.02    6.63
   0  -5  -8   64.79    8.05
   1  -6 -14    5.06    9.26
   1  -5 -10   11.33    8.01
   2  -5 -14    1.22    9.28
   2  -3  -8  121.26   11.19
   2  -2  -6 1225.43   27.34
   3  -4 -15    5.91   10.88
   3  -2  -9   24.45    7.80
   3   0  -6  107.21    9.41
   3   1  -5  162.47    9.19
   4  -2 -14   -2.79    8.35
   4  -1 -11   21.51    9.52
   4   1  -8  375.11   17.53
   4   6  -5    5.16    2.87
   5   1 -13   28.31    9.67
  -1  -6  -9   12.97    5.68
  -1  -4  -4  556.27   12.99
   1  -6 -13    5.19    9.06
   2  -5 -13   -2.22    7.71
   2  -4 -10   35.86    8.88
   3  -4 -14   28.29   10.86
   3  -3 -11  264.19   18.59
   3  -1  -7   59.47    8.78
   4  -2 -13    6.64    8.48
   4   0  -9  261.25   16.43
   4   2  -7    4.85    4.22
   5   1 -12   13.88    8.93
   5   2 -11   -2.86    6.98
   5   3 -10    8.19    6.31
  -2  -5  -5  128.82    6.88
  -1  -7 -12   10.38    7.15
  -1  -5  -6   95.61    7.47
   0  -6 -10   53.52    9.00
   1  -4  -7  515.26   19.01
   2  -5 -12    9.37    9.55
   3  -4 -13   12.45   10.00
   4  -2 -12   11.60    9.74
   4  -1 -10  179.79   15.26
   4   5  -5   58.78    5.19
   5   0 -13   15.79    9.81
  -3  -6  -7    7.19    3.61
   0  -5  -7  169.60   11.26
   0  -4  -5  192.84   10.05
   1  -6 -12    0.23    6.89
   1  -5  -9   -7.71    5.31
   2  -4  -9   38.31    8.61
   3  -4 -12   38.34   11.80
   3  -3 -10   35.22    8.58
   3  -2  -8   48.25    8.38
   4  -3 -14    7.94    9.44
   5   1 -11   23.23    8.63
   5   2 -10   11.91    7.01
  -2  -4  -3  624.94    9.71
  -1  -7 -11   32.01    7.80
  -1  -6  -8   78.44    8.13
   0  -6  -9   86.49   10.23
   0  -2  -2 4845.18   29.27
   1  -6 -11   16.26    8.85
   2  -6 -14    4.51   10.89
   2  -5 -11   -3.55    6.99
   2  -1  -4  375.04   13.05
   2   0  -3   26.85    4.56
   4  -3 -13   30.43   11.69
   4   1  -7  222.68   13.14
   5   0 -12   42.89   10.88
   5   3  -9   44.44    7.63
   5   5  -8    0.38    4.50
  -2  -7 -10    2.20    4.85
  -2  -6  -7   88.35    6.99
   0  -7 -12    2.42    7.11
   1  -5  -8    4.93    6.79
   2  -2  -5 2204.23   34.24
   3  -5 -14   -1.35   10.03
   3  -4 -11   62.70   11.48
   3  -3  -9   75.65   10.67
   3   0  -5   91.68    8.30
   3   3  -3  153.56    6.24
   4  -1  -9   32.17    8.45
   4   2  -6  127.15    9.42
   4   4  -5   20.09    4.25
   5  -1 -13    7.16    9.72
  -4  -6  -7    5.19    2.57
  -1  -7 -10   68.72    8.94
   1  -6 -10   95.11   11.70
   1  -4  -6  189.48   11.42
   2  -6 -13    3.51    8.20
   2  -5 -10  224.19   16.24
   2  -4  -8  248.06   15.44
   3  -5 -13    4.35    8.80
   3  -2  -7  385.48   17.99
   3  -1  -6   35.38    6.44
   4  -3 -12    2.19    8.26
   4  -2 -10   14.58    8.54
   5   0 -11   10.40    8.52
   5   1 -10   11.98    7.44
   5   2  -9    5.08    6.04
  -1  -6  -7   66.08    7.12
  -1  -5  -5   59.97    6.15
  -1  -3  -2  667.79    9.83
   0  -7 -11    0.05    6.55
   0  -6  -8  268.29   14.65
   0  -5  -6   88.80    8.27
   0  -3  -3  932.95   16.03
   1  -7 -13    3.49    7.57
   1  -2  -3 1478.71   21.88
   2  -6 -12   -1.70    8.77
   2  -3  -6 1353.70   29.60
   3  -4 -10   50.77   10.18
   3   1  -4   87.35    6.91
   4  -4 -14   15.53   11.14
   5  -1 -12   -0.49    7.50
  -2  -7  -9   24.68    5.37
   1  -7 -12   -1.59    7.75
   2  -5  -9  117.13   13.45
   3  -5 -12    6.22    8.52
   3  -3  -8  110.52   11.44
   4  -4 -13   -0.50    8.42
   4  -3 -11   11.85    8.30
   5  -2 -13   15.25   10.72
  -1  -7  -9   59.89    8.06
   0  -7 -10   32.80    7.76
   0  -4  -4   -2.30    4.00
   1  -6  -9  109.94   11.32
   1  -5  -7   98.52    9.69
   1  -3  -4  682.72   17.31
   2  -6 -11   11.39    8.05
   2  -4  -7    5.99    5.86
   3  -5 -11   26.08   10.66
   4  -2  -9   92.33   10.91
   4   1  -6  182.90   11.31
   4   3  -5   13.40    3.81
   5  -1 -11   10.37    7.77
   5   0 -10    4.84    5.75
   5   1  -9   24.12    7.22
  -3  -6  -6    0.62    2.98
  -2  -6  -6   11.49    4.20
   1  -7 -11   -0.61    7.44
   3  -6 -13   18.84   12.23
   3  -4  -9   45.03    8.73
   4  -4 -12    7.97    8.84
   4  -3 -10   37.99    9.57
   5  -2 -12    3.89    7.96
   5   2  -8   21.75    6.34
   5   5  -7   22.10    4.92
   5   6  -7    3.65    3.59
  -2  -7  -8   13.95    4.96
  -1  -4  -3  370.15    9.56
   0  -6  -7   12.38    6.02
   1  -4  -5  194.18   10.92
   2  -7 -13    8.95    9.42
   2  -6 -10    3.96    6.22
   2  -5  -8   17.89    7.28
   2  -2  -4  525.82   16.37
   3  -3  -7  226.89   15.11
   3  -1  -5  354.60   14.33
   5  -1 -10    9.16    8.24
   5   4  -7   43.32    6.11
  -3  -7  -8   -0.52    3.63
  -3  -5  -4   92.32    3.85
  -2  -5  -4    5.96    2.97
  -1  -7  -8   26.23    6.11
  -1  -6  -6   33.92    5.47
   0  -7  -9   43.01    7.24
   0  -5  -5  141.43    9.22
   1  -7 -10    0.65    7.14
   1  -6  -8   16.60    6.36
   2  -7 -12    7.24    9.30
   2  -3  -5  446.26   16.60
   2  -1  -3  213.68    9.50
   3  -6 -12   11.41    9.06
   3  -5 -10   17.99    8.65
   3   0  -4  550.34   15.77
   4  -5 -13    3.16   10.06
   4  -2  -8   55.50    9.29
   4  -1  -7  371.23   17.48
   5  -2 -11    4.22    7.55
   5   0  -9   40.90    8.42
   5   1  -8   76.88    9.26
   0  -8 -11    7.57    7.29
   1  -5  -6  217.13   12.52
   2  -4  -6  248.98   13.98
   3  -4  -8   -0.73    6.39
   4  -5 -12    3.47   10.04
   4  -3  -9   20.94    8.06
   4   0  -6  119.67    9.82
   5  -3 -12   18.04   10.16
  -1  -8 -10    0.22    5.09
   2  -7 -11    1.46    7.33
   2  -6  -9   22.67    7.41
   3  -6 -11   15.61    9.53
   3  -5  -9  216.68   16.35
   4  -4 -10   29.43    9.35
   5  -2 -10    7.78    8.58
   5  -1  -9   82.61   11.57
  -1  -5  -4   45.60    4.93
   0  -7  -8   32.75    7.17
   0  -6  -6   68.32    7.87
   1  -7  -9    2.92    5.34
   1  -6  -7   76.15    9.70
   2  -5  -7   52.18    8.60
   3  -3  -6   31.70    8.16
   3  -2  -5   60.59    8.34
   4  -5 -11   -5.46    9.16
   4  -2  -7    3.34    7.88
   4   1  -5  202.96   10.88
   4   5  -4   60.91    4.00
   5  -3 -11    2.19    7.73
   5   0  -8   40.75    8.23
   5   2  -7   10.73    5.10
  -2  -7  -7    0.73    3.79
   0  -8 -10   -2.30    4.33
   1  -8 -11    8.41    6.87
   2  -7 -10    0.25    8.05
   2  -6  -8   25.75    8.35
   2   0  -2   15.42    3.57
   3  -7 -12    7.47   10.24
   3  -6 -10   -0.19    7.45
   3  -4  -7   69.49    9.76
   4  -4  -9   -4.94    7.96
   4  -3  -8   88.94   11.02
   4  -1  -6  443.49   18.39
   4   4  -4   94.28    5.49
   5  -4 -12   23.99   11.16
   6   1 -10    3.51    7.12
  -1  -8  -9    8.13    5.33
  -1  -7  -7    0.70    4.35
   1  -4  -4  383.66   13.93
   1  -3  -3  262.54   10.44
   3  -5  -8   -1.36    6.44
   3  -1  -4  209.83   10.65
   4  -6 -12    7.31    9.88
   4  -5 -10   26.82   10.57
   4   6  -4   17.93    1.97
   5  -3 -10    3.40    8.81
   5  -2  -9   49.26   10.58
  -2  -6  -5    3.26    3.03
  -1  -6  -5   82.06    6.98
   0  -8  -9    2.06    5.82
   0  -4  -3  223.60    9.12
   0  -3  -2  508.50   11.14
   1  -8 -10    8.60    7.47
   1  -7  -8   52.45    8.17
   1  -5  -5   94.28    8.46
   1  -2  -2 1535.45   20.38
   2  -5  -6   28.47    7.87
   2  -4  -5  103.39    9.27
   2  -3  -4   13.04    5.31
   3  -7 -11    4.30    8.24
   3  -6  -9   49.61   11.06
   4   3  -4   80.80    5.69
   5  -4 -11   11.29    8.96
   5  -1  -8   72.97    9.91
   5   4  -6   15.74    4.50
   5   5  -6   24.97    4.29
   6   0 -10    4.37    7.85
   6   2  -9   23.95    7.46
  -3  -7  -7    4.26    3.21
   0  -7  -7    3.79    4.39
   0  -5  -4  232.76   10.60
   1  -6  -6   58.88    8.55
   2  -8 -11    1.60    7.30
   2  -7  -9   23.59    8.13
   2  -2  -3   45.65    5.77
   4  -6 -11    9.33    9.59
   4  -4  -8   82.38   11.14
   4  -3  -7   22.98    7.55
   5   0  -7   97.82   10.28
   2  -6  -7   38.42    8.19
   3  -7 -10   -1.74    8.86
   3  -5  -7  145.49   13.58
   3  -4  -6  288.93   16.04
   3  -3  -5  233.41   13.20
   4  -5  -9   25.53    9.04
   4  -2  -6  252.53   14.66
   5  -4 -10    4.13    9.12
   5  -3  -9   33.58    9.22
   5  -2  -8   34.13    8.80
   5   6  -6    6.63    2.69
   6  -1 -10   -3.14    7.59
   6   1  -9    6.23    7.85
  -3  -6  -5   55.78    4.07
  -2  -8  -8    1.41    4.48
  -1  -8  -8    9.92    5.05
   0  -6  -5  460.62   15.85
   1  -8  -9    6.48    6.14
   1  -7  -7   31.54    7.86
   2  -8 -10    2.07    6.96
   3  -6  -8   11.32    8.70
   4  -6 -10    7.37    8.42
   4  -1  -5  217.19   12.82
   5  -5 -11    3.72    9.46
   5  -1  -7  146.38   12.59
   6   0  -9   33.21    8.99
  -2  -7  -6   30.28    4.95
  -1  -7  -6   19.62    4.70
   0  -8  -8    7.75    5.54
   2  -7  -8   59.77    9.78
   4  -7 -11    6.89   11.07
   4  -4  -7   26.19    9.10
   4   1  -4  122.78    8.23
   5   1  -6   29.21    6.17
   6  -2 -10    3.25    8.62
   0  -7  -6   31.18    6.32
   0  -2  -1  931.95   11.53
   1  -5  -4   11.31    5.46
   2  -5  -5   42.39    7.26
   2  -4  -4  335.13   14.43
   2  -1  -2 1896.16   23.76
   3  -7  -9   13.55    8.13
   4  -6  -9    4.98    9.24
   4  -5  -8   23.13    8.58
   4  -3  -6  279.77   16.08
   5  -5 -10   -0.30    7.97
   5  -4  -9   11.05    8.18
   5  -3  -8   28.86    8.53
   6  -1  -9   29.73    9.13
   6   2  -8   -1.17    4.74
   1  -8  -8   20.43    6.33
   1  -6  -5  143.06   10.39
   1  -4  -3  121.38    8.18
   2  -8  -9    7.24    7.05
   2  -6  -6   67.16    9.14
   2  -3  -3  157.74   10.13
   3  -8 -10    3.04    9.16
   3  -6  -7  161.09   14.17
   3  -5  -6  101.58   11.00
   3  -4  -5  418.28   17.99
   3  -1  -3  281.44   11.82
   4  -2  -5  175.05   12.59
   5  -2  -7  139.85   12.24
   5   0  -6   40.25    6.74
   6   1  -8    4.96    5.75
  -1  -8  -7    8.84    4.75
  -1  -5  -3  267.46    9.07
   0  -9  -9    7.68    6.46
   0  -8  -7   97.55    9.56
   1  -7  -6  158.29   12.08
   2  -7  -7   44.05    8.07
   3  -7  -8   28.66    9.82
   3  -3  -4  397.25   16.45
   4  -7 -10    1.30    8.25
   4   0  -4  290.88   12.50
   6  -2  -9   76.94   11.32
   6   0  -8   28.69    8.23
  -1  -6  -4  186.82    8.75
  -1  -4  -2  523.16   10.05
   1  -9  -9    9.67    7.23
   1  -3  -2  740.52   15.85
   2  -8  -8    1.41    7.49
   4  -6  -8  104.41   12.94
   4  -5  -7   49.50    9.20
   4  -4  -6  255.92   16.06
   5  -6 -10   -8.52    8.46
   5  -5  -9   -3.88    7.30
   5  -4  -8   50.07   10.20
   5  -3  -7   32.49    9.34
   6  -1  -8   12.35    7.68
  -2  -8  -7   10.03    4.58
  -2  -5  -3   97.14    4.46
   0  -6  -4    6.93    4.54
   0  -5  -3  550.62   14.89
   1  -8  -7   30.83    7.51
   3  -8  -9   13.81    8.78
   4  -7  -9   12.11    8.63
   4  -3  -5  465.00   19.84
   5   3  -5    7.12    3.46
   5   4  -5  111.62    6.69
   6  -3  -9   13.74    8.18
  -3  -7  -6   12.59    2.99
  -2  -6  -4   25.53    3.57
  -1  -9  -8    3.57    5.54
  -1  -7  -5   15.83    4.23
   0  -9  -8   12.37    6.41
   0  -7  -5   75.69    7.95
   0  -4  -2   72.76    5.65
   2  -9  -9    2.13    7.85
   2  -7  -6   13.53    7.23
   2  -6  -5  236.60   14.01
   2  -5  -4  129.87   10.09
   2  -2  -2 1840.06   25.96
   3  -7  -7   36.26    9.88
   3  -6  -6  194.15   14.48
   3  -5  -5    7.37    6.13
   5  -5  -8   -1.53    8.51
   6  -2  -8   60.44   10.92
   6   1  -7   63.31    8.56
   1  -9  -8   19.27    7.52
   1  -6  -4  157.35   10.77
   2  -8  -7   12.54    7.80
   2  -4  -3   58.15    6.98
   3  -8  -8   22.51    9.59
   3  -4  -4  383.41   16.66
   4  -6  -7   60.40   10.62
   4  -5  -6  113.71   12.43
   5  -6  -9   21.04   10.40
   5  -4  -7    4.80    6.12
   5   0  -5   66.89    8.22
   6   0  -7   60.53    9.22
  -2  -7  -5   10.10    3.51
  -2  -4  -2   33.74    2.03
  -1  -8  -6    9.34    4.44
   0  -8  -6   68.47    8.30
   1  -7  -5   26.04    6.33
   1  -5  -3  104.30    8.04
   4  -8  -9    2.76   10.24
   4  -7  -8   12.48    8.42
   4  -4  -5   72.92   10.50
   4  -2  -4   84.86    8.50
   4   2  -3   18.02    3.87
   4   3  -3  118.92    5.83
   5  -3  -6  109.09   11.56
   5  -1  -5  116.47   10.54
   5   5  -5   13.21    2.98
   6  -3  -8   10.25    7.66
   6  -1  -7   64.72   10.08
   1  -8  -6   63.29    8.23
   2  -9  -8    4.18    6.55
   3  -3  -3  342.78   14.33
   5  -6  -8   22.89    9.22
   5  -5  -7   46.20   10.95
   0  -9  -7    8.81    5.80
   1  -9  -7    1.15    6.33
   1  -4  -2  174.81    9.06
   1  -2  -1 3003.13   26.45
   2  -7  -5   42.26    8.74
   2  -6  -4   22.25    7.30
   2  -3  -2  585.04   16.17
   3  -8  -7   10.37    8.60
   3  -7  -6   46.03    9.27
   3  -6  -5  220.27   14.81
   4  -7  -7   16.69    9.60
   4  -6  -6   15.37    8.90
   4  -3  -4   18.96    6.27
   5  -2  -5   28.52    7.67
   6  -4  -8   -0.28    7.07
   6  -2  -7   32.00    8.16
  -2  -8  -6   24.69    4.77
  -1  -9  -7    1.05    4.16
   2  -8  -6   57.67    8.81
   2  -5  -3  164.20   11.18
   3  -9  -8   11.45    9.14
   3  -5  -4   25.68    6.87
   4  -8  -8    0.99    7.65
   4  -5  -5   23.97    7.15
   6  -3  -7   17.29    8.60
   6   0  -6  101.69   10.33
   6   1  -6   15.87    5.70
  -1  -3  -1  548.22    7.51
   0  -8  -5    9.96    5.28
   0  -7  -4   74.64    7.63
   0  -6  -3   82.67    7.22
   0  -3  -1  405.82    9.37
   2  -9  -7   11.58    6.92
   3  -4  -3   72.38    8.86
   5  -7  -8    4.75    9.09
   5  -6  -7    3.40    7.58
   5  -3  -5  211.85   14.26
   6  -1  -6   82.88   10.24
   6   3  -6   -2.73    3.71
  -1  -7  -4   47.37    5.45
  -1  -6  -3  125.85    7.20
   1  -8  -5   61.08    8.15
   1  -7  -4   38.57    6.58
   1  -6  -3   76.74    8.03
   3  -8  -6   10.25    8.25
   3  -7  -5   25.92    8.73
   4  -4  -4   54.21    8.49
   4  -2  -3  173.74   11.36
   5  -5  -6   12.82    7.61
   6  -4  -7    4.84    7.16
   6  -2  -6   24.41    8.07
  -1  -8  -5   -1.76    3.44
   0  -9  -6    8.20    5.70
   0  -5  -2  120.17    7.51
   1  -9  -6   32.92    7.99
   2  -4  -2  526.74   16.58
   3  -9  -7   -2.40    6.80
   3  -6  -4  121.03   11.40
   4  -8  -7    3.59    7.69
   4  -7  -6   52.35   10.25
   4  -6  -5   68.18   10.34
   5  -4  -5  215.52   15.49
   5  -1  -4  266.09   13.71
   5   3  -4   47.77    4.79
  -1  -9  -6    3.04    4.57
   1 -10  -7    7.25    7.21
   1  -5  -2  232.81   10.82
   1  -3  -1  261.86    9.44
   2  -9  -6   10.29    7.78
   2  -8  -5   75.20    9.72
   2  -7  -4  238.82   14.39
   2  -6  -3  406.58   17.28
   3  -5  -3  180.29   12.76
   4  -5  -4   60.56    8.89
   4  -3  -3   -3.14    5.72
   5  -7  -7    5.50    8.97
   5  -6  -6    2.90    7.31
   5  -2  -4   37.99    7.95
   6  -5  -7   23.68    9.84
   6  -3  -6    8.52    7.25
  -1  -5  -2   13.53    3.09
   0 -10  -7   -0.26    5.52
   2 -10  -7    4.44    7.77
   2  -2  -1   20.87    4.34
   3  -3  -2  249.19   12.14
   5  -5  -5    4.70    8.32
   6  -4  -6    7.15    8.09
   6   0  -5    5.00    5.35
   1  -8  -4   98.49    9.89
   3  -9  -6    4.58    7.18
   3  -8  -5   50.00    9.36
   3  -7  -4   56.76    9.49
   4  -8  -6   14.77    8.18
   4  -7  -5    7.89    7.31
   4  -4  -3   10.71    6.90
   5   4  -4   25.50    3.56
   6  -2  -5   46.97    8.90
   6  -1  -5   24.60    6.03
  -2  -7  -4  112.18    6.05
   0  -9  -5   13.46    5.89
   0  -8  -4   57.69    7.29
   0  -7  -3   72.81    7.28
   1  -9  -5   49.19    7.64
   1  -7  -3    0.75    4.25
   2  -5  -2   26.14    5.67
   2  -3  -1   51.51    6.63
   3  -6  -3   71.37    9.97
   4  -6  -4   73.60    9.82
   5  -7  -6    7.70    8.08
   5  -6  -5    6.00    8.47
   5  -4  -4   15.60    7.92
   6  -5  -6    4.32    7.45
  -2  -8  -5   45.61    5.04
   0 -10  -6   -1.58    5.04
   0  -4  -1  756.63   14.29
   1 -10  -6    1.61    4.78
   1  -4  -1 1418.91   23.00
   2 -10  -6   -2.92    7.09
   2  -9  -5    1.08    5.91
   2  -8  -4   30.27    6.92
   2  -7  -3   50.57    8.80
   3   0  -1  131.44    7.17
   5   0  -3   72.56    7.31
   6  -3  -5   15.29    6.93
   6   3  -5    2.04    3.73
  -3  -7  -5   12.18    2.32
  -2  -6  -3   51.10    3.90
  -1  -8  -4   15.76    4.49
   0  -6  -2  183.90    9.47
   1  -6  -2   73.89    7.29
   3  -9  -5   42.30   10.36
   3  -8  -4   11.80    8.05
   3  -1  -1  156.99    8.49
   4  -9  -6    4.38    8.59
   4  -8  -5   19.27    8.41
   4  -7  -4    4.29    7.90
   4  -2  -2   27.34    5.76
   4   2  -2  185.92    7.37
   5  -5  -4   96.43   11.52
   5  -2  -3   56.61    8.17
   5  -1  -3   11.44    4.67
   6  -4  -5    4.23    6.72
  -2  -9  -6   13.22    4.12
  -1  -9  -5   31.25    5.45
  -1  -7  -3   29.22    4.45
   2  -6  -2  347.39   15.46
   2  -4  -1  152.54    9.32
   3  -7  -3   36.65    8.22
   3  -5  -2   56.81    7.89
   4  -3  -2   29.59    6.23
   5  -7  -5   41.60   10.08
   5  -3  -3   63.16    9.44
  -3  -8  -6    4.45    2.25
   1 -10  -5    5.05    6.37
   1  -9  -4   38.35    7.63
   1  -8  -3   80.42    9.09
   2 -10  -5   -6.55    6.76
   2  -9  -4   -0.65    6.57
   4  -6  -3   24.66    7.09
   4  -4  -2    3.65    6.29
   5  -6  -4   16.04    7.83
   5  -4  -3    2.81    6.87
   5   2  -3   71.04    5.74
   6  -2  -4   48.89    8.27
   6  -1  -4   56.69    7.56
   6   0  -4  101.98    9.41
  -1  -6  -2  188.31    7.96
  -1  -4  -1 2239.76   18.42
   0  -9  -4   20.30    5.93
   0  -8  -3   82.49    7.96
   1  -5  -1   14.23    4.40
   2  -8  -3   16.40    5.86
   3  -6  -2   44.65    7.79
   3  -3  -1  155.60    9.75
   4  -9  -5   11.02    8.88
   4  -8  -4    2.55    6.98
   5  -8  -5   13.10    9.43
   6  -3  -4   10.32    6.23
   6   4  -5    9.12    3.21
   0 -10  -5    4.47    5.27
   0  -5  -1  182.05    8.57
   1  -7  -2   17.62    5.25
   2  -7  -2   26.36    6.65
   2  -5  -1  302.41   13.44
   3 -10  -5   -0.50    6.84
   3  -9  -4   19.14    7.88
   3  -8  -3   30.42    8.83
   3  -4  -1  222.89   12.16
   4  -7  -3   23.51    7.83
   4  -5  -2  210.60   13.93
   5  -7  -4   25.32    9.45
   5  -5  -3  106.24   11.57
   6  -4  -4   19.19    7.46
   6   2  -4   70.94    6.92
   0  -7  -2    5.67    4.31
   4   3  -2  332.01    7.80
   5   3  -3   21.64    3.57
   6  -5  -4   11.69    7.65
   0  -2   0 9315.33   33.90
   1 -10  -4    5.66    6.40
   1  -9  -3   22.59    6.64
   1  -6  -1  124.73    9.19
   1  -3   0  183.64    7.91
   2 -10  -4   11.84    6.90
   2  -9  -3   10.81    7.44
   2  -6  -1   15.35    6.45
   3  -7  -2   13.55    5.96
   3  -5  -1   54.29    7.72
   4  -9  -4    9.93    7.82
   4  -8  -3   18.83    9.16
   4  -6  -2  126.26   12.08
   4  -2  -1    3.41    4.93
   4  -1  -1  150.67    9.20
   5  -8  -4    8.42    8.85
   5  -6  -3   46.38    9.47
   5  -3  -2  130.85   11.41
   5  -2  -2   55.01    7.38
   5  -1  -2  117.26    9.00
   5   0  -2   69.00    6.93
   6  -6  -4    6.74    8.40
  -1 -10  -5   10.06    5.18
  -1  -9  -4   19.51    4.60
  -1  -8  -3   92.20    7.26
   1  -8  -2   30.45    6.88
   2  -8  -2    5.59    6.37
   3 -10  -4    7.38    7.46
   3  -9  -3   19.52    7.68
   4  -3  -1   24.89    5.78
   4   0  -1   48.42    5.72
   5  -7  -3   24.21    9.67
   5  -4  -2   70.94    9.03
   5   5  -4   15.60    2.03
   6  -4  -3   15.62    7.89
   6  -3  -3   14.53    6.43
   6  -2  -3   37.92    7.22
   6  -1  -3    3.04    5.32
  -2  -9  -5    4.54    3.54
  -2  -8  -4   11.76    3.37
  -2  -5  -2  182.15    4.41
   0 -10  -4    4.36    5.26
   0  -9  -3    2.56    4.33
   0  -6  -1  140.06    8.26
   1  -4   0  400.34   12.84
   3  -8  -2   83.03   10.55
   3  -6  -1   10.75    5.90
   4  -7  -2   20.22    7.68
   4  -4  -1   95.55    9.47
   5  -5  -2   27.42    7.77
   6  -5  -3   12.81    8.47
   6   0  -3   11.85    5.21
   6   3  -4   16.11    4.03
   0  -8  -2    0.59    4.11
   0  -3   0  696.73   11.68
   1  -7  -1  111.11    9.49
   2 -10  -3   -0.72    7.04
   2  -7  -1  134.13   10.87
   3  -2   0  769.47   18.60
   4  -9  -3   15.67    8.90
   4  -5  -1  136.62   11.71
   5  -8  -3    1.89    8.21
   5  -6  -2   13.37    8.36
   6  -6  -3   14.21    9.85
  -2  -7  -3   40.47    3.91
  -1  -7  -2    6.63    3.28
  -1  -5  -1  220.95    7.20
   1 -10  -3   23.61    7.54
   2  -9  -2   19.38    7.79
   2  -5   0  282.01   13.44
   3 -10  -3   11.80    7.74
   3  -7  -1    0.08    4.88
   3  -4   0  116.70    9.99
   3  -3   0  371.08   14.43
   4  -6  -1   -2.88    6.81
   0  -4   0  125.53    6.45
   1  -9  -2   41.55    7.01
   1  -5   0  172.58    9.33
   3  -9  -2   27.78    8.36
   3   0   0  624.32   13.73
   5  -7  -2    5.15    7.99
   5  -3  -1  106.90   10.35
   5  -2  -1  307.01   14.90
   5   2  -2   90.89    6.25
   6  -3  -2    3.76    6.29
   6  -2  -2   10.65    5.78
  -1 -10  -4    5.71    4.98
   0  -7  -1   13.18    4.59
   2  -8  -1   15.44    6.13
   2  -6   0   29.04    6.13
   3  -8  -1    8.72    7.24
   3  -5   0   35.84    6.89
   4  -9  -2   -0.19    7.03
   4  -7  -1   40.53    8.79
   5  -8  -2   10.97   10.04
   5  -5  -1    2.29    6.55
   5  -4  -1   47.72    7.82
   5  -1  -1   91.04    8.31
   6  -5  -2   37.63    9.88
   6  -4  -2   12.81    6.65
   6  -1  -2   54.86    7.91
   6   2  -3    3.62    3.86
  -1  -9  -3    1.49    3.80
   0 -10  -3    0.72    4.97
   0  -9  -2   19.18    5.37
   1  -8  -1   22.90    5.75
   1  -6   0   74.67    7.16
   2 -10  -2   55.26   10.16
   3 -10  -2   -3.65    7.84
   3  -6   0   70.07    8.90
   4  -4   0   90.32    9.34
   4  -3   0   46.95    6.88
   4  -2   0   45.14    6.14
   5  -6  -1   11.19    8.09
   5   4  -3    9.09    2.48
   6  -6  -2   66.01   11.16
   0  -5   0  272.50   10.01
   1 -11  -3    2.48    6.96
   1 -10  -2   42.04    8.16
   2  -9  -1   23.74    8.10
   2  -7   0   47.78    8.46
   3  -9  -1   14.50    8.62
   4  -8  -1   44.17    9.50
   4  -5   0  267.91   15.43
   4  -1   0   71.93    6.90
   4   2  -1   89.77    5.12
   5  -7  -1   13.54    8.89
   5   0  -1   17.11    4.54
   6   0  -2  105.68    8.97
  -1  -8  -2    6.49    3.65
  -1  -6  -1    5.78    2.94
   0  -8  -1   24.84    5.50
   1  -7   0  162.90   10.99
   3  -7   0  156.71   12.37
   4  -6   0   17.00    6.60
   6   4  -4    2.82    2.36
  -2  -9  -4   22.01    3.92
   0  -6   0  117.93    7.72
   1  -9  -1   33.61    6.57
   2  -4   1   27.42    5.42
   2  -3   1  135.81    8.59
   3  -8   0  103.76   12.19
   4  -9  -1    3.37    7.48
   4  -7   0   16.81    7.41
   4   0   0   55.32    5.75
   5  -8  -1   15.60    9.16
   5  -4   0   41.96    8.55
   5  -3   0    0.47    5.57
   6  -5  -1    3.83    6.85
   6  -4  -1   16.34    7.00
   6  -3  -1   12.26    6.03
   6  -2  -1   14.58    5.95
   0 -10  -2    0.99    4.93
   2 -10  -1   12.99    8.01
   2  -5   1   17.44    5.21
   2  -2   1  533.07   13.75
   3 -10  -1   11.37    8.51
   3  -5   1  182.30   12.09
   3  -4   1  269.79   13.32
   3  -3   1    5.01    4.44
   3  -2   1  167.51    9.95
   4  -8   0   22.67    9.28
   5  -6   0   -1.71    7.55
   5  -5   0   53.55    9.21
   5  -2   0    8.39    5.52
   6  -6  -1   12.83    8.64
   1 -11  -2   24.40    7.52
   1  -8   0    3.91    4.60
   1  -4   1 1098.90   20.41
   1  -3   1 1984.19   24.55
   2  -6   1   37.98    6.68
   3  -9   0   39.45    9.93
   3  -6   1   11.62    6.19
   4  -4   1   33.07    7.84
   5  -7   0   56.26   10.38
   5  -1   0   34.58    6.14
   6  -1  -1   26.99    6.45
   1 -10  -1   59.06    8.72
   2  -9   0   54.50    8.94
   2  -1   1 1484.39   20.00
   4  -9   0    6.51    7.75
   4  -5   1  135.07   11.57
   4  -3   1   73.20    8.03
  -4   0  -3  292.78    4.31
  -3   2 -10   22.23    5.47
  -3   3 -12    9.98    5.60
  -1   0  -3 1347.08   13.43
  -1   1  -7  601.04   15.38
  -1   2 -10   77.32    8.84
  -1   3 -12  106.34   10.43
  -1   4 -14    9.10    8.04
   0   1  -6  811.21   17.44
   0   2  -9  121.50    9.39
   1   3 -10   66.99    8.67
   1   4 -12  125.36   12.21
   1   5 -14    3.71    8.94
   2   2  -4  127.27    7.07
   2   3  -8  106.81    9.73
   2   5 -12   46.71    9.40
   4   6  -8   24.61    7.49
  -4   1  -7   38.61    4.69
  -3   0  -4  163.71    5.17
  -2   0  -4  264.76    6.91
   0   5 -15   13.37    8.52
   2   6 -14    7.79    9.07
   3   3  -4   46.64    5.76
   3   4  -8   36.47    7.86
   3   5 -10   19.84    6.64
   3   6 -12   -1.58    7.30
   4   5  -6   44.37    6.86
  -4   2 -10   13.76    4.83
  -3   1  -8    2.98    3.69
  -2   1  -8  135.14    8.17
  -2   2 -11   17.94    6.20
  -2   3 -13   10.27    6.54
   0   3 -12    4.46    5.33
   0   4 -14    0.28    6.77
   1   2  -8   64.49    7.30
   1   3 -11   66.28   10.28
   1   4 -13   48.12    9.63
   2   2  -5   79.73    7.05
   2   4 -11   26.44    7.65
   2   5 -13   29.24    8.91
   4   6  -9   58.56    8.74
  -5   1  -6   22.71    3.47
  -5   2  -9   19.56    4.78
  -3   2 -11    1.62    4.40
  -3   3 -13   33.83    7.23
  -1   1  -8  299.88   12.10
  -1   2 -11   16.32    7.11
  -1   3 -13    9.26    6.53
  -1   4 -15    1.49    7.03
   0   2 -10   27.07    6.35
   1   5 -15   11.74    9.14
   2   3  -9   59.57    8.16
   3   3  -5    5.79    4.75
   3   4  -9  132.85   11.96
   3   5 -11    9.47    6.78
   3   6 -13   -3.90    6.94
   4   4  -1   36.71    4.11
   4   4   0   14.46    2.86
   4   4   1    1.66    1.73
   4   5  -7    8.14    5.30
   4   6 -10   -0.31    7.15
   0   1  -7 3250.24   36.79
   0   3 -13    7.97    7.70
   0   4 -15    0.39    8.52
   2   2  -6   68.65    7.19
   2   4 -12   19.81    7.09
   2   5 -14   -0.22    7.36
   4   4  -2   44.95    4.71
  -4   1  -8  163.23    8.34
  -2   1  -9    6.93    4.84
  -2   2 -12   26.86    6.88
  -2   3 -14   15.86    6.99
  -1   0  -4  458.10    9.75
  -1   3 -14    9.18    7.83
   0   2 -11   26.23    7.82
   1   1  -5   75.01    6.04
   1   4 -14   37.66    9.44
   2   3 -10   67.30    9.13
   3   4 -10  133.62   12.75
   3   5 -12    7.77    7.18
   4   4  -3  254.45   10.36
   4   5  -8   25.56    6.09
   4   6 -11   21.60    9.11
   5   6  -3    9.51    4.29
   5   6  -2   10.74    4.05
   5   6  -1    4.44    3.17
   5   6   0    0.62    2.54
  -4   2 -11    5.54    4.63
  -3   1  -9   63.20    6.46
  -3   2 -12    8.76    5.73
  -2   0  -5   64.97    4.54
  -1   1  -9  127.23    9.03
  -1   2 -12  217.65   14.25
   0   1  -8   23.90    5.61
   2   2  -7  102.76    8.83
   2   4 -13  127.12   13.30
   2   5 -15   -0.87    8.65
   3   5 -13   20.01    9.60
   4   5  -9   19.09    7.09
   5   6  -4    4.59    4.66
  -3   0  -5  142.91    5.68
   0   3 -14    2.39    6.54
   0   4 -16   17.14    9.56
   1   1  -6  209.04    9.88
   1   2 -10  458.24   18.54
   1   3 -13  142.08   12.92
   1   4 -15   48.99   10.58
   2   3 -11  248.42   15.53
   3   4 -11   71.30   11.08
   5   6   1    4.92    2.05
  -5   1  -7   19.46    3.60
  -2   1 -10   97.43    8.85
  -2   2 -13   31.08    7.47
  -2   3 -15   12.52    7.07
  -1   0  -5  673.04   13.37
  -1   3 -15   23.07    8.93
   0   2 -12   42.82    7.94
   2   2  -8   38.26    6.49
   2   4 -14    9.79    8.21
   3   5 -14   33.26   11.03
   4   4  -6   40.40    6.54
   4   5 -10   40.46    8.52
   5   6  -7    7.08    6.75
  -4   0  -4   64.19    3.07
  -4   1  -9   99.05    7.48
  -4   2 -12    3.01    4.83
  -3   1 -10   20.85    5.10
  -3   2 -13   -1.25    5.60
  -2   0  -6  575.20   12.99
  -1   1 -10  191.49   11.44
  -1   2 -13   52.94    8.94
   0   1  -9  316.00   13.93
   0   3 -15   -0.20    6.89
   1   1  -7  108.28    8.51
   1   2 -11  127.55   11.57
   1   3 -14    0.30    6.94
   1   4 -16   -7.81    8.14
   2   3 -12  132.41   12.39
   3   4 -12   24.84    8.40
   4   4  -7   32.35    6.83
   4   5 -11   18.84    8.65
  -1   3 -16   -5.09    7.88
   0   2 -13   18.29    7.25
   2   2  -9   27.31    6.51
   2   4 -15    4.84    8.74
   3   3  -9  296.95   15.84
   4   4  -8   92.96    9.95
  -3   0  -6  163.56    6.99
  -2   1 -11   43.81    6.62
  -2   2 -14   10.18    6.36
  -1   0  -6  463.50   12.39
  -1   1 -11   28.18    6.48
  -1   2 -14   62.06    9.76
   0   0  -3 4135.38   26.32
   0   1 -10   23.61    6.06
   0   3 -16    0.66    8.73
   1   1  -8   94.39    8.47
   1   2 -12  201.02   14.33
   1   3 -15   13.13    8.18
   2   3 -13   88.88   11.70
   3   3 -10   22.59    7.29
   3   4 -13    9.01    7.68
   4   4  -9   37.76    8.13
   4   5 -12   16.23    8.06
  -4   1 -10   48.12    6.24
  -3   1 -11   19.54    5.62
  -3   2 -14   16.96    7.30
  -2   0  -7  214.86    9.29
   0   0  -4 1592.74   19.18
   0   2 -14   12.59    7.26
   2   3 -14    5.88    8.95
   2   4 -16   45.09   12.01
   3   3 -11  176.63   14.40
   3   4 -14   20.41   10.26
  -5   1  -8    5.77    3.26
  -2   1 -12   14.08    5.97
  -2   2 -15    2.45    7.26
  -1   0  -7  203.96    9.41
  -1   1 -12  118.10   11.37
  -1   2 -15    8.78    8.11
   0   0  -5  414.05   11.70
   0   1 -11   24.28    6.61
   1   1  -9   -2.78    4.78
   1   2 -13  143.70   13.47
   1   3 -16    1.07    7.98
   2   2 -11   10.83    6.98
   4   4 -10  122.19   12.06
   5   5  -4   20.07    5.14
  -4   0  -5  173.68    5.45
  -3   0  -7   44.42    4.70
  -3   1 -12   44.07    7.28
  -2   0  -8  175.29    9.26
   0   2 -15    8.78    7.38
   1   1 -10  139.96   11.00
   1   2 -14   39.24   10.44
   2   1  -4  972.86   18.05
   2   3 -15   13.52    9.82
   3   2  -6  132.29    9.37
   3   2  -5  112.84    7.87
   3   2  -2  613.28   12.20
   3   3 -12   62.50   10.48
   3   4 -15   10.68    9.70
   4   4 -11   19.94    7.20
   5   5  -8    6.80    6.17
   5   5  -7   27.09    6.70
   5   5  -3   18.73    4.59
  -4   1 -11   25.48    6.28
  -2   1 -13    5.53    5.65
  -1   0  -8   10.37    4.32
  -1   1 -13  123.52   11.84
  -1   2 -16    4.18    8.39
   0   0  -6 1648.11   24.21
   0   1 -12  124.25   11.46
   2   1  -6  996.33   21.88
   2   1  -5 1633.64   25.32
   2   1  -3 1270.68   18.10
   2   2 -12   92.40   11.32
   3   2  -7    2.63    4.43
   3   3 -13   36.40   10.44
   4   4 -12   18.62    8.06
   5   5  -9   10.12    7.14
   5   5  -2   52.89    5.14
  -5   1  -9   22.03    4.41
  -3   0  -8  229.66    9.89
  -2   0  -9  273.11   12.15
  -1   0  -9   20.16    5.72
   0   0  -7  137.47    8.76
   0   1 -13  172.22   13.97
   0   2 -16    2.00    7.37
   1   1 -11   -6.19    5.74
   1   2 -15    1.16    7.12
   2   1  -7  492.38   16.63
   2   2 -13  110.16   12.64
   2   3 -16    5.07    9.38
   3   2  -9  198.18   13.87
   3   2  -8   17.75    5.97
   3   2  -1  216.90    6.45
   4   3  -7    8.74    5.49
   4   3  -6    0.50    4.49
   4   4 -13   12.20    9.22
  -4   0  -6   19.96    3.39
  -3   1 -13    6.74    5.69
  -2   1 -14   21.80    7.09
  -1   1 -14   25.51    8.64
   0   0  -8 1026.76   22.54
   1   1 -12   71.94    9.95
   2   1  -8  166.13   10.98
   2   2 -14   78.54   12.60
   3   2 -10  187.42   14.44
   3   3 -14    4.26    7.55
   4   3  -9   66.88    9.70
   4   3  -8   36.56    6.98
   4   3  -3  108.59    7.07
  -4   1 -12    4.73    5.23
  -3   0  -9   23.16    5.01
  -2   0 -10  106.99    9.03
  -1   0 -10   41.94    6.48
   0   0  -9  237.77   12.70
   0   1 -14   51.61    9.53
   0   2 -17    8.20    8.92
   1   2 -16   -1.74    8.22
   2   1  -9  181.69   12.09
   2   1  -1  915.00   10.92
   3   2 -11   45.04    9.89
   3   3 -15    7.08    8.44
   4   3 -10   90.80   11.55
   5   5  -1    4.75    2.84
  -3   1 -14    9.55    6.50
  -2   1 -15    3.51    6.89
  -1   0 -11   16.95    6.60
  -1   1 -15   12.38    8.16
   0   0 -10   17.15    6.69
   1   2 -17   20.63   11.41
   2   1 -10  145.77   11.84
   2   2 -15    5.99    8.03
   3   2 -12   79.11   11.65
   4   3 -11    3.87    6.81
   4   3  -2  382.10   10.44
  -4   0  -7    1.34    3.12
  -3   0 -10   27.87    5.57
  -2   0 -11  103.43    9.37
   0   1 -15   17.90    7.93
   1   0  -7  148.28   10.21
   1   0  -6  216.11   10.16
   1   1 -14   -5.75    6.41
   2   1 -11  286.44   16.60
   2   2 -16   18.83   10.59
   3   2 -13   77.58   12.56
   4   3 -12   16.73    8.51
   5   4  -9   52.25    9.24
   5   4  -8   32.47    7.58
   5   4  -7   43.72    7.40
  -2   0 -12   26.30    6.64
  -1   0 -12    8.18    6.36
  -1   1 -16    1.88    6.78
   0   0 -11   39.76    7.41
   0   1 -16    1.36    8.49
   1   0  -8  350.60   14.58
   1   0  -4  939.05   16.32
   1   1 -15   12.78    9.03
   2   1 -12  115.07   11.87
   3   2 -14   59.25   12.14
   4   3 -13    5.26    7.45
   5   4 -11    1.05    7.72
   5   4 -10   -4.19    5.81
   5   4  -5  127.33    9.27
  -4   0  -8   19.47    3.66
  -3   0 -11   28.05    5.78
   0   0 -12  274.15   15.61
   1   0 -10  845.88   24.91
   1   0  -9  220.42   12.86
   2   1 -13  100.51   11.68
   4   3 -14    0.44    7.55
   5   4  -4   23.35    4.90
  -4   0  -9   24.93    4.77
  -2   0 -13    0.57    5.16
  -1   0 -13    6.77    5.95
   0   0 -13   26.01    8.01
   0   1 -17   -3.02    7.21
   1   0 -11  267.74   15.40
   1   0  -3   89.75    5.19
   1   1 -16   17.01    9.15
   3   2 -15    2.26    8.03
   3   2   0 1133.14    9.92
   4   3  -1    8.32    2.86
  -3   0 -12   10.04    5.23
  -1   0 -14  106.78   11.40
   0   0 -14   67.37   10.81
   1   0 -12  126.67   12.35
   1   1 -17   32.22   11.39
   2   1 -15   -3.64    7.27
   3   1 -10   90.74   10.43
   3   1  -9   41.14    7.70
   3   1  -8   23.09    6.26
   3   1  -7  180.95   11.18
   3   1  -6  270.94   12.77
   3   2 -16   -9.54    8.49
   4   2 -11  125.19   13.62
   4   2 -10  105.48   11.80
   4   2  -9    1.33    5.60
   4   2  -8   47.29    8.17
   4   2  -7    4.83    5.64
  -4   0 -10   32.32    5.56
  -3   0 -13    3.96    5.32
  -2   0 -14    1.11    4.57
  -1   0 -15    4.73    7.51
   1   0 -13  287.82   17.27
   2   1 -16   10.10    8.70
   3   1 -12  179.76   14.96
   3   1 -11    2.15    6.44
   3   1  -5  165.45    9.66
   4   2 -12   55.60   10.39
   4   2  -6  124.60    9.58
   5   4  -3   10.01    3.93
  -2   0 -15    2.63    6.94
   0   0 -15   -6.29    6.23
   1   0 -14  174.49   15.30
   1   0  -2 4012.66   24.96
   2   0 -10  190.33   13.92
   2   0  -9  123.35   10.50
   2   0  -8   23.53    6.22
   2   0  -7 1157.88   25.50
   2   1 -17    3.88   11.00
   3   1 -13   34.09    8.83
   4   2 -14    0.88    9.02
   4   2 -13   16.87    8.44
   5   3 -12   16.73    8.89
   5   3 -11   10.40    8.42
   5   3 -10   13.08    7.96
   5   3  -9   47.53    8.96
   5   3  -8    3.72    5.81
  -4   0 -11   12.01    4.80
  -3   0 -14   -2.76    5.31
  -1  -1  -8  406.24   14.23
  -1  -1  -7  647.98   16.23
  -1   0 -16   10.47    7.41
   0   0 -16   88.10   12.21
   1   0 -15   -9.27    6.68
   2   0 -12   22.16    8.81
   2   0 -11   54.38    9.19
   2   0  -6   41.98    6.54
   3   1 -15    5.54    9.82
   3   1 -14    9.01    8.31
   3   1  -4   93.84    7.20
   4   2 -15   11.57    9.61
   5   3  -7    5.19    5.22
  -4   0 -12   18.02    5.59
  -2  -1  -9   24.99    5.32
  -2  -1  -8   75.14    6.64
  -2  -1  -7  215.64    9.15
  -1  -1 -10  106.25    9.49
  -1  -1  -9  221.75   11.38
  -1  -1  -6   51.41    5.19
   0  -1  -9  157.65   11.06
   0  -1  -8  292.69   13.16
   0   0 -17   24.87   10.38
   1   0 -16   12.29    9.71
   2   0 -13   54.19    9.62
   2   0  -5  597.48   16.16
   3   1 -16   -1.88    9.78
  -2  -1 -10  113.42    8.99
  -2  -1  -6   12.53    3.53
  -1  -1 -12    2.52    5.95
  -1  -1 -11   10.95    5.45
  -1  -1  -5  735.00   14.02
   0  -1 -10  410.35   16.99
   0  -1  -7  703.90   17.80
   1   0 -17    6.39   10.41
   2   0 -15    8.79    9.56
   2   0 -14   26.74    9.09
   5   4  -2   27.50    3.95
  -2  -1 -11   36.87    6.72
  -2  -1  -5  126.58    5.83
  -1  -1 -13   53.83    8.74
   0  -1 -13   14.69    7.58
   0  -1 -12   32.77    7.86
   0  -1  -6   20.10    4.73
   2   0 -16    5.68    9.67
   4   1 -12   83.02   12.26
   4   1 -11   73.83   11.44
   4   1 -10   66.14   10.69
  -2  -1 -13   16.53    6.08
  -2  -1 -12   10.65    4.67
  -1  -1 -14   28.21    8.39
   0  -1 -14   66.86   10.96
   0  -1  -5  676.76   14.80
   1  -1 -11  337.57   17.26
   1  -1 -10   68.07    8.99
   1  -1  -8   64.18    9.08
   2   0 -17    6.36   10.86
   2   0  -4  410.13   12.14
   3   0 -12   53.01   10.95
   3   0 -11   89.79   11.14
   3   0 -10    5.50    8.01
   4   1 -14   -1.98    7.80
   4   1 -13    8.71    8.15
   4   1  -9   84.91    9.96
   4   1  -8  361.64   17.51
   4   2  -3   13.68    4.23
   5   2 -13   -0.38    8.58
   5   2 -12   10.21    8.71
   5   2 -11   -1.31    7.38
  -3  -1 -10   61.70    7.05
  -3  -1  -9  132.71    8.28
  -3  -1  -8   69.07    6.14
  -2  -1 -14   16.46    6.97
  -1  -1 -15   27.17    8.83
  -1  -1  -4  480.55   10.04
   0  -1 -15    5.79    8.21
   1  -1 -14   20.31    9.44
   1  -1 -13   66.21    9.99
   3   0 -14   31.09    9.62
   3   0 -13    0.99    7.28
   3   0  -9  228.84   14.32
   3   0  -8  259.15   14.75
   4   1 -15    4.61    8.69
   4   1  -7  241.90   13.82
   5   2 -10    3.72    5.59
   5   2  -9    6.16    6.28
  -3  -1 -11   24.65    5.46
  -3  -1  -7  284.27    9.44
  -2  -1 -15   16.97    7.59
  -2  -1  -4  231.12    6.37
  -1  -1 -16   12.69    8.40
   0  -1 -16   12.37    7.88
   1  -1 -15   71.40   11.54
   3   0 -16    3.84    8.60
   3   0 -15   10.00    8.79
   3   0  -7  265.03   13.91
   5   2  -8   26.79    7.20
   5   3  -4   50.45    5.72
  -5   0  -9   12.37    3.37
  -5   0  -8    4.51    2.64
  -5   0  -7   15.82    2.67
  -3  -1 -13   12.82    6.53
  -3  -1 -12   27.70    6.07
  -3  -1  -6  219.37    7.51
   0  -1  -4 2184.28   23.20
   1  -1 -16   -4.08    8.30
   1  -1  -6  628.21   17.17
   2  -1 -13  354.98   21.03
   2  -1 -12  298.36   18.20
   2  -1 -11  112.46   11.86
   2  -1 -10   77.36    9.73
   2   0  -3   28.67    4.36
   4   1  -6  180.93   11.39
   4   3   0  312.00    4.74
   5   2  -7    9.33    5.51
   1  -1 -17   21.39   10.40
   2  -1 -15   -3.45    7.39
   2  -1 -14    7.91    8.15
   2  -1  -9  263.48   14.67
   2  -1  -8  369.84   16.46
   3   0  -6  104.53    8.58
   3   1  -2  319.77    8.88
   1  -1  -5  884.99   18.38
   2  -1 -17   26.64   12.25
   2  -1 -16   11.35    8.88
   4   0 -15    2.25   10.13
   4   0 -14    0.78    9.54
   4   0 -13   69.37   11.78
   4   0 -12   10.46    9.30
   4   0 -11   23.00    8.90
   5   1 -13   16.80    9.86
   5   1 -12    9.37    8.75
  -3  -1  -5  236.19    6.49
  -1  -1  -3   61.17    3.76
   2  -1  -7   60.04    7.58
   3   0  -5   96.75    8.19
   4   0 -10   91.05   11.48
   4   2  -2  200.64    7.72
   5   1 -11   26.35    8.31
   5   3  -3   23.49    4.09
   6   4  -5   10.12    4.58
  -1  -2 -13   -0.77    5.77
  -1  -2 -12   40.64    8.12
  -1  -2 -11   42.34    7.68
  -1  -2 -10   10.74    5.99
   0  -2 -14   90.36   12.30
   0  -2 -13    8.85    6.85
   0  -2 -12   25.64    7.36
   0  -2 -11  129.31   11.23
   0  -2 -10    4.53    6.33
   3  -1 -16   -8.61    7.88
   3  -1 -15   52.08   12.21
   3  -1 -14    5.57    8.27
   3  -1 -13   63.12   11.24
   3  -1 -12   30.77    8.93
   3  -1 -11    3.66    6.61
   3  -1 -10  226.51   16.04
   4   0  -9  268.89   16.00
   5   1 -10    7.93    6.55
   5   1  -9   34.13    7.92
   5   4  -1    0.71    2.11
  -4  -1 -11   11.64    4.61
  -4  -1 -10   39.22    5.40
  -1  -2 -15    8.04    7.73
  -1  -2 -14    1.55    5.97
  -1  -2  -9   15.36    5.63
   0  -2 -16   21.05    9.52
   0  -2 -15   13.07    7.82
   0  -2  -9   -3.01    4.60
   1  -2 -15   19.30    9.84
   1  -2 -14   89.48   12.20
   1  -2 -13   86.28   10.93
   1  -2 -12   30.65    8.13
   1  -2 -11  147.61   12.67
   1  -1  -4  174.83    8.47
   2  -1  -6   15.21    5.43
   3  -1  -9  149.03   13.07
   4   0  -8   88.05   10.66
  -4  -1  -9   23.33    4.32
  -2  -2 -14    2.13    6.07
  -2  -2 -13    6.14    6.01
  -2  -2 -12    9.54    5.30
  -2  -2 -11  117.33    9.76
  -2  -2 -10   84.09    8.09
  -1  -2 -16   12.19    7.98
  -1  -2  -8  108.74    8.56
   0  -2  -8  154.01    9.94
   0  -1  -3  509.74   10.03
   1  -2 -16   13.51    8.48
   1  -2 -10  292.62   15.83
   1  -2  -9   36.63    8.02
   5   1  -8   70.17    9.08
  -4  -1  -8   20.61    3.87
  -2  -2 -15    8.01    7.12
  -2  -2  -9   82.68    7.52
   2  -2 -16    8.92    8.55
   2  -2 -15   -3.14    7.49
   2  -2 -14   49.88   10.81
   2  -2 -13   47.41    9.73
   2  -2 -12  224.35   15.95
   2  -2 -11   13.28    8.95
   3  -1  -8   54.48    8.24
   3   0  -4  566.74   15.14
   4  -1 -15    8.96   10.60
   4  -1 -14   20.72   10.88
   4   0  -7   22.59    6.34
   5   0 -13    4.03    9.48
   6   2  -9   35.69    8.13
   6   3  -6    0.84    4.75
   6   4  -4    0.31    3.49
  -2  -1  -3 1396.40   11.62
  -1  -2  -7  173.49   10.16
   0  -2  -7  152.73    9.25
   1  -2  -8  145.38   10.42
   2  -2 -10   36.91    8.11
   2  -1  -5  199.26   10.15
   3  -1  -7   49.69    8.15
   4  -1 -13    5.13    8.08
   4  -1 -12    9.80    7.94
   5   0 -12   40.81   10.61
   5   0 -11    2.83    8.17
   5   1  -7   40.16    7.12
  -2  -2  -8   64.23    6.38
   1  -2  -7  801.76   21.24
   2  -2  -9   90.29    9.84
   3  -2 -16    5.42   11.45
   3  -2 -15   -1.12    8.33
   3  -2 -14   43.93   11.97
   3  -2 -13   -0.01    8.88
   4  -1 -11   10.66    7.69
   4   0  -6  133.24   10.33
   5   0 -10   10.37    7.91
   5   2  -4  146.45    8.61
   6   2  -8   -0.92    5.30
  -4  -1  -7   36.82    3.92
  -3  -2 -13    6.37    5.10
  -3  -2 -12    8.18    4.78
  -3  -2 -11   30.44    6.03
   0  -2  -6   39.23    6.26
   3  -2 -12   31.41    8.59
   4  -1 -10  160.28   13.60
  -3  -2 -10  120.94    8.58
  -2  -2  -7   35.00    4.91
  -1  -2  -6 1000.11   19.02
   0  -3 -16    2.93    8.54
   0  -3 -15    3.71    8.20
   0  -3 -14    2.54    7.91
   0  -3 -13   71.40   11.46
   1  -3 -16   -4.77    8.85
   1  -3 -15   -4.92    8.17
   1  -3 -14   13.45    9.13
   1  -1  -3 3451.78   29.05
   2  -2  -8   41.61    7.33
   3  -2 -11   41.07    9.45
   3  -1  -6   36.39    6.26
   4  -1  -9   39.49    8.30
   4   1  -3  379.98   11.71
   5   0  -9   29.09    8.02
   5   3  -2  105.15    5.44
   6   1 -10    1.41    7.37
   6   3  -5    0.73    4.13
  -1  -3 -15    2.68    7.36
  -1  -3 -14   -0.30    6.84
  -1  -3 -13   60.44    9.49
   0  -3 -12   88.92   10.47
   0  -3 -11    5.98    7.14
   1  -3 -13   93.67   11.53
   1  -3 -12   41.90    9.12
   1  -2  -6   54.96    6.97
   2  -1  -4  388.52   12.42
   3  -2 -10   70.35   10.38
   3   1  -1 1240.10   13.71
   4  -2 -15    1.06   11.33
   5  -1 -13    5.30    9.63
  -3  -2  -9    7.64    3.88
  -3  -1  -4   55.88    2.64
  -1  -3 -12  110.74   10.50
  -1  -3 -11  169.38   12.55
   0  -3 -10   87.20   10.14
   1  -3 -11   47.69    8.95
   2  -3 -16    4.20    9.73
   2  -3 -15   13.26    8.89
   2  -3 -14   -1.04    7.61
   2  -3 -13   20.36    8.76
   2  -2  -7   19.63    6.07
   3  -2  -9   26.82    7.61
   4  -2 -14    3.28    8.57
   4  -2 -13    4.41    8.12
   4  -1  -8   57.07    8.80
   4   0  -5  109.40    8.33
   5  -1 -12    3.50    9.09
   5   0  -8   41.73    7.48
   6   1  -9   20.92    7.66
  -2  -2  -6   -4.18    3.78
  -1  -3 -10   67.12    8.90
   0  -2  -5   42.70    5.29
   1  -3 -10   39.48    7.98
   2  -3 -12   10.64    6.94
   2  -3 -11   63.49   11.27
   3  -1  -5  366.00   14.30
   4  -2 -12    3.60    7.66
   4   2  -1   89.95    4.10
   5  -1 -11    7.86    8.71
  -3  -2  -8   38.55    4.98
  -2  -3 -14   -1.50    4.26
  -2  -3 -13    0.61    5.73
  -2  -3 -12   15.40    6.26
  -1  -2  -5  182.58    8.21
   0  -3  -9   52.34    7.49
   1  -3  -9  186.29   12.60
   2  -2  -6 1207.55   26.04
   3  -3 -15   18.16    9.87
   3  -3 -14   22.74   10.57
   3  -3 -13   68.72   12.89
   3  -2  -8   39.10    7.86
   4  -2 -11   38.32    9.62
   4  -1  -7  413.76   17.88
   5  -1 -10   -0.25    7.52
   5   0  -7  102.17   10.23
   5   2  -3   91.38    6.31
   6   1  -8    9.33    6.18
   6   2  -6    3.52    5.15
   6   4  -3   -1.23    2.45
  -2  -3 -11   17.71    5.76
  -1  -3  -9  284.90   13.59
   0  -1  -2 5891.08   28.99
   1  -2  -5 1583.17   25.60
   2  -3 -10   51.35    9.14
   3  -3 -12   38.93   10.22
   4  -2 -10    4.96    6.47
  -4  -1  -6  304.34    6.10
  -2  -3 -10   49.57    6.98
  -1  -1  -2 2917.53   16.71
   0  -3  -8   13.48    5.13
   1  -4 -16   -6.33    9.56
   1  -4 -15   12.15    9.58
   1  -3  -8   35.97    7.12
   2  -3  -9   19.56    7.00
   2  -1  -3  219.16    9.04
   3  -3 -11  256.52   17.47
   3  -2  -7  378.31   16.90
   5  -2 -13    3.63    9.99
   5  -1  -9   85.48   11.08
   6   0 -10   -0.29    6.74
   6   3  -4   20.56    4.41
  -1  -3  -8   74.90    7.91
   0  -4 -15   14.76    8.09
   0  -4 -14   17.71    7.93
   0  -4 -13   20.81    8.73
   1  -4 -14    8.56    7.89
   1  -4 -13   -9.61    7.65
   2  -4 -15   11.43    8.95
   3  -3 -10   43.95   10.30
   4  -3 -14   12.78    9.73
   4  -3 -13   22.49   11.16
   4  -2  -9   93.51   11.01
   4  -1  -6  442.11   17.31
   5  -2 -12   -3.77    8.86
   5   0  -6   37.97    6.86
  -4  -2 -11   13.80    4.61
  -3  -2  -7  140.87    6.94
  -2  -3  -9   31.72    5.79
  -1  -4 -14    4.98    7.41
   0  -4 -12    0.65    6.82
   0  -3  -7   79.05    8.32
   0  -2  -4 2947.42   30.23
   1  -4 -12   95.70   11.94
   2  -4 -14    0.68    7.83
   2  -4 -13   14.54    8.63
   2  -3  -8  116.35   10.56
   2  -2  -5 2103.33   31.98
   3  -1  -4  236.65   10.66
   4  -3 -12   -1.22    9.25
   5  -2 -11   11.85    9.26
   5  -1  -8   80.05   10.36
   6   0  -9   25.57    6.95
   6   2  -5    9.14    4.83
  -4  -2 -10   -0.07    3.58
  -3  -3 -12   23.22    6.46
  -2  -2  -5  688.57   13.27
  -1  -4 -13    2.06    6.28
   0  -4 -11  101.13   11.87
   1  -4 -11   80.91   10.44
   1  -3  -7 1801.50   32.93
   1  -1  -2  231.75    7.17
   2  -4 -12  101.03   12.53
   3  -4 -15   17.76   10.93
   3  -4 -14   19.87   11.30
   3  -3  -9   70.89   10.17
   3  -2  -6 1040.11   25.65
   4  -2  -8   56.01    8.97
   4   1  -2  953.67   15.55
  -1  -4 -12   17.93    6.12
  -1  -3  -7   22.36    5.54
  -1  -2  -4  315.18    9.40
   1  -2  -4 1295.25   21.78
   2  -4 -11    4.71    7.13
   3  -4 -13    4.84    8.50
   4  -3 -11   18.09    8.67
   5  -2 -10    8.28    8.43
   6   0  -8   25.84    7.63
  -3  -3 -11   17.06    5.07
  -2  -3  -8   51.55    6.24
  -1  -4 -11    0.71    6.08
   0  -4 -10  238.43   14.96
   1  -4 -10    8.94    6.73
   2  -3  -7  317.61   15.33
   3  -4 -12   47.57   10.83
   3  -3  -8  125.86   11.72
   4  -3 -10   25.51    8.78
   4  -2  -7   19.89    7.97
   4  -1  -5  227.58   11.91
   5  -1  -7  181.45   13.29
   6  -1 -10    7.76    8.50
  -4  -2  -9   11.89    3.76
  -3  -3 -10   10.39    4.66
  -2  -4 -13    0.84    5.83
   0  -3  -6  105.08    8.15
   1  -5 -15   23.33   10.83
   1  -4  -9   27.12    8.28
   1  -3  -6  445.42   16.11
   2  -4 -10   30.73    8.35
   3  -4 -11   97.09   13.70
   4  -4 -14   15.97   11.14
   5  -3 -12   24.46   11.25
  -2  -4 -12    9.06    6.14
  -1  -4 -10   55.85    7.96
   0  -4  -9   19.84    6.58
   1  -5 -14    7.86    8.87
   2  -5 -15    3.54    9.39
   2  -5 -14    3.90    9.74
   2  -4  -9   29.56    9.21
   2  -2  -4  542.16   15.71
   3  -2  -5   68.79    7.78
   4  -4 -13   -0.68    8.65
   4  -3  -9   16.80    7.00
   6  -1  -9   36.99    9.60
[truncated: 59,104 more chars]
