# Supplementary material for: Ethyl (3S)-3-[(3aR,5R,6S,6aR)-6-hy­droxy-2,2-di­methyl­tetra­hydro­furo[4,5-d][1,3]dioxol-5-yl]-3-{(3S)-3-[(3aR,5R,6S,6aR)-6-hy­droxy-2,2-di­methyl­tetra­hydro­furo[4,5-d][1,3]dioxol-5-yl]-5-oxoisoxazolidin-2-yl}propano­ate chloro­form monosolvate
Source: IUCrdata. 2020 Jun 16;5(Pt 6):x200788. doi: 10.1107/S2414314620007889 (PMC9462232; doi:10.1107/S2414314620007889)
Supplement: Supplementary file 2 [file x-05-x200788-Isup2.hkl]

data_I                                                                          
_shelx_title ' arx20_a.res in P1'                                               
_shelx_refln_list_code          4                                               
_shelx_F_calc_maximum       85.80                                               
_exptl_crystal_F_000       326.00                                               
_reflns_d_resolution_high  0.8200                                               
                                                                                
loop_                                                                           
 _space_group_symop_operation_xyz                                               
 'x, y, z'                                                                      
                                                                                
_cell_length_a     5.5734                                                       
_cell_length_b     9.2537                                                       
_cell_length_c    14.2547                                                       
_cell_angle_alpha  91.995                                                       
_cell_angle_beta   99.103                                                       
_cell_angle_gamma  95.567                                                       
                                                                                
_shelx_F_squared_multiplier     1.000                                           
                                                                                
loop_                                                                           
 _refln_index_h                                                                 
 _refln_index_k                                                                 
 _refln_index_l                                                                 
 _refln_F_squared_calc                                                          
 _refln_F_squared_meas                                                          
 _refln_F_squared_sigma                                                         
 _refln_observed_status                                                         
   1  -1 -17         12.52         19.09         3.36 o                         
   2  -1 -17         10.20         13.58         3.25 o                         
   0   0 -17         13.75         18.74         4.82 o                         
   1   0 -17          4.28          4.65         2.78 o                         
   2   0 -17          1.93          0.68         2.91 o                         
   0   1 -17          0.90          0.61         3.92 o                         
   1   1 -17         18.37         25.65         5.45 o                         
   2   1 -17         11.11          6.29         5.40 o                         
   0   2 -17          6.25          5.78         4.48 o                         
   1   2 -17          6.37          8.41         6.17 o                         
   1  -4 -16          0.29         -2.95         2.95 o                         
   0  -3 -16          1.20          1.84         2.53 o                         
   1  -3 -16          0.12         -0.67         2.61 o                         
   2  -3 -16          9.30          7.99         3.92 o                         
  -1  -2 -16          3.50          9.04         5.91 o                         
   0  -2 -16          9.24         12.73         2.97 o                         
   1  -2 -16         14.47          9.38         2.82 o                         
   2  -2 -16          2.36          2.71         2.94 o                         
   3  -2 -16          2.96          2.28         3.12 o                         
  -1  -1 -16         11.57          9.41         6.23 o                         
   0  -1 -16          6.92          9.26         2.69 o                         
   1  -1 -16          3.03         -2.01         2.56 o                         
   2  -1 -16          6.10          7.35         3.02 o                         
   3  -1 -16          0.93         -1.79         2.75 o                         
  -1   0 -16          1.77          3.84         3.35 o                         
   0   0 -16         41.75         60.29         6.16 o                         
   1   0 -16          5.75          8.62         3.02 o                         
   2   0 -16          5.26          7.04         3.16 o                         
   3   0 -16          8.31          2.39         4.78 o                         
  -1   1 -16          0.90          0.05         3.43 o                         
   0   1 -16          1.66          0.15         4.00 o                         
   1   1 -16          2.84         10.56         4.69 o                         
   2   1 -16          5.88          9.25         2.85 o                         
   3   1 -16          2.92          1.09         3.04 o                         
  -1   2 -16          9.39          6.75         4.12 o                         
   0   2 -16          7.11          5.08         4.02 o                         
   1   2 -16          1.93          3.01         4.44 o                         
   2   2 -16         15.90         17.20         5.46 o                         
   3   2 -16          0.38         -4.74         4.85 o                         
  -1   3 -16          1.54         -0.22         3.69 o                         
   0   3 -16          1.04          0.28         4.22 o                         
   1   3 -16          4.26          0.63         4.36 o                         
   2   3 -16          2.82          3.45         3.13 o                         
   0   4 -16         10.01         10.86         3.42 o                         
   1   4 -16          0.82         -1.26         3.02 o                         
   2   4 -16         28.12         37.68         4.27 o                         
   1  -5 -15          8.44         13.31         3.34 o                         
   2  -5 -15          0.90         -0.71         2.77 o                         
   0  -4 -15          9.59          9.32         2.83 o                         
   1  -4 -15          6.45          7.81         2.76 o                         
   2  -4 -15          0.23          4.89         2.84 o                         
   3  -4 -15          3.21          5.12         3.45 o                         
  -1  -3 -15          0.27         -0.85         2.19 o                         
   0  -3 -15          1.91          2.41         2.51 o                         
   1  -3 -15          3.75         -0.72         2.64 o                         
   2  -3 -15          6.47          6.18         3.17 o                         
   3  -3 -15          9.14          9.79         3.61 o                         
  -2  -2 -15          3.24          5.94         5.28 o                         
  -1  -2 -15          6.78          8.10         2.39 o                         
   0  -2 -15         15.12         13.16         2.99 o                         
   1  -2 -15          8.80          8.58         4.18 o                         
   2  -2 -15          1.48         -0.53         3.07 o                         
   3  -2 -15          2.57          1.71         2.90 o                         
   4  -2 -15          3.07          5.17         3.57 o                         
  -2  -1 -15          6.71         12.58         5.63 o                         
  -1  -1 -15         17.43         20.14         6.54 o                         
   0  -1 -15          2.37          3.80         2.28 o                         
   1  -1 -15         46.20         45.81         4.97 o                         
   2  -1 -15          2.16         -0.07         2.70 o                         
   3  -1 -15         24.29         34.01         4.05 o                         
   4  -1 -15          0.71          2.11         3.05 o                         
  -2   0 -15          1.87          1.95         5.14 o                         
  -1   0 -15          0.73          2.96         3.53 o                         
   0   0 -15          0.19         -3.06         3.06 o                         
   1   0 -15          0.62         -0.88         2.32 o                         
   2   0 -15          6.78          8.47         3.13 o                         
   3   0 -15          5.05          6.65         3.31 o                         
   4   0 -15          5.79          8.37         3.06 o                         
  -2   1 -15          0.78          0.16         2.88 o                         
  -1   1 -15         11.12         10.81         3.89 o                         
   0   1 -15          9.21         13.55         3.91 o                         
   1   1 -15          4.99          5.97         4.42 o                         
   2   1 -15          2.44         -0.80         3.03 o                         
   3   1 -15          6.31          5.79         2.97 o                         
   4   1 -15          5.11          7.01         3.31 o                         
  -2   2 -15          4.93          3.79         3.64 o                         
  -1   2 -15         10.16         10.23         3.81 o                         
   0   2 -15         11.63          3.69         3.51 o                         
   1   2 -15          8.72          4.07         4.01 o                         
   2   2 -15          0.40         -1.34         5.32 o                         
   3   2 -15          3.76          2.55         4.28 o                         
   4   2 -15          2.50          3.71         2.59 o                         
  -2   3 -15          7.39          6.75         3.34 o                         
  -1   3 -15         20.87         18.43         4.39 o                         
   0   3 -15          3.72          0.67         3.63 o                         
   1   3 -15          5.87          9.66         4.18 o                         
   2   3 -15         16.06         13.28         3.44 o                         
   3   3 -15         10.76          7.15         3.54 o                         
  -1   4 -15          5.94          6.07         2.79 o                         
   0   4 -15          1.57          0.92         2.72 o                         
   1   4 -15         26.09         33.34         3.66 o                         
   2   4 -15          3.40          2.15         2.95 o                         
   3   4 -15          4.05          3.85         3.19 o                         
  -1   5 -15          8.70         10.14         3.42 o                         
   0   5 -15         10.97         11.53         2.89 o                         
   1   5 -15          6.56          5.27         3.14 o                         
   2   5 -15          0.08          3.91         3.08 o                         
   0  -6 -14          6.43          9.28         4.45 o                         
   1  -6 -14          3.48          4.53         4.70 o                         
   2  -6 -14          1.20          4.77         5.36 o                         
  -1  -5 -14          4.47          3.48         2.68 o                         
   0  -5 -14          2.80          3.60         2.68 o                         
   1  -5 -14          5.90          5.06         2.73 o                         
   2  -5 -14          1.69          0.23         2.74 o                         
   3  -5 -14          2.57          1.17         3.28 o                         
  -1  -4 -14          0.35          1.48         2.28 o                         
   0  -4 -14         13.58         12.91         2.93 o                         
   1  -4 -14          6.04          5.83         2.89 o                         
   2  -4 -14          2.90          2.56         2.63 o                         
   3  -4 -14         13.94         17.13         3.97 o                         
   4  -4 -14         10.19         12.15         3.95 o                         
  -2  -3 -14          0.50         -1.11         3.16 o                         
  -1  -3 -14          1.95         -0.24         2.13 o                         
   0  -3 -14          4.14          3.72         2.64 o                         
   1  -3 -14          4.56          3.81         4.45 o                         
   2  -3 -14          2.06          0.10         3.11 o                         
   3  -3 -14          6.56         10.82         3.29 o                         
   4  -3 -14          9.97          5.53         3.25 o                         
  -2  -2 -14          5.85          1.58         4.50 o                         
  -1  -2 -14          5.62          4.18         2.27 o                         
   0  -2 -14         81.12         74.39         4.97 o                         
   1  -2 -14         60.38         59.38         5.05 o                         
   2  -2 -14         45.05         39.82         4.43 o                         
   3  -2 -14         41.18         34.85         5.76 o                         
   4  -2 -14          0.43         -0.58         2.87 o                         
  -2  -1 -14          9.86         12.20         5.17 o                         
  -1  -1 -14         25.82         20.91         6.22 o                         
   0  -1 -14         44.64         49.05         3.57 o                         
   1  -1 -14         10.31         10.17         2.77 o                         
   2  -1 -14          5.24          6.59         3.23 o                         
   3  -1 -14          4.24          1.41         2.66 o                         
   4  -1 -14          7.19         12.04         3.09 o                         
  -3   0 -14          0.40         -2.05         3.94 o                         
  -2   0 -14          3.16          0.82         3.39 o                         
  -1   0 -14         76.84         73.95         5.34 o                         
   0   0 -14         37.73         49.87         5.30 o                         
   1   0 -14        121.84        133.45         6.44 o                         
   2   0 -14         10.74         19.93         3.11 o                         
   3   0 -14         26.16         23.79         3.60 o                         
   4   0 -14          1.14          0.54         2.88 o                         
  -3   1 -14          6.59          7.08         4.82 o                         
  -2   1 -14         12.53         16.92         3.36 o                         
  -1   1 -14         16.15         19.09         3.95 o                         
   0   1 -14         28.90         36.18         4.54 o                         
   1   1 -14          0.37         -3.17         3.26 o                         
   2   1 -14         23.72         27.81         3.81 o                         
   3   1 -14          4.56          3.02         2.98 o                         
   4   1 -14          5.35          4.48         2.91 o                         
  -3   2 -14          5.14          8.33         3.61 o                         
  -2   2 -14          6.72          5.97         3.02 o                         
  -1   2 -14         48.05         45.09         4.82 o                         
   0   2 -14         10.60          6.62         3.25 o                         
   1   2 -14         22.55         28.79         5.33 o                         
   2   2 -14         65.94         60.26         6.62 o                         
   3   2 -14         34.63         36.80         3.88 o                         
   4   2 -14          6.70          2.54         2.59 o                         
  -2   3 -14         12.56         11.73         3.42 o                         
  -1   3 -14          4.41          5.72         3.52 o                         
   0   3 -14          4.83          1.95         3.56 o                         
   1   3 -14          2.25          1.82         3.92 o                         
   2   3 -14          6.77          7.28         2.83 o                         
   3   3 -14          1.19          2.27         2.59 o                         
   4   3 -14          1.08         -1.01         2.84 o                         
  -2   4 -14         11.56         16.76         3.33 o                         
  -1   4 -14          8.24          8.16         2.65 o                         
   0   4 -14          4.41          4.66         2.49 o                         
   1   4 -14         26.74         28.29         3.28 o                         
   2   4 -14         16.90         12.84         3.08 o                         
   3   4 -14         13.91         16.48         3.45 o                         
  -2   5 -14          6.03          7.28         3.27 o                         
  -1   5 -14         14.52         16.31         4.22 o                         
   0   5 -14         59.35         57.49         4.67 o                         
   1   5 -14         10.65         10.23         3.20 o                         
   2   5 -14          3.40          4.45         2.74 o                         
   3   5 -14         18.55         25.26         3.87 o                         
  -1   6 -14          1.18          5.42         2.94 o                         
   0   6 -14          3.05          4.68         3.10 o                         
   1   6 -14          8.17         11.53         4.01 o                         
   2   6 -14         15.05          9.80         3.32 o                         
   1  -7 -13          2.23          2.59         5.61 o                         
   2  -7 -13          4.27          6.63         6.98 o                         
  -1  -6 -13          1.91          1.56         4.00 o                         
   0  -6 -13         12.52         12.32         4.56 o                         
   1  -6 -13          0.73          3.45         4.44 o                         
   2  -6 -13          2.86          3.28         4.37 o                         
   3  -6 -13         10.36         12.13         5.95 o                         
  -2  -5 -13          1.25         -0.09         2.79 o                         
  -1  -5 -13          4.03          1.09         2.28 o                         
   0  -5 -13         12.48         17.64         6.95 o                         
   1  -5 -13          3.67          1.52         3.89 o                         
   2  -5 -13          1.44         -1.00         4.00 o                         
   3  -5 -13          2.69          3.89         3.35 o                         
   4  -5 -13          1.49          1.91         3.82 o                         
  -2  -4 -13          0.11          0.55         1.59 o                         
  -1  -4 -13          4.91          3.46         2.22 o                         
   0  -4 -13         14.49         12.02         2.90 o                         
   1  -4 -13          0.89         -1.21         4.29 o                         
   2  -4 -13         11.72         14.20         3.12 o                         
   3  -4 -13         10.38          8.29         3.25 o                         
   4  -4 -13          0.24         -0.83         3.25 o                         
  -2  -3 -13          1.04          0.45         4.25 o                         
  -1  -3 -13         51.01         54.85         6.50 o                         
   0  -3 -13         83.41         73.46        13.38 o                         
   1  -3 -13         62.01         67.33         4.88 o                         
   2  -3 -13         20.33         19.06         3.72 o                         
   3  -3 -13         40.22         42.66         4.31 o                         
   4  -3 -13         14.13         17.42         3.81 o                         
  -3  -2 -13          2.61          4.72         3.78 o                         
  -2  -2 -13          1.17          4.55         4.45 o                         
  -1  -2 -13          4.04          3.83         3.42 o                         
   0  -2 -13          6.93          5.94         2.67 o                         
   1  -2 -13         67.43         61.98         4.70 o                         
   2  -2 -13         42.04         36.37         4.25 o                         
   3  -2 -13          0.18          2.03         3.16 o                         
   4  -2 -13          1.56          0.75         2.77 o                         
   5  -2 -13          6.20          8.66         3.79 o                         
  -3  -1 -13          9.01          9.50         4.84 o                         
  -2  -1 -13         19.08         12.25         4.51 o                         
  -1  -1 -13         37.75         39.90         6.48 o                         
   0  -1 -13         11.67         13.09         2.62 o                         
   1  -1 -13         48.91         45.41         3.46 o                         
   2  -1 -13        276.14        257.07         9.70 o                         
   3  -1 -13         50.52         41.23         3.86 o                         
   4  -1 -13          2.39          1.28         2.75 o                         
   5  -1 -13          0.46          3.87         2.78 o                         
  -3   0 -13          0.65          2.94         3.94 o                         
  -2   0 -13          4.17         -0.26         2.50 o                         
  -1   0 -13          6.04          4.56         3.01 o                         
   0   0 -13         14.81         17.48         2.42 o                         
   1   0 -13        183.01        186.83        20.25 o                         
   2   0 -13         37.09         45.86         3.82 o                         
   3   0 -13          3.01          2.58         2.80 o                         
   4   0 -13         39.97         51.93         4.03 o                         
   5   0 -13          5.35          6.73         2.60 o                         
  -3   1 -13          4.37          3.80         2.60 o                         
  -2   1 -13          8.00          4.10         2.64 o                         
  -1   1 -13        100.61         86.81         5.73 o                         
   0   1 -13        111.19        139.50        10.66 o                         
   1   1 -13          1.93          4.69         2.62 o                         
   2   1 -13         78.58         73.99         4.36 o                         
   3   1 -13         22.32         23.97         3.49 o                         
   4   1 -13          1.82          4.39         2.82 o                         
   5   1 -13          8.53         12.47         1.99 o                         
  -3   2 -13          1.67         -1.25         2.39 o                         
  -2   2 -13         19.58         22.57         3.53 o                         
  -1   2 -13         57.14         42.00         4.58 o                         
   0   2 -13         15.57         16.88         3.94 o                         
   1   2 -13        111.18        105.97         7.15 o                         
   2   2 -13         82.89         84.17         6.84 o                         
   3   2 -13         48.46         54.67         4.96 o                         
   4   2 -13          8.33          6.10         2.52 o                         
   5   2 -13          0.49          2.13         1.25 o                         
  -3   3 -13         24.23         26.98         2.75 o                         
  -2   3 -13          7.51          6.46         2.01 o                         
  -1   3 -13          8.02          5.57         3.19 o                         
   0   3 -13          4.45          8.92         3.97 o                         
   1   3 -13        125.01        114.72         5.76 o                         
   2   3 -13         57.68         64.84         5.02 o                         
   3   3 -13         26.42         29.53         3.70 o                         
   4   3 -13          2.22          1.85         2.07 o                         
  -3   4 -13          0.54          2.04         2.53 o                         
  -2   4 -13          5.27          8.06         2.82 o                         
  -1   4 -13         20.85         16.01         2.99 o                         
   0   4 -13         39.82         34.62         3.39 o                         
   1   4 -13         40.55         38.88         3.41 o                         
   2   4 -13        101.93        101.93         4.88 o                         
   3   4 -13          9.56          7.33         2.90 o                         
   4   4 -13          3.76          3.56         1.75 o                         
  -2   5 -13          9.49         10.38         3.13 o                         
  -1   5 -13         14.33         13.89         2.80 o                         
   0   5 -13          9.10          2.78         2.75 o                         
   1   5 -13          1.07         -0.04         2.63 o                         
   2   5 -13         20.14         17.34         3.15 o                         
   3   5 -13         13.96         17.44         3.43 o                         
  -2   6 -13          8.98          7.89         2.64 o                         
  -1   6 -13         22.35         30.23         3.63 o                         
   0   6 -13         15.07         19.92         4.21 o                         
   1   6 -13         12.77         16.12         3.36 o                         
   2   6 -13          2.23          0.66         3.23 o                         
   3   6 -13          0.71         -2.85         3.45 o                         
  -1   7 -13          1.42          1.56         2.38 o                         
   0   7 -13          0.61         -2.54         2.61 o                         
   1   7 -13          1.31          3.45         3.03 o                         
   2   7 -13          1.96         -3.34         3.53 o                         
  -1  -7 -12          9.81          7.69         5.30 o                         
   0  -7 -12          0.30          1.79         5.27 o                         
   1  -7 -12          1.25         -1.18         5.74 o                         
   2  -7 -12          4.27          5.37         6.89 o                         
   3  -7 -12          4.53          5.54         7.59 o                         
  -1  -6 -12          1.88          0.51         4.99 o                         
   0  -6 -12         20.44         21.42         4.44 o                         
   1  -6 -12          0.94         -0.23         3.73 o                         
   2  -6 -12          1.83         -0.35         4.34 o                         
   3  -6 -12          8.29          8.93         4.83 o                         
   4  -6 -12          2.66          5.26         5.42 o                         
  -2  -5 -12          0.18          1.65         1.90 o                         
  -1  -5 -12         17.14         21.18         6.39 o                         
   0  -5 -12          2.41         -3.74         3.74 o                         
   1  -5 -12          5.88          3.37         3.82 o                         
   2  -5 -12          9.96          8.11         4.65 o                         
   3  -5 -12          1.78          1.53         4.33 o                         
   4  -5 -12          1.48          1.26         3.16 o                         
  -3  -4 -12         14.31         16.94         5.20 o                         
  -2  -4 -12          2.43          4.64         1.75 o                         
  -1  -4 -12         13.38         12.02         2.21 o                         
   0  -4 -12          2.24          0.92         2.31 o                         
   1  -4 -12         59.94         66.33         4.81 o                         
   2  -4 -12         63.06         67.63         4.65 o                         
   3  -4 -12         21.35         29.46         3.94 o                         
   4  -4 -12          0.26          2.85         3.26 o                         
   5  -4 -12          9.36         11.11         1.53 o                         
  -3  -3 -12         17.89         17.21         4.79 o                         
  -2  -3 -12          9.89          9.89         1.59 o                         
  -1  -3 -12         92.85         84.52         4.17 o                         
   0  -3 -12         72.93         64.20         4.23 o                         
   1  -3 -12         29.67         30.70         3.54 o                         
   2  -3 -12          1.64          2.30         2.71 o                         
   3  -3 -12         29.15         33.54         3.99 o                         
   4  -3 -12          2.60          1.66         3.00 o                         
   5  -3 -12         12.75         14.88         3.54 o                         
  -3  -2 -12          4.32          6.06         3.54 o                         
  -2  -2 -12          7.93          7.07         3.93 o                         
  -1  -2 -12         26.72         30.82         2.93 o                         
   0  -2 -12         21.44         18.28         2.84 o                         
   1  -2 -12         24.87         24.59         3.46 o                         
   2  -2 -12        171.56        158.81         6.89 o                         
   3  -2 -12         27.17         28.20         3.40 o                         
   4  -2 -12          1.92          2.47         3.09 o                         
   5  -2 -12          2.14          0.97         2.57 o                         
  -3  -1 -12         25.04         20.53         4.50 o                         
  -2  -1 -12          8.25          7.89         3.46 o                         
  -1  -1 -12          5.53          4.20         1.76 o                         
   0  -1 -12         27.19         25.90         3.17 o                         
   1  -1 -12        168.73        159.15         6.54 o                         
   2  -1 -12        227.91        222.45         7.98 o                         
   3  -1 -12         18.79         20.98         3.22 o                         
   4  -1 -12          7.27          8.25         2.67 o                         
   5  -1 -12          2.58          3.01         2.56 o                         
  -4   0 -12         20.60         13.36         4.14 o                         
  -3   0 -12          6.27          7.44         3.88 o                         
  -2   0 -12         20.87         18.15         3.12 o                         
  -1   0 -12          7.72          5.58         2.97 o                         
   0   0 -12        151.07        193.52         9.44 o                         
   1   0 -12        100.36         93.80         5.21 o                         
   2   0 -12         20.37         18.62         3.26 o                         
   3   0 -12         41.92         38.15         4.28 o                         
   4   0 -12          5.89         11.78         2.83 o                         
   5   0 -12         26.92         30.97         2.50 o                         
  -4   1 -12          0.57          3.51         3.88 o                         
  -3   1 -12         32.28         33.21         3.33 o                         
  -2   1 -12         13.41         12.13         2.89 o                         
  -1   1 -12         93.98         84.51         5.47 o                         
   0   1 -12         64.75         90.01         5.75 o                         
   1   1 -12         49.34         51.70         3.49 o                         
   2   1 -12         82.98         90.64         4.60 o                         
   3   1 -12        128.85        138.25         5.82 o                         
   4   1 -12         66.01         59.97         4.50 o                         
   5   1 -12         14.05          9.86         1.79 o                         
  -4   2 -12          6.04          3.09         1.53 o                         
  -3   2 -12          3.30          5.21         2.22 o                         
  -2   2 -12         17.54         17.30         3.21 o                         
  -1   2 -12        173.62        151.97         8.38 o                         
   0   2 -12         38.23         33.95         4.10 o                         
   1   2 -12        155.62        146.57         7.50 o                         
   2   2 -12         70.75         66.84         5.98 o                         
   3   2 -12         56.17         60.36         3.78 o                         
   4   2 -12         43.72         39.91         2.63 o                         
   5   2 -12         10.00          8.27         1.21 o                         
  -3   3 -12          4.38          4.89         1.95 o                         
  -2   3 -12         50.14         42.53         5.58 o                         
  -1   3 -12         89.90         78.11         5.42 o                         
   0   3 -12          3.24          3.79         2.40 o                         
   1   3 -12         80.02         92.92         6.67 o                         
   2   3 -12         94.40         91.90         4.43 o                         
   3   3 -12         61.47         54.59         4.85 o                         
   4   3 -12          9.66         10.11         2.11 o                         
   5   3 -12          8.72          8.44         2.02 o                         
  -3   4 -12         17.37         14.73         2.54 o                         
  -2   4 -12         16.41         11.78         2.84 o                         
  -1   4 -12         21.95         19.60         2.48 o                         
   0   4 -12          3.58          2.55         2.31 o                         
   1   4 -12         98.71        101.88         4.47 o                         
   2   4 -12          9.83         13.25         2.71 o                         
   3   4 -12         22.98         26.73         3.41 o                         
   4   4 -12         15.85         14.99         1.83 o                         
  -3   5 -12          0.22          1.27         2.33 o                         
  -2   5 -12          7.42          4.86         2.77 o                         
  -1   5 -12          0.74          0.46         1.89 o                         
   0   5 -12          0.19          0.10         2.37 o                         
   1   5 -12         85.84         84.25         5.05 o                         
   2   5 -12         39.81         39.20         4.16 o                         
   3   5 -12          7.16         10.02         2.93 o                         
   4   5 -12         10.51          9.68         3.06 o                         
  -3   6 -12          2.40          3.54         2.60 o                         
  -2   6 -12         16.38         22.40         3.48 o                         
  -1   6 -12          3.49          2.72         2.19 o                         
   0   6 -12         20.80         23.14         3.28 o                         
   1   6 -12          2.21          0.44         2.67 o                         
   2   6 -12         17.43         20.81         3.72 o                         
   3   6 -12          1.14          2.19         2.77 o                         
  -2   7 -12         25.28         26.70         4.32 o                         
  -1   7 -12          7.96          7.70         2.85 o                         
   0   7 -12          8.52         11.71         3.40 o                         
   1   7 -12          6.78          5.66         3.34 o                         
   2   7 -12          6.87          8.22         3.27 o                         
   3   7 -12          2.17          2.46         3.04 o                         
  -1   8 -12          3.15          5.46         2.91 o                         
   0   8 -12          0.47         -1.28         2.59 o                         
   1   8 -12          1.87          1.29         2.91 o                         
   0  -8 -11         11.81          5.61         5.40 o                         
   1  -8 -11          4.74          6.23         5.09 o                         
   2  -8 -11          0.01          1.54         3.53 o                         
  -1  -7 -11         28.24         23.73         5.78 o                         
   0  -7 -11          3.78          0.04         4.85 o                         
   1  -7 -11          4.04         -0.45         5.51 o                         
   2  -7 -11          2.43          2.28         3.46 o                         
   3  -7 -11          4.36          2.76         3.95 o                         
   4  -7 -11          9.40          8.55         4.65 o                         
  -2  -6 -11          3.18          3.88         3.99 o                         
  -1  -6 -11          3.79          6.93         4.82 o                         
   0  -6 -11          4.81          4.12         3.59 o                         
   1  -6 -11          8.36          9.87         4.73 o                         
   2  -6 -11         13.00         14.16         6.67 o                         
   3  -6 -11          5.83         15.55         5.34 o                         
   4  -6 -11          3.79          7.66         3.97 o                         
  -3  -5 -11          3.05          0.66         1.01 o                         
  -2  -5 -11          0.19          0.80         4.26 o                         
  -1  -5 -11         70.00         62.76         7.82 o                         
   0  -5 -11         22.27         16.24         3.97 o                         
   1  -5 -11         11.46         12.79         4.01 o                         
   2  -5 -11          2.36          0.19         3.82 o                         
   3  -5 -11         16.85         19.27         5.30 o                         
   4  -5 -11          0.21         -1.62         4.97 o                         
   5  -5 -11          0.43          0.28         2.02 o                         
  -3  -4 -11          1.12          2.00         3.96 o                         
  -2  -4 -11         33.14         32.94         2.59 o                         
  -1  -4 -11          3.88          0.53         4.51 o                         
   0  -4 -11         78.29         74.96         8.80 o                         
   1  -4 -11         74.94         70.44        11.05 o                         
   2  -4 -11          2.27          2.42         3.56 o                         
   3  -4 -11         56.84         59.75        12.74 o                         
   4  -4 -11          3.75          0.60         3.24 o                         
   5  -4 -11          5.85          6.43         1.79 o                         
  -3  -3 -11         14.91         12.64         3.76 o                         
  -2  -3 -11         17.15         13.64         1.81 o                         
  -1  -3 -11        131.59        117.45         5.53 o                         
   0  -3 -11         17.04         11.53         4.98 o                         
   1  -3 -11         38.26         36.70         3.88 o                         
   2  -3 -11         49.74         43.18         4.04 o                         
   3  -3 -11        179.45        192.84         9.44 o                         
   4  -3 -11          8.52         12.13         1.32 o                         
   5  -3 -11          1.96          4.28         1.96 o                         
  -4  -2 -11          8.34         10.23         3.42 o                         
  -3  -2 -11         29.20         22.56         4.47 o                         
  -2  -2 -11         98.54         86.96         7.23 o                         
  -1  -2 -11         33.54         32.13         2.81 o                         
   0  -2 -11        102.50         94.11         4.63 o                         
   1  -2 -11        123.46        117.07         5.77 o                         
   2  -2 -11          6.76          7.78         3.49 o                         
   3  -2 -11         33.35         29.84         3.35 o                         
   4  -2 -11         25.29         27.98         4.49 o                         
   5  -2 -11          8.58          7.85         2.77 o                         
  -4  -1 -11         10.13          8.63         3.42 o                         
  -3  -1 -11         16.61         18.27         4.05 o                         
  -2  -1 -11         29.35         27.33         4.98 o                         
  -1  -1 -11         13.52         11.07         2.07 o                         
   0  -1 -11        250.49        280.19         7.23 o                         
   1  -1 -11        237.65        228.12        17.03 o                         
   2  -1 -11         98.88         81.72         4.38 o                         
   3  -1 -11          7.41          7.96         2.45 o                         
   4  -1 -11         14.68         11.14         2.94 o                         
   5  -1 -11          6.18          4.79         2.20 o                         
  -4   0 -11         12.63          8.90         3.56 o                         
  -3   0 -11         22.11         20.79         4.28 o                         
  -2   0 -11         82.64         77.00         4.49 o                         
  -1   0 -11          9.84          9.12         3.05 o                         
   0   0 -11         28.93         29.29         2.58 o                         
   1   0 -11        170.56        184.08         5.62 o                         
   2   0 -11         32.48         38.59         3.52 o                         
   3   0 -11         60.83         67.23         4.32 o                         
   4   0 -11         28.61         27.37         3.21 o                         
   5   0 -11          7.73          6.33         1.87 o                         
  -4   1 -11         22.07         18.89         4.65 o                         
  -3   1 -11         11.98         12.33         2.46 o                         
  -2   1 -11         41.44         33.82         3.34 o                         
  -1   1 -11         24.22         22.61         3.39 o                         
   0   1 -11         16.88         19.18         3.57 o                         
   1   1 -11          0.12         -1.82         1.98 o                         
   2   1 -11        217.46        211.77         6.44 o                         
   3   1 -11          2.46         -0.40         2.36 o                         
   4   1 -11         62.45         63.95         3.98 o                         
   5   1 -11         23.25         23.30         2.00 o                         
  -4   2 -11          7.42          5.39         1.49 o                         
  -3   2 -11          0.18         -0.56         1.96 o                         
  -2   2 -11         15.49         14.15         2.99 o                         
  -1   2 -11         14.62         10.50         3.33 o                         
   0   2 -11         26.46         25.82         4.92 o                         
   1   2 -11         97.97        101.27         5.12 o                         
   2   2 -11          7.93          9.14         2.43 o                         
   3   2 -11         33.72         37.09         3.14 o                         
   4   2 -11        110.23         94.00         3.56 o                         
   5   2 -11          0.27         -1.55         1.55 o                         
  -4   3 -11         24.70         21.47         2.22 o                         
  -3   3 -11         15.28         16.41         2.34 o                         
  -2   3 -11         13.64         14.40         2.51 o                         
  -1   3 -11          3.57          6.45         4.21 o                         
   0   3 -11        113.59        111.07         6.28 o                         
   1   3 -11         52.41         54.37         3.99 o                         
   2   3 -11        189.11        195.12         5.76 o                         
   3   3 -11        144.30        155.74         8.62 o                         
   4   3 -11          3.83          1.80         1.90 o                         
   5   3 -11         11.39         11.46         1.98 o                         
  -4   4 -11          4.66          2.77         3.13 o                         
  -3   4 -11         26.19         22.40         2.68 o                         
  -2   4 -11        115.49         94.70         4.85 o                         
  -1   4 -11          1.79         -1.50         2.27 o                         
   0   4 -11         15.33         15.88         2.74 o                         
   1   4 -11        172.61        153.41         5.76 o                         
   2   4 -11         20.05         19.80         2.85 o                         
   3   4 -11         59.75         59.47         4.06 o                         
   4   4 -11         23.88         19.25         1.70 o                         
   5   4 -11          2.12          2.20         1.28 o                         
  -3   5 -11         13.73         11.84         2.66 o                         
  -2   5 -11         10.00          6.70         2.61 o                         
  -1   5 -11          0.44          1.62         2.01 o                         
   0   5 -11          1.16         -2.06         2.06 o                         
   1   5 -11         11.67         14.93         2.76 o                         
   2   5 -11          2.57          4.84         2.73 o                         
   3   5 -11          4.54          6.10         2.31 o                         
   4   5 -11         13.08         16.48         2.99 o                         
  -3   6 -11          2.04          0.02         1.89 o                         
  -2   6 -11          4.00          2.31         2.03 o                         
  -1   6 -11          3.47          6.19         2.03 o                         
   0   6 -11         75.54         74.66         4.54 o                         
   1   6 -11         11.52         11.50         3.03 o                         
   2   6 -11         27.06         29.94         3.71 o                         
   3   6 -11         12.84         13.68         3.26 o                         
   4   6 -11         20.38         21.88         3.27 o                         
  -3   7 -11          4.95          5.26         2.91 o                         
  -2   7 -11          5.08          9.15         2.97 o                         
  -1   7 -11          2.90          3.78         2.64 o                         
   0   7 -11         10.77         10.36         3.00 o                         
   1   7 -11          9.53         13.35         2.54 o                         
   2   7 -11          4.05         11.00         2.98 o                         
   3   7 -11          0.15          1.68         2.77 o                         
  -2   8 -11          3.39          8.12         2.76 o                         
  -1   8 -11          0.37          0.50         2.51 o                         
   0   8 -11          2.56          5.03         2.94 o                         
   1   8 -11          0.29         -1.51         2.21 o                         
   2   8 -11          1.63          3.59         3.02 o                         
  -1  -8 -10          1.69          0.16         3.77 o                         
   0  -8 -10          1.71         -1.70         3.21 o                         
   1  -8 -10          4.03          4.58         3.24 o                         
   2  -8 -10          4.12          4.90         3.71 o                         
   3  -8 -10          3.45          1.52         3.68 o                         
  -2  -7 -10          7.49          1.63         3.59 o                         
  -1  -7 -10         51.45         50.94         6.63 o                         
   0  -7 -10         24.55         24.31         5.75 o                         
   1  -7 -10          1.13         -0.65         2.66 o                         
   2  -7 -10          1.74         -0.29         3.24 o                         
   3  -7 -10          4.08         -1.39         3.42 o                         
   4  -7 -10          1.19          0.05         3.85 o                         
  -3  -6 -10         17.24         12.28         4.14 o                         
  -2  -6 -10          0.59          2.35         3.49 o                         
  -1  -6 -10          8.18          5.55         4.08 o                         
   0  -6 -10         36.49         39.67         6.67 o                         
   1  -6 -10         79.77         70.50         8.67 o                         
   2  -6 -10          2.74          2.79         2.63 o                         
   3  -6 -10          0.20         -1.93         3.10 o                         
   4  -6 -10          1.93          4.47         3.54 o                         
   5  -6 -10          2.28          1.56         3.82 o                         
  -1  -5 -10          5.57          5.99         5.03 o                         
   0  -5 -10         16.29         20.51         4.92 o                         
   1  -5 -10          8.05         10.68         3.89 o                         
   2  -5 -10        147.86        166.35         8.51 o                         
   3  -5 -10         16.69         18.60         3.44 o                         
   4  -5 -10         19.92         19.94         3.78 o                         
   5  -5 -10          2.11         -0.64         2.26 o                         
  -2  -4 -10         14.40         14.88         4.83 o                         
  -1  -4 -10         55.15         41.40         5.90 o                         
   0  -4 -10        182.86        176.72        11.09 o                         
   1  -4 -10          9.94          8.82         3.66 o                         
   2  -4 -10         23.42         24.71         4.51 o                         
   3  -4 -10         47.45         41.15         5.30 o                         
   4  -4 -10         26.22         26.79         3.72 o                         
   5  -4 -10          3.82          2.57         1.80 o                         
  -3  -3 -10          8.60          7.70         3.45 o                         
  -2  -3 -10         42.05         39.99         2.33 o                         
  -1  -3 -10         56.82         55.26         3.64 o                         
   0  -3 -10         63.45         58.07         4.67 o                         
   1  -3 -10         18.15         29.26         5.91 o                         
   2  -3 -10         47.21         45.98         3.85 o                         
   3  -3 -10         29.48         27.62         3.60 o                         
   4  -3 -10         27.47         23.41         1.94 o                         
   5  -3 -10          0.78          1.17         1.34 o                         
  -4  -2 -10          0.31         -0.05         2.65 o                         
  -3  -2 -10        111.23         89.64         6.36 o                         
  -2  -2 -10         70.09         62.33         6.00 o                         
  -1  -2 -10         17.06         14.11         3.89 o                         
   0  -2 -10          3.84          4.50         2.24 o                         
   1  -2 -10        222.96        202.33        11.05 o                         
   2  -2 -10         26.54         28.77         3.72 o                         
   3  -2 -10         53.62         51.91         3.97 o                         
   4  -2 -10          6.18          6.99         2.78 o                         
   5  -2 -10          6.03          6.03         2.22 o                         
   6  -2 -10          3.33          1.63         1.41 o                         
  -4  -1 -10         33.24         29.07         4.00 o                         
  -3  -1 -10         53.69         45.73         5.23 o                         
  -2  -1 -10         99.24         84.07         6.66 o                         
  -1  -1 -10         91.21         81.25         3.47 o                         
   0  -1 -10        235.02        315.72         6.34 o                         
   1  -1 -10         55.58         53.71         3.44 o                         
   2  -1 -10         70.07         60.05         3.80 o                         
   3  -1 -10        162.77        159.46         5.29 o                         
   4  -1 -10        117.13        123.13         4.97 o                         
   5  -1 -10          2.05          4.28         2.27 o                         
   6  -1 -10          1.12          1.25         0.97 o                         
  -4   0 -10         22.29         23.96         4.12 o                         
  -3   0 -10         22.51         20.66         4.13 o                         
  -2   0 -10         99.38         88.57         7.79 o                         
  -1   0 -10         36.68         31.29         3.31 o                         
   0   0 -10         11.99         11.92         2.17 o                         
   1   0 -10        442.05        528.25        39.35 o                         
   2   0 -10        149.87        145.11         5.21 o                         
   3   0 -10          4.07          3.38         2.52 o                         
   4   0 -10         68.32         68.54         4.80 o                         
   5   0 -10          4.71          5.86         1.69 o                         
   6   0 -10          1.12          1.48         1.58 o                         
  -4   1 -10         50.43         35.67         4.63 o                         
  -3   1 -10         18.34         15.45         2.34 o                         
  -2   1 -10         81.87         64.85         6.20 o                         
  -1   1 -10        154.11        144.09         5.80 o                         
   0   1 -10         18.67         19.71         3.33 o                         
   1   1 -10        112.41        108.63         4.90 o                         
   2   1 -10        113.48        108.01         4.66 o                         
   3   1 -10         69.14         62.05         4.07 o                         
   4   1 -10         50.77         53.15         3.56 o                         
   5   1 -10         10.49          8.58         1.58 o                         
   6   1 -10          3.61          1.67         1.32 o                         
  -4   2 -10         13.44         10.80         1.51 o                         
  -3   2 -10         23.91         17.19         2.50 o                         
  -2   2 -10         22.61         18.31         3.66 o                         
  -1   2 -10         55.21         58.91         4.41 o                         
   0   2 -10         20.76         19.28         3.20 o                         
   1   2 -10        378.19        345.00         9.79 o                         
   2   2 -10         20.70         25.06         3.05 o                         
   3   2 -10        141.80        143.71         4.28 o                         
   4   2 -10         79.63         74.53         2.28 o                         
   5   2 -10          3.25          6.01         1.60 o                         
  -4   3 -10          0.89         -0.33         1.44 o                         
  -3   3 -10         10.24          7.81         2.00 o                         
  -2   3 -10         14.04         12.11         2.27 o                         
  -1   3 -10         47.06         41.16         2.88 o                         
   0   3 -10          0.43         -1.05         1.80 o                         
   1   3 -10         57.63         56.30         3.20 o                         
   2   3 -10         52.95         46.90         3.24 o                         
   3   3 -10         19.89         16.56         2.66 o                         
   4   3 -10         71.81         70.06         2.99 o                         
   5   3 -10          4.09          5.60         1.85 o                         
  -4   4 -10          5.78          6.23         1.76 o                         
  -3   4 -10         10.27          8.52         2.08 o                         
  -2   4 -10         23.94         18.22         2.33 o                         
  -1   4 -10        109.93         96.16         4.13 o                         
   0   4 -10          4.05          4.25         2.23 o                         
   1   4 -10         73.72         72.38         4.42 o                         
   2   4 -10         14.01         15.46         2.98 o                         
   3   4 -10        121.09        108.43         2.91 o                         
   4   4 -10        109.98         95.21         2.71 o                         
   5   4 -10          0.30          0.65         1.15 o                         
  -4   5 -10          1.09          2.77         3.50 o                         
  -3   5 -10          8.67          8.97         1.84 o                         
  -2   5 -10          4.08          3.06         1.87 o                         
  -1   5 -10         13.21         13.33         2.30 o                         
   0   5 -10         17.54         19.05         2.61 o                         
   1   5 -10          0.58          1.05         2.08 o                         
   2   5 -10          0.12         -0.11         2.06 o                         
   3   5 -10         21.05         16.84         2.54 o                         
   4   5 -10         34.19         31.31         3.26 o                         
  -3   6 -10         15.62         14.41         2.13 o                         
  -2   6 -10          7.77          7.76         2.13 o                         
  -1   6 -10          5.18         -0.05         2.47 o                         
   0   6 -10          5.39          2.37         2.40 o                         
   1   6 -10          9.06         10.91         2.36 o                         
   2   6 -10          3.40          3.17         2.44 o                         
   3   6 -10          7.93          5.27         2.81 o                         
   4   6 -10          2.71          2.64         2.54 o                         
  -3   7 -10          3.13          6.04         2.84 o                         
  -2   7 -10         52.48         57.33         4.54 o                         
  -1   7 -10         34.71         35.64         3.46 o                         
   0   7 -10         11.06         14.44         2.95 o                         
   1   7 -10         11.41         16.00         3.12 o                         
   2   7 -10          4.05          3.62         2.82 o                         
   3   7 -10         16.13         18.95         3.40 o                         
  -2   8 -10         29.08         29.14         4.83 o                         
  -1   8 -10          7.00          5.15         2.39 o                         
   0   8 -10         13.41         12.93         2.55 o                         
   1   8 -10          8.96         12.42         2.79 o                         
   2   8 -10          0.49         -0.99         2.74 o                         
   3   8 -10          4.78          4.01         3.30 o                         
  -1   9 -10         17.20         18.77         4.74 o                         
   0   9 -10          6.01          9.18         2.73 o                         
   1   9 -10          2.10          3.33         2.96 o                         
   0  -9  -9          3.30          6.89         3.30 o                         
   1  -9  -9          7.76          6.61         3.59 o                         
   2  -9  -9          4.47          1.74         3.66 o                         
  -1  -8  -9          6.91          6.03         3.95 o                         
   0  -8  -9          1.09          0.96         2.66 o                         
   1  -8  -9          5.64          7.65         2.98 o                         
   2  -8  -9          3.90          4.27         3.51 o                         
   3  -8  -9          5.16          6.57         3.97 o                         
   4  -8  -9          1.52          0.84         4.43 o                         
  -2  -7  -9         16.24         18.29         3.98 o                         
  -1  -7  -9         48.42         44.39         5.97 o                         
   0  -7  -9         40.06         40.00         6.93 o                         
   1  -7  -9          0.77          2.21         2.54 o                         
   2  -7  -9         15.46         14.69         3.92 o                         
   3  -7  -9         11.91         12.69         3.85 o                         
   4  -7  -9         10.14         10.25         3.85 o                         
  -3  -6  -9          7.98          1.52         3.39 o                         
  -2  -6  -9          3.12          2.61         3.50 o                         
  -1  -6  -9         14.92          9.61         4.21 o                         
   0  -6  -9         62.84         64.11         7.58 o                         
   1  -6  -9         99.56         99.28        15.36 o                         
   2  -6  -9         14.03         15.41         3.33 o                         
   3  -6  -9         31.52         41.82         5.20 o                         
   4  -6  -9          1.00          2.06         3.96 o                         
   5  -6  -9         10.66         17.04         3.39 o                         
  -1  -5  -9         92.93         72.32        10.55 o                         
   0  -5  -9         49.72         52.30         5.08 o                         
   1  -5  -9          1.56         -3.10         3.10 o                         
   2  -5  -9         95.92         91.98         5.09 o                         
   3  -5  -9        150.89        173.39         6.75 o                         
   4  -5  -9         21.71         24.98         4.46 o                         
   5  -5  -9          0.81          1.57         1.92 o                         
  -2  -4  -9         30.20         29.48         4.87 o                         
  -1  -4  -9         61.71         59.70         6.46 o                         
   0  -4  -9         15.10         14.71         4.88 o                         
   1  -4  -9         23.13         19.15         4.04 o                         
   2  -4  -9         19.75         25.78         4.66 o                         
   3  -4  -9         36.46         37.73         4.79 o                         
   4  -4  -9          0.38         -1.60         2.28 o                         
   5  -4  -9          1.51          2.74         1.85 o                         
  -3  -3  -9          2.75          8.15         3.32 o                         
  -2  -3  -9         34.04         28.57         3.08 o                         
  -1  -3  -9        262.29        211.17        10.07 o                         
   0  -3  -9         39.40         38.79         5.55 o                         
   1  -3  -9        141.62        138.08         9.34 o                         
   2  -3  -9         17.43         16.03         3.79 o                         
   3  -3  -9         51.75         53.16         4.00 o                         
   4  -3  -9         15.66         15.48         1.85 o                         
   5  -3  -9         21.88         21.47         1.95 o                         
   6  -3  -9          3.90          9.24         2.04 o                         
  -4  -2  -9         10.23          8.81         2.79 o                         
  -3  -2  -9          4.69          5.66         2.88 o                         
  -2  -2  -9         72.10         61.28         5.57 o                         
  -1  -2  -9         17.44         15.18         2.41 o                         
   0  -2  -9          3.39          0.76         2.51 o                         
   1  -2  -9         23.39         27.69         3.26 o                         
   2  -2  -9         57.50         71.48         4.50 o                         
   3  -2  -9         19.31         19.73         1.30 o                         
   4  -2  -9         69.32         66.36         2.12 o                         
   5  -2  -9         23.47         31.22         2.62 o                         
   6  -2  -9         39.46         50.75         3.53 o                         
  -4  -1  -9         19.93         17.29         3.20 o                         
  -3  -1  -9        140.76         98.36         6.14 o                         
  -2  -1  -9         24.93         18.52         3.94 o                         
  -1  -1  -9        191.51        186.98        15.33 o                         
   0  -1  -9        103.07        112.63         4.52 o                         
   1  -1  -9        311.17        352.76         7.97 o                         
   2  -1  -9        211.53        196.43         7.77 o                         
   3  -1  -9        126.82        118.15         4.55 o                         
   4  -1  -9         28.84         30.53         2.72 o                         
   5  -1  -9         68.07         67.16         4.12 o                         
   6  -1  -9         13.54         24.41         1.54 o                         
  -5   0  -9         14.15          9.17         2.50 o                         
  -4   0  -9         24.15         18.48         3.54 o                         
  -3   0  -9         20.32         17.17         3.71 o                         
  -2   0  -9        236.01        199.52         5.69 o                         
  -1   0  -9         15.52         14.75         2.78 o                         
   0   0  -9        127.22        170.16         4.53 o                         
   1   0  -9        150.27        157.59         5.73 o                         
   2   0  -9         97.95         91.53         4.05 o                         
   3   0  -9        184.59        181.11         5.94 o                         
   4   0  -9        213.57        197.20         5.02 o                         
   5   0  -9         32.72         28.94         2.13 o                         
   6   0  -9         18.84         25.41         1.72 o                         
  -5   1  -9         13.24         16.33         3.27 o                         
  -4   1  -9         81.89         73.42         5.54 o                         
  -3   1  -9         56.03         51.76         3.81 o                         
  -2   1  -9          1.17          4.22         2.10 o                         
  -1   1  -9         95.57        100.85         6.12 o                         
   0   1  -9        221.46        262.85        27.19 o                         
   1   1  -9          1.56          1.36         1.83 o                         
   2   1  -9        120.04        126.24         4.13 o                         
   3   1  -9         31.27         31.90         2.88 o                         
   4   1  -9         71.80         65.27         2.73 o                         
   5   1  -9         31.81         26.22         1.86 o                         
   6   1  -9         15.51         12.89         1.55 o                         
  -5   2  -9         15.02         14.50         3.54 o                         
  -4   2  -9         14.71         14.17         1.59 o                         
  -3   2  -9         15.34         11.07         2.94 o                         
  -2   2  -9         82.41         79.40         5.66 o                         
  -1   2  -9        137.74        123.34         7.29 o                         
   0   2  -9         97.09         92.13         5.03 o                         
   1   2  -9        241.29        249.85         8.03 o                         
   2   2  -9         23.90         20.96         2.25 o                         
   3   2  -9        145.46        152.44         4.21 o                         
   4   2  -9          2.08          1.84         0.96 o                         
   5   2  -9          2.70          3.52         1.55 o                         
   6   2  -9         22.58         24.94         2.44 o                         
  -4   3  -9         11.82         11.59         1.67 o                         
  -3   3  -9         35.72         35.45         2.62 o                         
  -2   3  -9          4.56          6.55         2.14 o                         
  -1   3  -9        113.55        104.05         4.76 o                         
   0   3  -9        212.51        196.35         6.38 o                         
   1   3  -9          2.13         -1.80         2.00 o                         
   2   3  -9         56.37         50.19         3.24 o                         
   3   3  -9        228.56        229.37         4.30 o                         
   4   3  -9         56.88         47.84         2.42 o                         
   5   3  -9         30.88         34.41         2.19 o                         
  -4   4  -9          1.63          1.59         2.68 o                         
  -3   4  -9         72.41         66.11         8.81 o                         
  -2   4  -9        109.52        101.36         3.64 o                         
  -1   4  -9         46.21         42.01         2.96 o                         
   0   4  -9          3.24          4.93         2.11 o                         
   1   4  -9        396.33        377.40        10.35 o                         
   2   4  -9         15.68         15.85         2.64 o                         
   3   4  -9        101.03        100.69         3.98 o                         
   4   4  -9         41.63         34.38         2.33 o                         
   5   4  -9         32.21         30.64         2.74 o                         
  -4   5  -9          7.17         11.01         3.62 o                         
  -3   5  -9         23.11         23.14         2.11 o                         
  -2   5  -9          7.57          5.16         1.78 o                         
  -1   5  -9         77.16         73.01         3.86 o                         
   0   5  -9        109.18        107.38         4.67 o                         
   1   5  -9         20.15         22.76         2.63 o                         
   2   5  -9         14.53         15.98         2.47 o                         
   3   5  -9        237.42        239.67         7.55 o                         
   4   5  -9         19.82         16.55         2.71 o                         
   5   5  -9          5.96          9.12         2.75 o                         
  -4   6  -9          7.84          4.67         3.26 o                         
  -3   6  -9          0.16          0.58         1.89 o                         
  -2   6  -9          2.48          2.01         1.74 o                         
  -1   6  -9          1.90          1.75         1.80 o                         
   0   6  -9         58.39         61.30         4.83 o                         
   1   6  -9         65.24         69.61         3.75 o                         
   2   6  -9         97.10        111.13         4.74 o                         
   3   6  -9         28.57         33.18         3.52 o                         
   4   6  -9         46.42         49.77         3.81 o                         
  -3   7  -9          9.17         12.85         3.12 o                         
  -2   7  -9         24.55         22.80         2.72 o                         
  -1   7  -9         40.76         40.43         3.39 o                         
   0   7  -9         23.56         21.41         2.61 o                         
   1   7  -9          9.33         10.25         2.48 o                         
   2   7  -9         37.07         47.76         3.80 o                         
   3   7  -9          8.55         12.39         3.07 o                         
   4   7  -9         10.55         18.64         3.71 o                         
  -3   8  -9          0.05          4.01         3.95 o                         
  -2   8  -9          0.75          1.25         4.14 o                         
  -1   8  -9          3.92          2.27         2.58 o                         
   0   8  -9         27.70         28.22         2.81 o                         
   1   8  -9         11.05         17.13         3.37 o                         
   2   8  -9         45.65         58.18         4.36 o                         
   3   8  -9          3.57          5.64         3.15 o                         
  -2   9  -9          8.18          6.14         4.99 o                         
  -1   9  -9          3.35          3.74         2.55 o                         
   0   9  -9          5.59          6.71         3.61 o                         
   1   9  -9          3.57          7.72         3.41 o                         
   2   9  -9          5.73          8.19         3.24 o                         
  -1  -9  -8          1.27          1.70         2.76 o                         
   0  -9  -8          6.96          6.75         2.93 o                         
   1  -9  -8         13.15         13.83         3.70 o                         
   2  -9  -8          1.87          2.49         3.05 o                         
   3  -9  -8          1.00          6.74         3.89 o                         
  -2  -8  -8          1.99          1.05         3.32 o                         
  -1  -8  -8         10.02         10.57         3.24 o                         
   0  -8  -8          8.82          7.38         3.00 o                         
   1  -8  -8         23.56         14.14         3.17 o                         
   2  -8  -8          2.57          1.15         3.14 o                         
   3  -8  -8         14.87         13.33         3.84 o                         
   4  -8  -8          0.41          1.24         3.19 o                         
  -3  -7  -8          2.93         -0.39         2.69 o                         
  -2  -7  -8         12.11         10.34         3.68 o                         
  -1  -7  -8         23.98         19.44         4.53 o                         
   0  -7  -8         22.59         22.52         3.49 o                         
   1  -7  -8         41.06         42.69         4.08 o                         
   2  -7  -8         58.49         58.26        11.47 o                         
   3  -7  -8         20.16         20.88         4.43 o                         
   4  -7  -8          4.64          5.43         3.80 o                         
   5  -7  -8          1.55          0.59         2.82 o                         
  -3  -6  -8          0.39         -0.80         2.72 o                         
  -2  -6  -8         12.24         17.52         3.88 o                         
  -1  -6  -8         67.13         58.14         6.03 o                         
   0  -6  -8        215.00        208.16         8.35 o                         
   1  -6  -8         18.91         15.36         3.16 o                         
   2  -6  -8         17.42         16.37         3.54 o                         
   3  -6  -8         15.03          9.97         3.93 o                         
   4  -6  -8         62.77         73.57         5.81 o                         
   5  -6  -8         20.67         18.38         3.14 o                         
  -1  -5  -8         33.45         30.60         5.09 o                         
   0  -5  -8         47.87         48.77         4.68 o                         
   1  -5  -8          2.64          2.40         2.38 o                         
   2  -5  -8         17.36         11.54         2.83 o                         
   3  -5  -8          3.53          0.74         2.68 o                         
   4  -5  -8         13.50         15.81         4.00 o                         
   5  -5  -8          0.18         -0.92         2.65 o                         
  -2  -4  -8         34.55         29.48         4.58 o                         
  -1  -4  -8         90.02         96.59         7.75 o                         
   0  -4  -8         10.55         11.21         4.32 o                         
   1  -4  -8          9.32         11.43         3.57 o                         
   2  -4  -8        199.89        190.57         7.27 o                         
   3  -4  -8          0.30          1.15         2.42 o                         
   4  -4  -8         57.52         56.57         4.17 o                         
   5  -4  -8         36.78         37.70         2.41 o                         
   6  -4  -8          0.53          0.80         1.76 o                         
  -3  -3  -8         29.43         24.93         3.92 o                         
  -2  -3  -8         33.75         38.21         4.63 o                         
  -1  -3  -8         43.37         55.52         5.86 o                         
   0  -3  -8          7.92          9.99         3.80 o                         
   1  -3  -8         25.05         26.66         5.28 o                         
   2  -3  -8         79.33         87.99         5.69 o                         
   3  -3  -8         79.20         87.83         6.07 o                         
   4  -3  -8         69.19         63.64         2.78 o                         
   5  -3  -8         15.57         16.25         1.94 o                         
   6  -3  -8          3.62          9.09         1.96 o                         
  -4  -2  -8         16.84         19.80         2.82 o                         
  -3  -2  -8         36.41         28.57         3.69 o                         
  -2  -2  -8         52.40         47.61         4.73 o                         
  -1  -2  -8         88.61         84.50         3.25 o                         
   0  -2  -8        117.36        116.98         4.33 o                         
   1  -2  -8        101.45        118.43         8.47 o                         
   2  -2  -8         32.96         28.12         2.77 o                         
   3  -2  -8         20.20         29.03         1.69 o                         
   4  -2  -8         43.97         42.41         2.23 o                         
   5  -2  -8         25.88         26.55         2.09 o                         
   6  -2  -8         46.14         46.70         2.27 o                         
  -4  -1  -8         17.21         15.28         2.87 o                         
  -3  -1  -8         60.34         51.19         4.55 o                         
  -2  -1  -8         63.18         55.69         4.92 o                         
  -1  -1  -8        308.89        338.41        25.20 o                         
   0  -1  -8        167.97        212.62         6.60 o                         
   1  -1  -8         46.60         52.09         3.19 o                         
   2  -1  -8        281.79        273.04         7.45 o                         
   3  -1  -8         38.52         40.09         2.85 o                         
   4  -1  -8         37.82         37.92         2.19 o                         
   5  -1  -8         61.10         61.22         2.16 o                         
   6  -1  -8          0.54          5.42         1.14 o                         
  -5   0  -8          2.73          3.34         1.96 o                         
  -4   0  -8         17.80         14.43         2.71 o                         
  -3   0  -8        215.80        170.22         7.33 o                         
  -2   0  -8        149.35        140.12         8.59 o                         
  -1   0  -8         10.60          8.43         2.28 o                         
   0   0  -8        510.71        756.10         8.36 o                         
   1   0  -8        262.56        254.86         7.47 o                         
   2   0  -8         23.47         21.59         2.58 o                         
   3   0  -8        170.37        189.50         5.03 o                         
   4   0  -8         63.62         63.58         2.80 o                         
   5   0  -8         29.82         30.41         1.28 o                         
   6   0  -8         17.02         17.45         1.59 o                         
  -5   1  -8          0.43          4.28         2.42 o                         
  -4   1  -8        159.94        120.99         6.18 o                         
  -3   1  -8          1.81          1.71         1.63 o                         
  -2   1  -8        130.57         99.49         3.92 o                         
  -1   1  -8        216.66        215.75         6.17 o                         
   0   1  -8         18.09         14.67         3.31 o                         
   1   1  -8         75.23         69.94         3.22 o                         
   2   1  -8        127.91        126.57         4.45 o                         
   3   1  -8         22.16         19.81         2.34 o                         
   4   1  -8        295.89        272.91         4.26 o                         
   5   1  -8         65.76         61.58         2.21 o                         
   6   1  -8          3.42          2.58         1.21 o                         
  -4   2  -8         68.41         67.18         5.65 o                         
  -3   2  -8         91.27         75.72         4.44 o                         
  -2   2  -8        204.20        193.96         7.44 o                         
  -1   2  -8          9.53          5.43         2.79 o                         
   0   2  -8        365.57        359.26         8.29 o                         
   1   2  -8         48.33         47.21         4.02 o                         
   2   2  -8         28.01         30.68         2.31 o                         
   3   2  -8         15.69         17.46         1.72 o                         
   4   2  -8         49.14         42.08         2.00 o                         
   5   2  -8         14.75         15.70         1.91 o                         
   6   2  -8          0.74          1.23         1.63 o                         
  -4   3  -8          9.61          8.01         1.29 o                         
  -3   3  -8        181.54        168.87         4.51 o                         
  -2   3  -8         33.91         35.66         2.27 o                         
  -1   3  -8        111.10        118.16         4.69 o                         
   0   3  -8         68.58         72.88         3.31 o                         
   1   3  -8        223.90        226.81         5.77 o                         
   2   3  -8         91.09         84.35         3.27 o                         
   3   3  -8        132.58        133.19         4.00 o                         
   4   3  -8         38.63         32.19         1.89 o                         
   5   3  -8          1.69          1.16         1.52 o                         
   6   3  -8         17.23         15.62         2.25 o                         
  -5   4  -8          5.32          5.97         2.23 o                         
  -4   4  -8          9.87          8.72         2.82 o                         
  -3   4  -8         65.07         60.85         3.28 o                         
  -2   4  -8         34.12         29.35         2.39 o                         
  -1   4  -8         95.85         79.04         3.47 o                         
   0   4  -8         44.88         45.70         3.21 o                         
   1   4  -8        258.93        235.13         5.47 o                         
   2   4  -8        104.35         99.78         4.19 o                         
   3   4  -8         30.14         32.51         2.85 o                         
   4   4  -8         75.05         74.67         3.63 o                         
   5   4  -8         18.22         17.65         2.76 o                         
  -4   5  -8         11.82         12.62         3.60 o                         
  -3   5  -8         53.65         53.68         3.29 o                         
  -2   5  -8         20.90         17.27         2.08 o                         
  -1   5  -8         41.95         39.99         3.00 o                         
   0   5  -8        276.64        294.83         8.37 o                         
   1   5  -8          9.28          8.06         2.50 o                         
   2   5  -8         85.77         94.20         4.24 o                         
   3   5  -8         40.53         32.69         3.23 o                         
   4   5  -8         22.63         19.40         2.62 o                         
   5   5  -8          3.07          3.77         1.91 o                         
  -4   6  -8         12.80         11.74         2.03 o                         
  -3   6  -8          2.03          2.04         2.74 o                         
  -2   6  -8          4.26          3.34         1.64 o                         
  -1   6  -8         60.38         61.94         3.61 o                         
   0   6  -8        149.53        155.48         4.66 o                         
   1   6  -8         12.17         14.29         2.46 o                         
   2   6  -8         30.72         34.92         3.14 o                         
   3   6  -8         25.26         24.55         3.03 o                         
   4   6  -8         15.22         14.21         2.79 o                         
  -4   7  -8          7.73          7.49         2.85 o                         
  -3   7  -8         18.77         19.04         4.11 o                         
  -2   7  -8         30.47         21.01         4.32 o                         
  -1   7  -8          0.89         -0.20         1.77 o                         
   0   7  -8         33.13         31.65         2.72 o                         
   1   7  -8          9.04          5.47         2.28 o                         
   2   7  -8         21.24         25.00         3.13 o                         
   3   7  -8         42.59         47.78         4.03 o                         
   4   7  -8         10.79         12.51         3.23 o                         
  -3   8  -8         14.54         15.16         4.06 o                         
  -2   8  -8         28.26         23.10         5.28 o                         
  -1   8  -8         21.70         23.91         3.42 o                         
   0   8  -8          7.35          8.61         2.84 o                         
   1   8  -8          7.28          6.94         2.51 o                         
   2   8  -8          1.82          1.05         2.77 o                         
   3   8  -8          2.14          2.56         2.73 o                         
  -2   9  -8         16.32         12.32         5.35 o                         
  -1   9  -8         11.13          9.21         3.47 o                         
   0   9  -8          1.26          2.79         3.30 o                         
   1   9  -8         31.99         34.56         4.01 o                         
   2   9  -8          2.46          3.31         3.64 o                         
  -1  10  -8          1.45          2.46         3.32 o                         
   0  10  -8          1.56         -0.35         3.32 o                         
   1  10  -8          6.15          2.28         3.71 o                         
   0 -10  -7          1.40         -0.35         2.46 o                         
   1 -10  -7          6.52          5.60         3.17 o                         
   2 -10  -7          5.34          3.93         3.77 o                         
  -1  -9  -7          0.81          0.91         2.16 o                         
   0  -9  -7          5.00          3.08         2.98 o                         
   1  -9  -7          5.60          3.75         3.20 o                         
   2  -9  -7         10.65          6.81         3.17 o                         
   3  -9  -7          0.92          0.58         3.11 o                         
  -2  -8  -7          4.30          7.43         3.39 o                         
  -1  -8  -7          6.94          7.20         2.47 o                         
   0  -8  -7         96.03         82.69         9.06 o                         
   1  -8  -7         28.09         24.01         3.70 o                         
   2  -8  -7         13.21          8.21         3.30 o                         
   3  -8  -7         10.72          9.91         3.67 o                         
   4  -8  -7          1.67          1.79         3.17 o                         
  -3  -7  -7          4.39          3.16         2.38 o                         
  -2  -7  -7          0.67          0.54         2.81 o                         
  -1  -7  -7          0.38          2.34         2.08 o                         
   0  -7  -7          1.37          1.85         2.18 o                         
   1  -7  -7         29.87         24.30         3.46 o                         
   2  -7  -7         35.94         32.65         5.98 o                         
   3  -7  -7         29.53         28.48         4.51 o                         
   4  -7  -7         15.67         13.31         3.41 o                         
   5  -7  -7          5.54          6.12         2.96 o                         
  -4  -6  -7          4.33          3.85         1.90 o                         
  -3  -6  -7          7.48          5.33         2.68 o                         
  -2  -6  -7         78.04         65.48         5.18 o                         
  -1  -6  -7         64.91         51.59         3.71 o                         
   0  -6  -7          9.12          9.05         2.71 o                         
   1  -6  -7         44.30         51.04         4.80 o                         
   2  -6  -7         35.41         31.95         3.87 o                         
   3  -6  -7        145.03        120.03         6.63 o                         
   4  -6  -7         41.83         44.63         4.19 o                         
   5  -6  -7          3.35          3.25         2.09 o                         
  -2  -5  -7          4.25          2.71         2.94 o                         
  -1  -5  -7         37.28         35.63         4.82 o                         
   0  -5  -7        112.60        120.95         5.45 o                         
   1  -5  -7         73.46         76.36         4.69 o                         
   2  -5  -7         35.39         36.66         3.86 o                         
   3  -5  -7        104.48        111.98         6.16 o                         
   4  -5  -7         35.80         38.64         3.77 o                         
   5  -5  -7         31.34         37.11         3.49 o                         
   6  -5  -7         18.34         17.45         1.91 o                         
  -1  -4  -7         50.73         53.07         5.59 o                         
   0  -4  -7         79.68         88.16         5.12 o                         
   1  -4  -7        388.40        406.94        12.02 o                         
   2  -4  -7          8.05          6.11         2.41 o                         
   3  -4  -7         56.63         56.46         4.55 o                         
   4  -4  -7         25.44         21.82         2.90 o                         
   5  -4  -7          1.10          1.22         1.25 o                         
   6  -4  -7          2.33          2.38         1.18 o                         
  -2  -3  -7         87.76         82.23         5.65 o                         
  -1  -3  -7         22.08         16.57         4.11 o                         
   0  -3  -7         49.37         58.59         6.17 o                         
   1  -3  -7       1252.51       1362.76        28.07 o                         
   2  -3  -7        209.31        241.19         7.39 o                         
   3  -3  -7        193.23        168.43         7.68 o                         
   4  -3  -7         17.66         16.60         1.98 o                         
   5  -3  -7         17.64         22.81         2.21 o                         
   6  -3  -7         10.85         12.57         2.70 o                         
  -3  -2  -7        118.35        104.41         5.14 o                         
  -2  -2  -7         35.46         28.65         1.45 o                         
  -1  -2  -7        165.34        128.59         7.53 o                         
   0  -2  -7        118.26        113.20         6.86 o                         
   1  -2  -7        481.20        594.26        15.74 o                         
   2  -2  -7         18.07         15.46         3.31 o                         
   3  -2  -7        274.55        285.03         4.46 o                         
   4  -2  -7          7.80          9.73         2.01 o                         
   5  -2  -7         88.95         86.48         7.71 o                         
   6  -2  -7         12.97         19.82         1.87 o                         
  -4  -1  -7         28.17         27.29         2.91 o                         
  -3  -1  -7        246.59        210.70         7.00 o                         
  -2  -1  -7        155.36        159.83         6.78 o                         
  -1  -1  -7        477.46        514.46        22.98 o                         
   0  -1  -7        383.91        511.29        22.02 o                         
   1  -1  -7        603.54        637.38         9.50 o                         
   2  -1  -7         48.85         42.40         2.89 o                         
   3  -1  -7         50.49         41.79         1.90 o                         
   4  -1  -7        300.85        285.31         5.77 o                         
   5  -1  -7        130.17        125.26         6.56 o                         
   6  -1  -7         44.48         49.99         1.96 o                         
  -5   0  -7         12.03         11.73         1.98 o                         
  -4   0  -7          0.98          0.99         2.31 o                         
  -3   0  -7         32.89         32.92         3.48 o                         
  -2   0  -7        174.64        156.27         4.28 o                         
  -1   0  -7        157.43        156.27         4.78 o                         
   0   0  -7         79.60         99.77         3.20 o                         
   1   0  -7         86.47        107.98         3.82 o                         
   2   0  -7        820.61        853.03        11.96 o                         
   3   0  -7        215.63        194.36         4.85 o                         
   4   0  -7         18.50         20.49         1.92 o                         
   5   0  -7         92.26         85.64         2.26 o                         
   6   0  -7         24.85         29.94         2.13 o                         
  -5   1  -7         14.57         14.42         2.67 o                         
  -4   1  -7         39.31         28.62         3.48 o                         
  -3   1  -7        236.18        215.54         5.08 o                         
  -2   1  -7         74.32         69.57         4.24 o                         
  -1   1  -7        496.67        468.09        21.13 o                         
   0   1  -7       1678.64       2470.54        60.01 o                         
   1   1  -7         69.86         76.14         3.60 o                         
   2   1  -7        416.14        368.60         5.98 o                         
   3   1  -7        148.21        135.10         4.61 o                         
   4   1  -7        193.23        177.75         3.20 o                         
   5   1  -7         37.82         33.50         1.72 o                         
   6   1  -7         50.37         52.68         2.12 o                         
  -4   2  -7         13.29         13.00         1.72 o                         
  -3   2  -7         12.30         13.95         1.70 o                         
  -2   2  -7        258.84        255.74         7.87 o                         
  -1   2  -7        101.69         85.78         3.86 o                         
   0   2  -7        223.24        268.06         9.19 o                         
   1   2  -7         22.30         17.44         2.83 o                         
   2   2  -7         63.73         67.62         2.52 o                         
   3   2  -7          1.66          2.81         0.77 o                         
   4   2  -7          7.81          4.75         1.30 o                         
   5   2  -7          8.01          7.35         1.60 o                         
   6   2  -7          7.57          6.32         2.10 o                         
  -4   3  -7         10.04         11.13         2.41 o                         
  -3   3  -7        184.72        173.91         8.32 o                         
  -2   3  -7        337.02        351.15         7.62 o                         
  -1   3  -7        228.31        217.81         5.89 o                         
   0   3  -7         81.71         84.72         3.42 o                         
   1   3  -7         18.64         16.03         2.03 o                         
   2   3  -7         46.03         45.51         2.82 o                         
   3   3  -7         30.80         24.65         1.68 o                         
   4   3  -7          9.67          8.05         1.51 o                         
   5   3  -7          6.41          7.26         1.64 o                         
   6   3  -7         25.60         24.84         2.45 o                         
  -5   4  -7         12.80         10.13         2.56 o                         
  -4   4  -7         88.79         84.45         5.06 o                         
  -3   4  -7          1.96          1.47         1.22 o                         
  -2   4  -7        367.16        333.67         7.01 o                         
  -1   4  -7         27.02         19.55         2.11 o                         
   0   4  -7        440.94        429.49         8.85 o                         
   1   4  -7        248.27        244.79         6.13 o                         
   2   4  -7         65.75         65.53         3.47 o                         
   3   4  -7         95.19         93.54         4.12 o                         
   4   4  -7         28.30         27.46         2.56 o                         
   5   4  -7         32.48         32.79         2.59 o                         
  -5   5  -7         14.78         13.76         3.22 o                         
  -3   5  -7        213.11        193.02         6.94 o                         
  -2   5  -7        356.06        307.68         6.85 o                         
  -1   5  -7        261.33        244.25         5.81 o                         
   0   5  -7          2.58          5.64         1.94 o                         
   1   5  -7        126.71        130.18         4.37 o                         
   2   5  -7         34.87         34.45         3.00 o                         
   3   5  -7         28.36         32.53         3.13 o                         
   4   5  -7          9.82          6.50         2.23 o                         
   5   5  -7         16.57         20.94         2.18 o                         
  -4   6  -7         20.65         22.87         2.90 o                         
  -3   6  -7         25.70         25.38         3.73 o                         
  -2   6  -7         92.71         85.18         6.26 o                         
  -1   6  -7        225.49        224.26         7.17 o                         
   0   6  -7        258.99        243.88         6.59 o                         
   1   6  -7        167.28        181.60         5.16 o                         
   2   6  -7        184.25        199.90         5.84 o                         
   3   6  -7         97.61        110.22         5.84 o                         
   4   6  -7          7.50          9.48         2.67 o                         
   5   6  -7          5.19          3.04         1.78 o                         
  -4   7  -7          1.58         -0.68         2.42 o                         
  -3   7  -7         14.53         15.68         3.49 o                         
  -2   7  -7          1.45          1.88         2.82 o                         
  -1   7  -7         27.71         22.31         2.89 o                         
   0   7  -7         54.96         50.81         3.49 o                         
   1   7  -7         26.44         29.10         2.77 o                         
   2   7  -7         16.13         13.87         2.70 o                         
   3   7  -7         19.87         16.63         3.04 o                         
   4   7  -7         34.20         40.66         3.90 o                         
  -4   8  -7          3.58          3.17         2.95 o                         
  -3   8  -7          4.07          0.96         3.18 o                         
  -2   8  -7         31.14         24.15         4.93 o                         
  -1   8  -7         46.70         48.16         4.32 o                         
   0   8  -7         51.89         53.63         4.78 o                         
   1   8  -7         27.12         30.16         3.71 o                         
   2   8  -7        111.04        126.56         6.51 o                         
   3   8  -7          2.89          0.29         3.43 o                         
  -3   9  -7          2.27          2.42         3.82 o                         
  -2   9  -7          6.81          6.23         2.42 o                         
  -1   9  -7         17.84         17.43         3.24 o                         
   0   9  -7          1.89          1.00         3.20 o                         
   1   9  -7          2.87          0.01         3.30 o                         
   2   9  -7          1.93          4.91         3.35 o                         
   3   9  -7          2.47          6.33         4.01 o                         
  -2  10  -7          1.24          0.64         2.49 o                         
  -1  10  -7         10.43         12.72         3.83 o                         
   0  10  -7          0.85         -0.84         3.29 o                         
   1  10  -7          0.89          2.42         3.96 o                         
   0 -10  -6          0.30          0.43         2.39 o                         
   1 -10  -6          2.25          1.77         2.50 o                         
   2 -10  -6          0.89         -1.11         2.96 o                         
  -2  -9  -6          6.75          8.66         2.24 o                         
  -1  -9  -6          3.22          4.27         2.49 o                         
   0  -9  -6          7.50          5.59         2.84 o                         
   1  -9  -6         22.12         23.37         3.83 o                         
   2  -9  -6          8.01          7.94         3.35 o                         
   3  -9  -6          4.70          4.38         3.56 o                         
   4  -9  -6          2.00          1.66         2.93 o                         
  -3  -8  -6          5.96          3.30         1.67 o                         
  -2  -8  -6         19.15         18.15         2.56 o                         
  -1  -8  -6         11.55          6.66         2.26 o                         
   0  -8  -6         63.99         51.82         4.20 o                         
   1  -8  -6         49.81         45.84         4.04 o                         
   2  -8  -6         45.24         45.56         4.50 o                         
   3  -8  -6          3.17          4.57         3.23 o                         
   4  -8  -6          1.55          7.05         3.10 o                         
  -3  -7  -6         10.62          9.33         2.22 o                         
  -2  -7  -6         23.58         20.70         2.52 o                         
  -1  -7  -6         19.05         15.34         2.54 o                         
   0  -7  -6         19.76         24.14         3.03 o                         
   1  -7  -6        132.42        120.65         5.87 o                         
   2  -7  -6          7.10          7.34         2.96 o                         
   3  -7  -6         34.62         36.24         4.29 o                         
   4  -7  -6         39.62         37.06         3.93 o                         
   5  -7  -6          1.90          1.08         2.51 o                         
  -3  -6  -6          1.86          0.46         2.21 o                         
  -2  -6  -6         11.10          8.52         3.11 o                         
  -1  -6  -6         38.97         30.92         5.00 o                         
   0  -6  -6         63.12         58.00         6.45 o                         
   1  -6  -6         37.38         40.29         3.96 o                         
   2  -6  -6         49.16         50.90         4.41 o                         
   3  -6  -6        155.12        139.34         6.52 o                         
   4  -6  -6         14.86         11.68         2.70 o                         
   5  -6  -6          4.77          3.07         1.99 o                         
  -3  -5  -6         47.10         37.88         3.62 o                         
  -2  -5  -6         88.75         82.03         5.33 o                         
  -1  -5  -6         75.82         75.25         4.09 o                         
   0  -5  -6         73.86         69.53         4.02 o                         
   1  -5  -6        154.33        157.22         6.02 o                         
   2  -5  -6         24.38         21.12         3.26 o                         
   3  -5  -6         80.73         74.10         4.97 o                         
   4  -5  -6         90.17         87.61         4.72 o                         
   5  -5  -6          4.32          5.00         2.05 o                         
   6  -5  -6          6.25          4.96         1.57 o                         
   0  -4  -6        184.93        217.01         6.45 o                         
   1  -4  -6        160.50        143.94         5.50 o                         
   2  -4  -6        201.15        193.35         7.18 o                         
   3  -4  -6        205.90        215.38         7.35 o                         
   4  -4  -6        201.07        180.19         5.90 o                         
   5  -4  -6          2.15         -0.24         1.41 o                         
   6  -4  -6          3.34          3.30         1.29 o                         
  -2  -3  -6         26.10         23.01         3.55 o                         
  -1  -3  -6        152.78        153.29         7.64 o                         
   0  -3  -6         84.73         77.88         6.04 o                         
   1  -3  -6        315.95        327.82         7.69 o                         
   2  -3  -6       1010.81       1039.22        17.54 o                         
   3  -3  -6         25.62         23.10         3.94 o                         
   4  -3  -6        210.55        209.79         3.37 o                         
   5  -3  -6         77.18         77.47         2.59 o                         
   6  -3  -6          3.02          3.37         1.28 o                         
  -3  -2  -6        117.57        120.73         4.92 o                         
  -2  -2  -6          1.54         -2.80         2.80 o                         
  -1  -2  -6        771.69        741.28        14.10 o                         
   0  -2  -6         31.59         29.08         4.64 o                         
   1  -2  -6         56.24         40.74         5.17 o                         
   2  -2  -6        806.89        901.38        13.98 o                         
   3  -2  -6        693.61        786.78         7.98 o                         
   4  -2  -6        191.33        183.96         3.37 o                         
   5  -2  -6         18.95         46.51         3.37 o                         
   6  -2  -6          4.11         13.89         1.91 o                         
  -4  -1  -6        242.89        225.58         4.52 o                         
  -3  -1  -6        169.79        162.60         5.57 o                         
  -2  -1  -6         10.33          9.29         2.62 o                         
  -1  -1  -6         47.13         45.22         4.57 o                         
   0  -1  -6         15.72         14.87         1.91 o                         
   1  -1  -6        407.83        463.44        13.61 o                         
   2  -1  -6         11.85         13.22         1.97 o                         
   3  -1  -6         33.01         28.62         1.53 o                         
   4  -1  -6        340.45        325.32         4.98 o                         
   5  -1  -6        100.99         93.18         2.26 o                         
   6  -1  -6         36.98         52.07         3.08 o                         
  -4   0  -6         17.24         14.79         2.51 o                         
  -3   0  -6        133.39        121.23         5.18 o                         
  -2   0  -6        453.07        426.12         5.91 o                         
  -1   0  -6        397.20        348.05         6.17 o                         
   0   0  -6        866.00       1200.51        16.47 o                         
   1   0  -6        160.28        158.35         5.27 o                         
   2   0  -6         39.18         33.46         2.63 o                         
   3   0  -6         75.24         79.23         3.21 o                         
   4   0  -6        111.11         99.96         2.33 o                         
   5   0  -6         34.26         33.75         1.25 o                         
   6   0  -6         71.30         78.14         2.96 o                         
  -5   1  -6         18.95         16.83         2.57 o                         
  -3   1  -6         48.14         41.39         2.15 o                         
  -2   1  -6        142.26        114.95         4.48 o                         
  -1   1  -6        317.16        299.41         8.14 o                         
   0   1  -6        386.06        617.57         9.27 o                         
   1   1  -6        163.98        160.47         3.99 o                         
   2   1  -6        753.44        738.61         7.88 o                         
   3   1  -6        194.36        202.99         3.10 o                         
   4   1  -6        134.24        142.13         3.49 o                         
   5   1  -6         33.01         30.24         1.61 o                         
   6   1  -6          9.21         11.89         1.35 o                         
  -4   2  -6         41.76         35.80         2.02 o                         
  -3   2  -6        228.26        221.93         4.54 o                         
  -2   2  -6        477.26        430.70         9.21 o                         
  -1   2  -6        623.26        668.93        11.71 o                         
   0   2  -6        840.50        829.17        10.82 o                         
   1   2  -6         64.59         63.80         5.73 o                         
   2   2  -6         47.37         51.43         2.06 o                         
   3   2  -6         93.74         98.33         2.41 o                         
   4   2  -6         98.62         99.82         3.33 o                         
   5   2  -6         15.17         12.88         1.94 o                         
   6   2  -6          2.16          3.01         1.74 o                         
  -5   3  -6         30.82         34.75         2.39 o                         
  -4   3  -6         54.72         49.00         3.44 o                         
  -3   3  -6         13.97         15.54         2.39 o                         
  -2   3  -6         51.11         43.21         2.70 o                         
  -1   3  -6         82.29         75.92         2.85 o                         
   0   3  -6        303.12        317.84         6.97 o                         
   1   3  -6        184.52        185.39         4.80 o                         
   2   3  -6        291.43        321.77         5.89 o                         
   3   3  -6        244.25        227.31         3.76 o                         
   4   3  -6          1.32         -0.15         1.24 o                         
   5   3  -6         12.54         11.05         2.06 o                         
   6   3  -6          0.09         -0.99         1.56 o                         
  -5   4  -6          6.95          4.21         2.20 o                         
  -3   4  -6         28.97         27.65         2.72 o                         
  -2   4  -6        129.04        120.54         3.89 o                         
  -1   4  -6         39.53         34.29         2.87 o                         
   0   4  -6        278.50        250.26         4.67 o                         
   1   4  -6        151.84        149.59         4.15 o                         
   2   4  -6        227.98        230.61         6.14 o                         
   3   4  -6        146.29        153.54         5.04 o                         
   4   4  -6         45.01         35.67         2.32 o                         
   5   4  -6         10.45         12.49         2.19 o                         
  -4   5  -6         13.20         10.70         1.99 o                         
  -3   5  -6         26.58         24.20         3.04 o                         
  -2   5  -6         85.38         82.59         5.26 o                         
  -1   5  -6        630.71        581.23        16.16 o                         
   0   5  -6        324.89        323.24         8.07 o                         
   1   5  -6        504.70        491.91         7.47 o                         
   2   5  -6         54.37         60.05         3.82 o                         
   3   5  -6         27.28         28.58         3.03 o                         
   4   5  -6         35.79         38.10         2.33 o                         
   5   5  -6         21.32         20.78         2.21 o                         
  -4   6  -6         13.47         14.02         2.72 o                         
  -3   6  -6         31.73         24.39         3.51 o                         
  -2   6  -6         54.39         53.07         5.31 o                         
  -1   6  -6        131.20        122.84         4.84 o                         
   0   6  -6        155.53        157.44         5.00 o                         
   1   6  -6         52.85         52.01         3.10 o                         
   2   6  -6         80.46         82.73         4.08 o                         
   3   6  -6          2.37          1.54         1.99 o                         
   4   6  -6         15.81         15.08         2.68 o                         
   5   6  -6          6.42          7.29         2.02 o                         
  -4   7  -6         23.52         23.27         3.74 o                         
  -3   7  -6          4.57          0.55         2.94 o                         
  -2   7  -6          2.46          0.65         1.79 o                         
  -1   7  -6         27.85         25.08         3.11 o                         
   0   7  -6         26.61         19.53         3.55 o                         
   1   7  -6         28.65         29.58         2.82 o                         
   2   7  -6         66.51         69.06         3.47 o                         
   3   7  -6         15.53         16.56         2.58 o                         
   4   7  -6         25.02         36.45         5.55 o                         
  -4   8  -6          5.85          6.32         3.36 o                         
  -3   8  -6         12.73         12.18         3.83 o                         
  -2   8  -6          4.66          4.90         2.05 o                         
  -1   8  -6         59.93         55.12        12.10 o                         
   0   8  -6         41.12         40.44         4.23 o                         
   1   8  -6          4.14          5.29         2.58 o                         
   2   8  -6         13.07         13.89         3.13 o                         
   3   8  -6          2.75          2.34         2.86 o                         
   4   8  -6         20.65         26.10         4.11 o                         
  -3   9  -6          4.90          7.83         4.14 o                         
  -2   9  -6         17.66         17.66         2.90 o                         
  -1   9  -6          9.35         10.63         3.08 o                         
   0   9  -6         16.51         20.55         3.43 o                         
   1   9  -6         10.78         15.30         3.44 o                         
   2   9  -6          5.42          5.57         2.95 o                         
   3   9  -6          3.87          7.75         3.38 o                         
  -2  10  -6          4.86          6.32         2.99 o                         
  -1  10  -6          1.82          0.66         2.74 o                         
   0  10  -6          1.64          2.51         3.15 o                         
   1  10  -6          7.15         10.15         3.86 o                         
   2  10  -6          8.32         14.10         3.79 o                         
  -1 -10  -5          8.21          5.47         2.58 o                         
   0 -10  -5          2.15          1.92         2.64 o                         
   1 -10  -5          0.15          1.72         2.78 o                         
   2 -10  -5          1.23         -1.53         3.23 o                         
   3 -10  -5          0.92          1.54         3.05 o                         
  -2  -9  -5          5.66          3.80         1.96 o                         
  -1  -9  -5         26.03         23.50         2.93 o                         
   0  -9  -5         12.13          6.78         2.91 o                         
   1  -9  -5         41.90         36.86         3.87 o                         
   2  -9  -5          3.65          1.71         2.90 o                         
   3  -9  -5         29.53         25.78         3.84 o                         
   4  -9  -5          4.97          5.59         3.07 o                         
  -2  -8  -5         34.30         33.40         2.77 o                         
  -1  -8  -5          0.11         -0.90         1.54 o                         
   0  -8  -5          2.86          3.52         3.20 o                         
   1  -8  -5         48.10         42.60         4.08 o                         
   2  -8  -5         67.41         56.33         4.58 o                         
   3  -8  -5         36.51         35.21         3.85 o                         
   4  -8  -5         15.91         18.15         3.05 o                         
   5  -8  -5          8.20          6.55         3.15 o                         
  -3  -7  -5         11.47          9.03         1.72 o                         
  -2  -7  -5          8.06          7.97         1.96 o                         
  -1  -7  -5         13.29         11.27         2.07 o                         
   0  -7  -5         61.78         48.48         7.36 o                         
   1  -7  -5         28.97         22.38         3.32 o                         
   2  -7  -5         30.96         29.37         3.78 o                         
   3  -7  -5         21.42         18.96         3.52 o                         
   4  -7  -5         10.43          9.87         2.70 o                         
   5  -7  -5         26.97         36.54         3.70 o                         
  -3  -6  -5         47.25         41.34         3.02 o                         
  -2  -6  -5          2.38          1.46         1.65 o                         
  -1  -6  -5         71.80         67.12         5.82 o                         
   0  -6  -5        352.56        322.19        17.48 o                         
   1  -6  -5        117.64        104.49         4.96 o                         
   2  -6  -5        184.36        165.20         8.85 o                         
   3  -6  -5        149.09        150.35        10.95 o                         
   4  -6  -5         54.51         53.50         3.82 o                         
   5  -6  -5          3.67          4.04         1.96 o                         
  -4  -5  -5          3.46          3.70         1.65 o                         
  -3  -5  -5         91.82         74.19         3.88 o                         
  -2  -5  -5        101.19         95.48         5.10 o                         
  -1  -5  -5         47.59         47.09         3.13 o                         
   0  -5  -5        112.47        107.21         4.43 o                         
   1  -5  -5         74.07         68.79         3.96 o                         
   2  -5  -5         31.30         31.32         3.29 o                         
   3  -5  -5          9.75          4.19         2.69 o                         
   4  -5  -5         19.49         16.73         2.43 o                         
   5  -5  -5          1.09          1.79         1.90 o                         
   6  -5  -5         15.95         15.95         1.86 o                         
  -1  -4  -5        240.86        269.68         6.04 o                         
   0  -4  -5        138.41        134.72         7.11 o                         
   1  -4  -5        140.18        136.44         6.30 o                         
   2  -4  -5         62.99         72.44         4.26 o                         
   3  -4  -5        305.24        307.93         8.21 o                         
   4  -4  -5         51.50         42.61         2.75 o                         
   5  -4  -5        164.32        167.18         4.32 o                         
   6  -4  -5          4.19          3.55         1.31 o                         
  -1  -3  -5         84.32         89.90         5.94 o                         
   0  -3  -5         33.62         34.68         2.43 o                         
   1  -3  -5        130.50        106.90         4.51 o                         
   2  -3  -5        320.52        335.80         7.80 o                         
   3  -3  -5        180.52        174.27         5.12 o                         
   4  -3  -5        367.92        348.18         7.83 o                         
   5  -3  -5        160.91        155.18         3.58 o                         
   6  -3  -5         15.04         18.78         1.95 o                         
  -2  -2  -5        493.64        510.37         9.84 o                         
  -1  -2  -5        150.53        135.33         6.09 o                         
   0  -2  -5         38.36         31.65         3.92 o                         
   1  -2  -5       1124.14       1205.05        15.43 o                         
   2  -2  -5       1419.08       1603.31        20.34 o                         
   3  -2  -5         60.64         52.09         2.85 o                         
   4  -2  -5        131.69        134.59         2.46 o                         
   5  -2  -5         14.12         35.25         4.22 o                         
   6  -2  -5         24.47         28.79         1.54 o                         
  -3  -1  -5        183.79        175.06         4.81 o                         
  -2  -1  -5        100.29         93.82         4.32 o                         
  -1  -1  -5        561.76        535.30         6.12 o                         
   0  -1  -5        377.27        515.69        13.72 o                         
   1  -1  -5        710.47        647.90         7.19 o                         
   2  -1  -5        135.57        141.17         2.41 o                         
   3  -1  -5        254.48        269.34         3.66 o                         
   4  -1  -5        185.56        163.02         4.60 o                         
   5  -1  -5         96.63         98.67         3.27 o                         
   6  -1  -5         25.93         24.47         1.65 o                         
  -4   0  -5        146.97        128.73         4.04 o                         
  -3   0  -5        108.26        105.92         4.21 o                         
  -2   0  -5         41.39         48.16         3.37 o                         
  -1   0  -5        493.43        492.98         6.48 o                         
   0   0  -5        267.56        297.91         4.24 o                         
   1   0  -5          1.21          0.33         1.83 o                         
   2   0  -5        441.05        438.35         5.71 o                         
   3   0  -5         70.33         71.29         1.90 o                         
   4   0  -5         88.84         85.70         2.06 o                         
   5   0  -5         61.57         64.10         5.42 o                         
   6   0  -5          1.38          2.46         1.30 o                         
  -3   1  -5         56.45         51.88         1.79 o                         
  -2   1  -5        166.50        151.49         4.44 o                         
  -1   1  -5       1813.45       1733.47        16.73 o                         
   0   1  -5       1202.15       1706.52        42.94 o                         
   1   1  -5         64.93         56.09         2.16 o                         
   2   1  -5       1223.37       1193.30         8.81 o                         
   3   1  -5        141.03        117.94         2.13 o                         
   4   1  -5        179.61        163.51         2.72 o                         
   5   1  -5        157.76        161.69         4.65 o                         
   6   1  -5         21.95         20.82         1.34 o                         
  -4   2  -5          4.58          4.61         1.40 o                         
  -3   2  -5         21.35         16.28         1.17 o                         
  -2   2  -5        204.38        225.18         7.55 o                         
  -1   2  -5        547.50        590.84         5.85 o                         
   0   2  -5       2349.71       2444.99        14.73 o                         
   1   2  -5        527.62        521.11         6.01 o                         
   2   2  -5         70.12         66.70         1.76 o                         
   3   2  -5         68.99         80.93         2.13 o                         
   4   2  -5         31.81         34.09         2.38 o                         
   5   2  -5          4.17          3.03         1.59 o                         
   6   2  -5          6.02          5.50         1.43 o                         
  -5   3  -5         25.19         22.48         2.31 o                         
  -2   3  -5        169.59        178.41         3.82 o                         
  -1   3  -5        346.75        352.55         6.11 o                         
   0   3  -5       1618.43       1650.93        14.22 o                         
   1   3  -5        101.72         93.43         3.10 o                         
   2   3  -5        112.42        120.95         3.73 o                         
   3   3  -5         10.46          7.07         1.23 o                         
   4   3  -5         12.73          9.35         1.38 o                         
   5   3  -5          1.77          2.89         1.05 o                         
   6   3  -5          0.48          0.45         1.50 o                         
  -3   4  -5         88.25         81.83         3.77 o                         
  -2   4  -5         31.59         32.49         2.34 o                         
  -1   4  -5        199.99        192.72         3.80 o                         
   0   4  -5          8.41          5.42         1.71 o                         
   1   4  -5        159.11        151.02         4.66 o                         
   2   4  -5        114.02        112.18         3.83 o                         
   3   4  -5        112.95        113.01         4.24 o                         
   4   4  -5         20.99         16.06         2.09 o                         
   5   4  -5         94.42         87.30         3.03 o                         
   6   4  -5          7.11          6.81         1.21 o                         
  -4   5  -5         79.10         78.15         3.51 o                         
  -3   5  -5        157.01        129.56         5.48 o                         
  -2   5  -5        488.28        449.14        11.18 o                         
  -1   5  -5         91.05         99.02         3.24 o                         
   0   5  -5        146.69        136.12         4.30 o                         
   1   5  -5         18.97         17.02         1.99 o                         
   2   5  -5        163.33        180.51         4.47 o                         
   3   5  -5        172.87        189.69         4.94 o                         
   4   5  -5         45.70         41.93         2.22 o                         
   5   5  -5         12.67         11.98         1.78 o                         
  -4   6  -5         72.30         70.94         4.34 o                         
  -3   6  -5         14.98         11.52         2.93 o                         
  -2   6  -5        298.83        258.80         4.73 o                         
  -1   6  -5        242.90        221.68         6.07 o                         
   0   6  -5         71.99         74.58         4.71 o                         
   1   6  -5          5.94          6.13         2.30 o                         
   2   6  -5          5.92          5.43         2.08 o                         
   3   6  -5         61.70         73.86         3.48 o                         
   4   6  -5          2.18          2.96         1.59 o                         
   5   6  -5         17.01         23.43         4.17 o                         
  -5   7  -5          4.48          4.05         2.03 o                         
  -4   7  -5         69.82         60.47         4.84 o                         
  -3   7  -5         11.96         12.59         3.50 o                         
  -2   7  -5         55.58         48.33         3.00 o                         
  -1   7  -5         73.21         72.82         6.16 o                         
   0   7  -5         71.75         73.89         4.15 o                         
   1   7  -5         52.65         61.17         4.65 o                         
   2   7  -5         41.00         47.17         3.49 o                         
   3   7  -5          9.11         10.19         2.73 o                         
   4   7  -5         11.91         15.23         1.84 o                         
  -4   8  -5          1.91          2.94         3.37 o                         
  -3   8  -5          0.70          0.84         3.11 o                         
  -2   8  -5         39.48         36.77         3.09 o                         
  -1   8  -5         21.57         24.16         2.82 o                         
   0   8  -5         23.36         23.34         3.01 o                         
   1   8  -5         59.79         61.92         5.26 o                         
   2   8  -5         16.75         21.14         3.64 o                         
   3   8  -5          9.63          9.33         2.95 o                         
   4   8  -5          2.27          3.32         1.73 o                         
  -3   9  -5          5.50          5.78         1.51 o                         
  -2   9  -5         12.35         12.10         2.75 o                         
  -1   9  -5          2.46          2.16         2.46 o                         
   0   9  -5         36.72         37.81         3.88 o                         
   1   9  -5         25.53         26.23         3.89 o                         
   2   9  -5          5.24          5.01         3.85 o                         
   3   9  -5          8.84         11.31         3.32 o                         
  -2  10  -5          1.80          0.07         2.43 o                         
  -1  10  -5          1.91          2.37         2.72 o                         
   0  10  -5          4.14          7.02         3.41 o                         
   1  10  -5         23.96         26.14         4.31 o                         
   2  10  -5          1.30          3.56         3.93 o                         
  -1 -10  -4          3.00          2.10         2.15 o                         
   0 -10  -4          3.46          2.51         2.69 o                         
   1 -10  -4          3.55          5.99         3.14 o                         
   2 -10  -4          9.35          6.33         3.32 o                         
   3 -10  -4          4.24          3.94         3.14 o                         
  -2  -9  -4         17.33         15.70         2.18 o                         
  -1  -9  -4         19.44         14.77         2.32 o                         
   0  -9  -4         12.52         10.06         4.51 o                         
   1  -9  -4         26.35         24.33         3.83 o                         
   2  -9  -4          0.40          0.10         3.10 o                         
   3  -9  -4         11.44         15.37         3.10 o                         
   4  -9  -4          4.96          5.96         3.11 o                         
  -3  -8  -4          9.69         13.25         3.16 o                         
  -2  -8  -4          8.90          8.67         1.86 o                         
  -1  -8  -4         21.02         17.10         4.54 o                         
   0  -8  -4         56.46         45.89         3.69 o                         
   1  -8  -4         66.40         67.98         4.85 o                         
   2  -8  -4         27.50         22.44         5.13 o                         
   3  -8  -4          5.98          8.76         2.92 o                         
   4  -8  -4          1.63          0.98         2.70 o                         
   5  -8  -4          9.51          8.74         2.98 o                         
  -2  -7  -4         90.30         83.59         3.44 o                         
  -1  -7  -4         42.11         35.80         2.86 o                         
   0  -7  -4         51.64         50.46         4.44 o                         
   1  -7  -4         31.73         27.23         3.27 o                         
   2  -7  -4        174.05        174.25         7.07 o                         
   3  -7  -4         36.27         43.10         3.35 o                         
   4  -7  -4          3.09          2.40         2.46 o                         
   5  -7  -4         22.41         22.19         3.19 o                         
  -2  -6  -4         20.96         18.04         1.99 o                         
  -1  -6  -4        166.40        128.79         9.24 o                         
   0  -6  -4          6.05          5.83         2.09 o                         
   1  -6  -4        135.87        114.83         5.17 o                         
   2  -6  -4         20.71         18.84         3.28 o                         
   3  -6  -4         92.09         89.25         4.78 o                         
   4  -6  -4         43.14         50.01         3.58 o                         
   5  -6  -4         12.49          8.15         2.11 o                         
   6  -6  -4          3.16          5.16         2.05 o                         
  -3  -5  -4         83.25         68.43         2.85 o                         
  -2  -5  -4          6.58          4.69         1.62 o                         
  -1  -5  -4         42.82         34.64         2.54 o                         
   0  -5  -4        188.13        165.32         6.33 o                         
   1  -5  -4         11.02          8.25         2.50 o                         
   2  -5  -4        101.02         98.44         4.81 o                         
   3  -5  -4         26.33         18.96         2.90 o                         
   4  -5  -4         47.08         42.91         3.21 o                         
   5  -5  -4         70.09         67.28         3.35 o                         
   6  -5  -4          5.64          6.68         1.61 o                         
  -2  -4  -4        198.16        183.22         5.75 o                         
  -1  -4  -4        395.00        410.81         6.61 o                         
   0  -4  -4          0.50          0.28         1.71 o                         
   1  -4  -4        313.66        284.01         6.59 o                         
   2  -4  -4        235.08        236.42         9.89 o                         
   3  -4  -4        287.68        275.34        14.88 o                         
   4  -4  -4         43.45         37.72         2.46 o                         
   5  -4  -4         10.09         10.59         1.57 o                         
   6  -4  -4         18.91         14.11         1.63 o                         
   0  -3  -4         97.31        114.39         3.34 o                         
   1  -3  -4        543.19        492.63        11.21 o                         
   2  -3  -4         11.10          8.10         1.99 o                         
   3  -3  -4        331.83        303.64         6.20 o                         
   4  -3  -4         17.21         13.59         1.82 o                         
   5  -3  -4         47.47         46.58         2.05 o                         
   6  -3  -4          3.06          4.93         1.30 o                         
  -2  -2  -4        971.23       1069.89        12.50 o                         
  -1  -2  -4        192.23        233.61         6.97 o                         
   0  -2  -4       2029.44       2081.65        88.96 o                         
   1  -2  -4        982.19        963.65        12.47 o                         
   2  -2  -4        431.88        385.44         8.04 o                         
   3  -2  -4        258.32        244.80         4.68 o                         
   4  -2  -4         69.03         67.87         1.95 o                         
   5  -2  -4         16.30         56.85         5.22 o                         
   6  -2  -4         26.20         34.59         1.52 o                         
  -3  -1  -4         46.74         41.42         1.96 o                         
  -2  -1  -4        202.30        171.31         4.72 o                         
  -1  -1  -4        379.16        356.18         7.44 o                         
   0  -1  -4       1134.06       1618.98        17.20 o                         
   1  -1  -4        133.27        122.94         6.79 o                         
   2  -1  -4        284.66        284.02         3.42 o                         
   3  -1  -4        157.04        163.25         2.45 o                         
   4  -1  -4         31.46         38.57         1.29 o                         
   5  -1  -4        225.16        206.76         6.13 o                         
   6  -1  -4         37.33         49.97         1.83 o                         
  -4   0  -4         48.54         47.58         2.28 o                         
  -3   0  -4        125.34        121.34         3.83 o                         
  -2   0  -4        184.23        196.24         5.12 o                         
  -1   0  -4        344.00        333.10         5.54 o                         
   0   0  -4        835.00       1151.66        19.10 o                         
   1   0  -4        696.71        700.50        27.02 o                         
   2   0  -4        276.43        296.75         3.14 o                         
   3   0  -4        404.47        419.36         4.86 o                         
   4   0  -4        257.37        228.86         3.06 o                         
   5   0  -4         96.34        101.71         2.27 o                         
   6   0  -4         69.03         68.83         2.61 o                         
  -3   1  -4        208.31        200.22         2.70 o                         
  -2   1  -4        196.88        215.47         4.45 o                         
  -1   1  -4        541.97        519.70         8.15 o                         
   0   1  -4         31.66         55.94         3.82 o                         
   1   1  -4         22.09         23.22         1.73 o                         
   2   1  -4        681.90        689.91         6.99 o                         
   3   1  -4         77.78         66.34         1.82 o                         
   4   1  -4        114.93        100.58         2.30 o                         
   5   1  -4         67.46         57.69         1.91 o                         
   6   1  -4         39.85         41.97         1.86 o                         
  -2   2  -4        305.89        292.64         8.03 o                         
  -1   2  -4        952.96        917.39         9.21 o                         
   0   2  -4         96.67         98.68         2.77 o                         
   1   2  -4        175.24        164.97         3.86 o                         
   2   2  -4         78.84         87.93         2.92 o                         
   3   2  -4        384.98        393.08         5.62 o                         
   4   2  -4        326.80        307.70         6.19 o                         
   5   2  -4        110.79        100.31         2.81 o                         
   6   2  -4         46.34         49.59         2.17 o                         
  -3   3  -4        242.58        233.67         3.38 o                         
  -2   3  -4        236.08        251.11         6.68 o                         
  -1   3  -4       1772.30       1799.57        99.11 o                         
   0   3  -4       1538.11       1502.18        18.67 o                         
   1   3  -4        198.80        178.85         4.77 o                         
   2   3  -4         30.08         35.73         2.29 o                         
   3   3  -4         38.85         34.07         1.40 o                         
   4   3  -4         60.14         62.45         2.22 o                         
   5   3  -4         42.84         35.88         2.04 o                         
   6   3  -4         15.60         14.21         1.34 o                         
  -3   4  -4        102.51         99.82         4.05 o                         
  -2   4  -4        175.65        170.24         6.10 o                         
  -1   4  -4        221.40        256.94         5.66 o                         
   0   4  -4        124.20        152.47         4.75 o                         
   1   4  -4         31.43         34.49         2.32 o                         
   2   4  -4        146.69        131.08         3.48 o                         
   3   4  -4        128.11        142.05         3.94 o                         
   4   4  -4         78.79         76.45         2.56 o                         
   5   4  -4         20.16         17.68         1.64 o                         
   6   4  -4          2.59          1.90         1.12 o                         
  -4   5  -4         28.73         28.63         2.55 o                         
  -3   5  -4         86.90         71.05         4.27 o                         
  -2   5  -4        359.50        357.90         9.79 o                         
  -1   5  -4        187.14        207.87         5.19 o                         
   0   5  -4        346.90        334.46         6.90 o                         
   1   5  -4        248.26        244.98         5.12 o                         
   2   5  -4        262.50        270.99         7.09 o                         
   3   5  -4         42.96         48.07         2.91 o                         
   4   5  -4         46.83         44.56         2.02 o                         
   5   5  -4         12.16         12.49         1.29 o                         
  -5   6  -4          5.87          4.98         1.80 o                         
  -4   6  -4         17.29         12.39         2.69 o                         
  -3   6  -4         19.44         16.58         3.32 o                         
  -2   6  -4         59.46         57.34         4.25 o                         
  -1   6  -4         20.59         18.35         2.12 o                         
   0   6  -4        451.10        494.42        10.92 o                         
   1   6  -4         88.76         90.88         5.42 o                         
   2   6  -4        288.10        313.86         8.03 o                         
   3   6  -4         15.16         10.53         2.44 o                         
   4   6  -4         12.91         13.68         1.31 o                         
   5   6  -4          1.60          2.20         2.11 o                         
  -5   7  -4         23.98         21.47         3.01 o                         
  -4   7  -4         20.71         17.25         3.37 o                         
  -3   7  -4         30.08         26.45         4.17 o                         
  -2   7  -4         97.97         88.61         4.95 o                         
  -1   7  -4         24.31         25.41         2.74 o                         
   0   7  -4        227.14        245.70        16.51 o                         
   1   7  -4        110.73        115.54         5.34 o                         
   2   7  -4        129.03        130.33         7.02 o                         
   3   7  -4         33.29         31.92         3.44 o                         
   4   7  -4          1.45          1.63         3.08 o                         
  -4   8  -4          0.66          1.57         3.21 o                         
  -3   8  -4          6.23          6.23         1.64 o                         
  -2   8  -4         25.83         28.53         2.57 o                         
  -1   8  -4          4.63          5.13         2.46 o                         
   0   8  -4         48.44         47.21         3.66 o                         
   1   8  -4         12.40          9.49         3.02 o                         
   2   8  -4         72.34         79.52         5.09 o                         
   3   8  -4         19.72         17.95         3.85 o                         
   4   8  -4         15.22         17.13         3.47 o                         
  -4   9  -4          9.69          5.10         3.70 o                         
  -3   9  -4          2.19          2.44         1.65 o                         
  -2   9  -4         35.65         26.79         2.71 o                         
  -1   9  -4         59.75         62.60         4.00 o                         
   0   9  -4         64.18         74.04         6.23 o                         
   1   9  -4          1.48          4.87         3.41 o                         
   2   9  -4          4.06          4.86         3.43 o                         
   3   9  -4          0.44          2.59         2.76 o                         
  -3  10  -4          2.07          2.73         2.18 o                         
  -2  10  -4          1.77          1.23         2.45 o                         
  -1  10  -4          7.33          8.30         2.91 o                         
   0  10  -4          0.09         -0.43         2.88 o                         
   1  10  -4          8.38         10.48         3.82 o                         
   2  10  -4          1.65          2.36         4.01 o                         
  -1  11  -4          3.64          1.94         2.98 o                         
   0  11  -4          8.11         10.68         3.96 o                         
   1 -11  -3          6.52          6.36         4.62 o                         
  -1 -10  -3         45.50         39.93         5.37 o                         
   0 -10  -3          0.47          0.56         2.54 o                         
   1 -10  -3         13.60         21.22         3.99 o                         
   2 -10  -3          0.65         -1.73         2.65 o                         
   3 -10  -3          7.53         10.57         3.17 o                         
  -3  -9  -3          1.14          1.99         2.59 o                         
  -2  -9  -3          5.52          7.46         2.88 o                         
  -1  -9  -3          0.68          0.55         1.96 o                         
   0  -9  -3          2.53          3.11         2.31 o                         
   1  -9  -3         10.82         16.38         3.51 o                         
   2  -9  -3         10.43          5.77         3.11 o                         
   3  -9  -3          7.36         12.54         3.06 o                         
   4  -9  -3          8.03          4.62         3.04 o                         
  -3  -8  -3          3.21          6.17         2.56 o                         
  -2  -8  -3          1.51          1.63         2.26 o                         
  -1  -8  -3         80.81         67.74         3.86 o                         
   0  -8  -3         62.47         65.20         4.42 o                         
   1  -8  -3         63.10         62.87         4.91 o                         
   2  -8  -3         10.87         13.70         3.33 o                         
   3  -8  -3         24.46         25.85         3.27 o                         
   4  -8  -3         16.88         14.56         3.11 o                         
   5  -8  -3          0.12         -0.29         2.79 o                         
  -3  -7  -3         13.81         12.93         2.58 o                         
  -2  -7  -3         31.83         26.64         4.06 o                         
  -1  -7  -3         29.84         20.60         2.41 o                         
   0  -7  -3         56.70         56.30         3.89 o                         
   1  -7  -3          0.45         -0.05         2.37 o                         
   2  -7  -3         33.62         41.45         4.57 o                         
   3  -7  -3         34.37         29.81         3.18 o                         
   4  -7  -3         18.47         20.84         3.09 o                         
   5  -7  -3         14.55         16.39         2.63 o                         
  -2  -6  -3         43.28         34.79         3.68 o                         
  -1  -6  -3         86.66         86.10         7.21 o                         
   0  -6  -3         74.08         67.82         6.45 o                         
   1  -6  -3         65.24         61.88         4.68 o                         
   2  -6  -3        311.38        325.84        23.68 o                         
   3  -6  -3         50.08         56.19         3.69 o                         
   4  -6  -3         12.58         15.40         2.59 o                         
   5  -6  -3         30.36         29.92         2.61 o                         
   6  -6  -3          6.93          7.46         2.13 o                         
  -2  -5  -3         66.70         71.12         2.54 o                         
  -1  -5  -3        202.65        190.09         7.96 o                         
   0  -5  -3        465.07        416.53         8.09 o                         
   1  -5  -3         85.30         79.18         4.18 o                         
   2  -5  -3        140.52        133.71        10.63 o                         
   3  -5  -3        124.56        144.82         4.70 o                         
   4  -5  -3        185.07        200.39         6.41 o                         
   5  -5  -3         78.79         71.85         3.99 o                         
   6  -5  -3          5.56          5.11         1.94 o                         
  -3  -4  -3         66.84         57.80         2.22 o                         
  -2  -4  -3        470.71        501.20        43.62 o                         
  -1  -4  -3        292.68        272.62         4.91 o                         
   0  -4  -3        155.75        151.28        13.16 o                         
   1  -4  -3         86.43         91.87         4.06 o                         
   2  -4  -3         34.66         39.92         3.45 o                         
   3  -4  -3         52.27         49.52         2.92 o                         
   4  -4  -3          8.34          8.90         1.95 o                         
   5  -4  -3          1.85         -0.03         1.43 o                         
   6  -4  -3         15.30         15.40         1.95 o                         
  -1  -3  -3        134.89        130.28         3.26 o                         
   0  -3  -3        745.95        657.99        29.63 o                         
   1  -3  -3        227.51        192.93         4.90 o                         
   2  -3  -3        132.71        112.90         4.56 o                         
   3  -3  -3        296.28        260.89         5.10 o                         
   4  -3  -3          1.23         -1.42         1.42 o                         
   5  -3  -3         50.23         48.74         2.31 o                         
   6  -3  -3          5.38         10.12         1.36 o                         
  -1  -2  -3        752.14        829.33        11.58 o                         
   0  -2  -3        621.69        699.23         7.56 o                         
   1  -2  -3       1145.68       1131.47        35.76 o                         
   2  -2  -3         50.54         35.32         2.24 o                         
   3  -2  -3        440.31        471.72        10.13 o                         
   4  -2  -3        144.91        130.04         2.87 o                         
   5  -2  -3         46.77         49.17         1.94 o                         
   6  -2  -3         39.12         34.80         1.96 o                         
  -2  -1  -3       1136.63       1035.01         8.61 o                         
  -1  -1  -3         49.33         45.34         2.79 o                         
   0  -1  -3        361.90        377.82         7.43 o                         
   1  -1  -3       2750.50       2698.04        55.94 o                         
   2  -1  -3        178.36        156.39         2.02 o                         
   3  -1  -3        231.34        222.00         2.33 o                         
   4  -1  -3        133.32        132.62         2.26 o                         
   5  -1  -3          5.04         12.10         1.52 o                         
   6  -1  -3          2.74          2.01         1.17 o                         
  -4   0  -3        236.19        217.01         3.19 o                         
  -1   0  -3       1059.57       1014.64        13.55 o                         
   0   0  -3       2195.54       3050.68        13.92 o                         
   1   0  -3         80.17         66.16         1.86 o                         
   2   0  -3         21.15         21.37         1.23 o                         
   3   0  -3        191.60        238.11         2.84 o                         
   4   0  -3         36.49         44.91         1.48 o                         
   5   0  -3         67.76         54.33         1.74 o                         
   6   0  -3          6.13          7.76         1.41 o                         
  -1   1  -3       1967.91       1794.67        25.36 o                         
   0   1  -3         41.79         56.96         2.31 o                         
   1   1  -3       1392.90       1384.41        14.84 o                         
   2   1  -3        980.76        949.62         6.51 o                         
   3   1  -3        128.29        131.80         2.86 o                         
   4   1  -3        296.58        269.88         3.15 o                         
   5   1  -3         23.41         19.83         1.19 o                         
   6   1  -3         12.56         14.39         1.32 o                         
  -2   2  -3        439.17        424.39         3.42 o                         
  -1   2  -3       1170.72       1162.30         9.47 o                         
   0   2  -3       1002.87       1086.97        90.44 o                         
   1   2  -3       2906.02       2767.54        30.52 o                         
   2   2  -3        462.45        482.09         5.85 o                         
   3   2  -3        328.32        321.31         4.53 o                         
   4   2  -3         11.80         11.33         1.25 o                         
   5   2  -3         65.76         59.20         1.87 o                         
   6   2  -3          1.94          2.02         1.52 o                         
  -3   3  -3        337.37        319.75         4.63 o                         
  -2   3  -3         44.42         49.28         2.78 o                         
  -1   3  -3       2108.18       2142.81        39.52 o                         
   0   3  -3        870.04        896.56        16.78 o                         
   1   3  -3        369.21        348.58         6.76 o                         
   2   3  -3       1923.25       2081.21        11.30 o                         
   3   3  -3        116.28        118.75         2.96 o                         
   4   3  -3         89.04         86.52         2.19 o                         
   5   3  -3         15.90         17.42         1.43 o                         
   6   3  -3         22.96         24.05         1.69 o                         
  -4   4  -3         21.37         21.30         1.81 o                         
  -3   4  -3         62.69         61.47         3.42 o                         
  -2   4  -3        234.10        235.31         6.69 o                         
  -1   4  -3        395.05        408.58        16.00 o                         
   0   4  -3        823.63        886.52        10.50 o                         
   1   4  -3        649.30        721.29         8.76 o                         
   2   4  -3         35.91         41.01         2.01 o                         
   3   4  -3        166.90        153.82         3.01 o                         
   4   4  -3        201.82        179.63         4.35 o                         
   5   4  -3          5.59          7.25         1.21 o                         
   6   4  -3          2.46          0.20         1.27 o                         
  -5   5  -3         15.53         14.74         1.73 o                         
  -4   5  -3         15.84         15.01         2.35 o                         
  -3   5  -3         45.25         49.27         3.78 o                         
  -2   5  -3         20.52         21.73         1.60 o                         
  -1   5  -3        180.82        189.86         4.83 o                         
   0   5  -3        527.50        523.42         7.67 o                         
   1   5  -3        212.12        233.91         5.81 o                         
   2   5  -3         13.37         10.22         2.03 o                         
   3   5  -3         15.60         14.64         2.26 o                         
   4   5  -3          2.15          1.79         1.94 o                         
   5   5  -3         15.50         15.18         2.03 o                         
  -5   6  -3         22.23         17.68         2.48 o                         
  -4   6  -3         22.25         20.00         2.92 o                         
  -3   6  -3         17.52         15.18         3.29 o                         
  -2   6  -3        207.32        205.42         4.20 o                         
  -1   6  -3          7.65          6.44         1.90 o                         
   0   6  -3         24.69         22.39         2.85 o                         
   1   6  -3         27.58         25.31         3.43 o                         
   2   6  -3          5.74          8.65         2.25 o                         
   3   6  -3        142.73        147.71         4.46 o                         
   4   6  -3         92.26        107.81         4.26 o                         
   5   6  -3          7.33          7.37         1.95 o                         
  -5   7  -3         19.44         14.59         2.89 o                         
  -4   7  -3         89.08         72.12         5.19 o                         
  -3   7  -3         44.17         36.84         4.10 o                         
  -2   7  -3         33.53         34.13         2.55 o                         
  -1   7  -3         72.50         80.36         4.91 o                         
   0   7  -3        106.52        127.44         6.40 o                         
   1   7  -3        112.19        112.84         5.02 o                         
   2   7  -3         30.98         30.04         3.50 o                         
   3   7  -3         59.09         73.90         4.36 o                         
   4   7  -3         22.31         27.00         3.09 o                         
  -4   8  -3         24.82         26.99         4.12 o                         
  -3   8  -3          6.53          5.90         2.40 o                         
  -2   8  -3         27.87         28.83         2.56 o                         
  -1   8  -3         34.16         35.61         2.99 o                         
   0   8  -3         10.92         17.43         2.83 o                         
   1   8  -3         39.15         54.62         5.10 o                         
   2   8  -3          3.99          6.20         3.11 o                         
   3   8  -3          6.22          8.98         3.02 o                         
   4   8  -3          5.64          8.85         2.88 o                         
  -4   9  -3          2.90         -0.09         3.14 o                         
  -3   9  -3          7.17          7.14         1.96 o                         
  -2   9  -3          9.60          8.88         2.15 o                         
  -1   9  -3         23.43         24.68         4.05 o                         
   0   9  -3         22.20         22.87         3.45 o                         
   1   9  -3          3.35          2.96         2.90 o                         
   2   9  -3         14.14         14.15         3.70 o                         
   3   9  -3          4.77          6.20         3.70 o                         
  -3  10  -3          3.19          6.43         2.24 o                         
  -2  10  -3          1.67          1.62         2.05 o                         
  -1  10  -3          9.52         10.37         2.98 o                         
   0  10  -3         10.30         12.88         3.14 o                         
   1  10  -3         28.70         39.07         4.61 o                         
   2  10  -3         18.40         23.80         4.46 o                         
  -1  11  -3          1.71          3.40         2.96 o                         
   0  11  -3          2.25          3.73         3.49 o                         
   0 -11  -2          0.32          1.24         5.00 o                         
   1 -11  -2         15.49         21.91         3.75 o                         
  -2 -10  -2          4.87          2.54         2.92 o                         
  -1 -10  -2         17.02         18.93         4.99 o                         
   0 -10  -2          3.10          3.54         3.46 o                         
   1 -10  -2         35.26         40.83        10.45 o                         
   2 -10  -2         40.99         41.73         4.64 o                         
   3 -10  -2          2.06         -0.22         3.00 o                         
  -3  -9  -2          2.25          3.33         2.53 o                         
  -2  -9  -2         29.73         20.93         3.71 o                         
  -1  -9  -2          1.60          1.00         3.50 o                         
   0  -9  -2         11.23         14.71         3.09 o                         
   1  -9  -2         31.61         30.80         5.20 o                         
   2  -9  -2         13.75         10.24         3.26 o                         
   3  -9  -2         17.93         21.62         3.84 o                         
   4  -9  -2          0.10         -1.61         2.85 o                         
  -3  -8  -2         15.39         12.62         2.71 o                         
  -2  -8  -2         32.10         27.51         3.67 o                         
  -1  -8  -2          6.02          4.00         2.16 o                         
   0  -8  -2          1.29          0.44         3.05 o                         
   1  -8  -2         23.76         22.57         5.10 o                         
   2  -8  -2          6.76          6.22         3.04 o                         
   3  -8  -2         50.76         54.20         4.70 o                         
   4  -8  -2         28.25         37.04         4.54 o                         
   5  -8  -2         10.10         12.17         3.38 o                         
  -3  -7  -2         10.55         11.14         2.25 o                         
  -2  -7  -2         55.42         45.68         4.16 o                         
  -1  -7  -2          5.19          6.03         2.02 o                         
   0  -7  -2          3.07          4.20         3.19 o                         
   1  -7  -2         18.58         13.06         3.89 o                         
   2  -7  -2         16.41         19.52         3.76 o                         
   3  -7  -2          7.51          9.07         2.94 o                         
   4  -7  -2         16.07         18.28         2.94 o                         
   5  -7  -2          1.79          1.07         2.25 o                         
  -3  -6  -2         10.22         10.30         2.22 o                         
  -2  -6  -2        274.94        215.19         6.69 o                         
  -1  -6  -2        144.40        151.42        14.25 o                         
   0  -6  -2        152.39        136.31         7.02 o                         
   1  -6  -2         62.02         54.77         5.40 o                         
   2  -6  -2        288.82        286.61        32.68 o                         
   3  -6  -2         35.69         34.83         3.55 o                         
   4  -6  -2        103.55        102.53         5.38 o                         
   5  -6  -2          5.63          4.24         2.17 o                         
   6  -6  -2         33.48         38.04         2.96 o                         
  -2  -5  -2        132.85        128.05        10.77 o                         
  -1  -5  -2         10.55         13.10         3.31 o                         
   0  -5  -2         90.24         89.07         5.57 o                         
   1  -5  -2        187.83        172.56         8.02 o                         
   2  -5  -2         18.17         19.71         3.22 o                         
   3  -5  -2         63.20         54.41         5.93 o                         
   4  -5  -2        151.67        151.35         4.99 o                         
   5  -5  -2         18.45         16.31         2.08 o                         
   6  -5  -2         34.22         36.56         3.04 o                         
  -2  -4  -2         26.54         25.40         1.24 o                         
  -1  -4  -2        413.54        394.05         6.79 o                         
   0  -4  -2         57.78         63.17         9.94 o                         
   1  -4  -2        151.56        129.57         6.72 o                         
   2  -4  -2        383.85        415.64        27.71 o                         
   3  -4  -2        314.44        323.32         9.19 o                         
   4  -4  -2          0.57          2.05         1.69 o                         
   5  -4  -2         62.24         47.17         2.45 o                         
   6  -4  -2          5.73          6.54         1.74 o                         
  -1  -3  -2        509.13        480.19        14.76 o                         
   0  -3  -2        441.57        393.20        16.03 o                         
   1  -3  -2        562.33        621.49        70.92 o                         
   2  -3  -2        478.21        463.07        15.24 o                         
   3  -3  -2        206.21        196.51         4.27 o                         
   4  -3  -2         31.27         26.06         1.80 o                         
   5  -3  -2         88.78         93.87         4.02 o                         
   6  -3  -2          1.38          1.73         1.00 o                         
  -1  -2  -2        147.57        189.59         4.11 o                         
   0  -2  -2       4055.62       4065.29       413.58 o                         
   1  -2  -2       1255.53       1184.66        39.97 o                         
   2  -2  -2       1547.15       1471.98        46.66 o                         
   3  -2  -2        211.53        216.52         4.19 o                         
   4  -2  -2         23.72         21.27         1.54 o                         
   5  -2  -2         43.96         48.12         2.02 o                         
   6  -2  -2          9.94         11.88         1.25 o                         
  -1  -1  -2       2317.32       2162.46        12.39 o                         
   0  -1  -2       3429.20       4366.45        21.49 o                         
   1  -1  -2        159.55        162.75         7.39 o                         
   2  -1  -2       1561.90       1419.40        40.88 o                         
   3  -1  -2        523.76        554.34         4.12 o                         
   4  -1  -2        243.78        212.23         3.48 o                         
   5  -1  -2         97.23         92.67         1.97 o                         
   6  -1  -2         23.49         34.39         1.80 o                         
  -1   0  -2         55.79         51.42         1.36 o                         
   1   0  -2       3077.65       2984.91        23.30 o                         
   2   0  -2          6.34         11.01         0.87 o                         
   3   0  -2        301.14        314.66         2.75 o                         
   4   0  -2        113.51        108.59         1.83 o                         
   5   0  -2         64.60         62.81         2.61 o                         
   6   0  -2         68.92         71.01         2.47 o                         
  -1   1  -2        264.20        260.43        11.54 o                         
   0   1  -2         13.04         17.15         1.19 o                         
   1   1  -2         98.68         93.72         1.70 o                         
   2   1  -2        262.02        253.50         2.96 o                         
   3   1  -2        212.39        232.64         2.65 o                         
   4   1  -2        705.73        681.68        11.00 o                         
   5   1  -2         81.41         78.39         2.12 o                         
   6   1  -2         88.43         84.32         3.20 o                         
  -1   2  -2        168.38        167.23         5.54 o                         
   0   2  -2       3538.17       3667.76        48.83 o                         
   1   2  -2        409.94        372.92         4.96 o                         
   2   2  -2        107.54        100.45         2.24 o                         
   3   2  -2        437.91        447.37         4.59 o                         
   4   2  -2        162.42        145.36         2.69 o                         
   5   2  -2         71.85         74.72         1.70 o                         
   6   2  -2         26.43         28.59         1.75 o                         
  -1   3  -2        121.89        130.57         2.93 o                         
   0   3  -2        258.08        276.62         4.68 o                         
   1   3  -2       1146.69       1118.48         7.33 o                         
   2   3  -2        878.69        954.60        10.46 o                         
   3   3  -2        217.13        218.61         4.13 o                         
   4   3  -2        289.04        266.33         9.64 o                         
   5   3  -2         88.94         75.54         2.74 o                         
   6   3  -2         19.20         20.61         1.97 o                         
  -1   4  -2        385.98        370.92        12.49 o                         
   0   4  -2        628.41        685.25         9.68 o                         
   1   4  -2         62.40         67.36         2.83 o                         
   2   4  -2         43.22         45.00         2.67 o                         
   3   4  -2        166.29        164.80         4.91 o                         
   4   4  -2         40.46         35.52         2.11 o                         
   5   4  -2         21.42         19.22         1.93 o                         
   6   4  -2          2.89          1.47         1.91 o                         
  -2   5  -2        152.25        144.07         7.67 o                         
  -1   5  -2         10.04         11.35         2.08 o                         
   0   5  -2        217.25        216.15         4.97 o                         
   1   5  -2        439.63        462.23         6.70 o                         
   2   5  -2         86.72         85.70         3.59 o                         
   3   5  -2        135.97        140.51         4.05 o                         
   4   5  -2        137.95        133.43         4.22 o                         
   5   5  -2         36.55         38.67         2.32 o                         
  -2   6  -2        108.54        109.73         3.78 o                         
  -1   6  -2        128.00        131.48         5.50 o                         
   0   6  -2        162.53        164.78         4.83 o                         
   1   6  -2        122.37        132.35         4.11 o                         
   2   6  -2        453.08        474.04         8.43 o                         
   3   6  -2         91.30         82.39         3.53 o                         
   4   6  -2          5.48          7.27         2.36 o                         
   5   6  -2          5.70          9.37         1.90 o                         
  -4   7  -2         38.95         36.72         2.10 o                         
  -3   7  -2        126.52        113.98         3.85 o                         
  -2   7  -2         49.34         49.18         3.24 o                         
  -1   7  -2         65.26         63.53         4.00 o                         
   0   7  -2        143.03        140.97         5.05 o                         
   1   7  -2         21.73         26.14         2.84 o                         
   2   7  -2         74.98         80.97         3.98 o                         
   3   7  -2         63.04         75.64         4.25 o                         
   4   7  -2         19.90         21.66         2.93 o                         
  -4   8  -2          4.49          2.39         1.53 o                         
  -3   8  -2          5.94          5.48         2.22 o                         
  -2   8  -2         71.98         70.40         4.14 o                         
  -1   8  -2         27.66         24.96         2.71 o                         
   0   8  -2         94.36        100.59         8.35 o                         
   1   8  -2         67.74         71.42         4.44 o                         
   2   8  -2         44.60         48.67         3.74 o                         
   3   8  -2         27.58         32.03         3.65 o                         
   4   8  -2          2.81          4.38         2.60 o                         
  -4   9  -2          0.95         -0.25         1.59 o                         
  -3   9  -2         12.20          7.12         2.42 o                         
  -2   9  -2         13.49         11.05         2.92 o                         
  -1   9  -2         19.54         18.48         2.94 o                         
   0   9  -2          6.79          4.65         2.42 o                         
   1   9  -2          9.06          9.79         3.19 o                         
   2   9  -2         11.02         13.87         3.04 o                         
   3   9  -2          8.10          9.95         3.52 o                         
  -3  10  -2          8.05          8.45         2.24 o                         
  -2  10  -2          7.90          7.66         2.41 o                         
  -1  10  -2         17.24         27.07         3.40 o                         
   0  10  -2         17.83         14.82         3.36 o                         
   1  10  -2          7.34         10.21         3.64 o                         
   2  10  -2         10.29         11.31         4.20 o                         
  -1  11  -2          0.17          0.17         2.88 o                         
   0  11  -2         10.31         16.04         3.83 o                         
   1 -11  -1         13.06         14.30         4.74 o                         
   2 -11  -1         34.94         37.90         6.02 o                         
  -2 -10  -1          4.14          6.70         3.68 o                         
   1 -10  -1         44.80         44.68         4.19 o                         
   2 -10  -1          6.13          8.87         4.03 o                         
   3 -10  -1          8.22          6.97         3.73 o                         
  -3  -9  -1         13.32         14.90         3.12 o                         
  -2  -9  -1          1.51         -0.75         3.19 o                         
   1  -9  -1         23.80         28.71         4.52 o                         
   2  -9  -1          9.94         17.58         3.58 o                         
   3  -9  -1         14.60         13.35         3.78 o                         
   4  -9  -1          1.90          2.11         3.55 o                         
  -4  -8  -1          8.56          8.13         2.04 o                         
  -3  -8  -1          4.23          3.16         2.27 o                         
  -2  -8  -1          1.01         -0.18         3.23 o                         
   0  -8  -1         16.30         18.41         4.08 o                         
   1  -8  -1         17.05         16.97         4.26 o                         
   2  -8  -1          7.61          8.04         2.80 o                         
   3  -8  -1         11.42          9.85         3.34 o                         
   4  -8  -1         25.18         29.88         4.10 o                         
   5  -8  -1          6.98          8.53         2.78 o                         
  -3  -7  -1         44.98         33.46         2.91 o                         
  -2  -7  -1         46.07         47.82         5.17 o                         
   0  -7  -1         13.28          9.77         3.40 o                         
   1  -7  -1         69.91         82.35         7.03 o                         
   2  -7  -1        110.76        103.35         5.04 o                         
   3  -7  -1          0.71          1.86         2.45 o                         
   4  -7  -1         35.38         32.25         3.95 o                         
   5  -7  -1         15.31         13.18         2.54 o                         
  -3  -6  -1         30.33         25.08         2.40 o                         
  -2  -6  -1        187.72        223.34         8.40 o                         
  -1  -6  -1          3.84          4.28         2.18 o                         
   0  -6  -1         96.38        103.81         6.12 o                         
   1  -6  -1         94.35         92.45         6.81 o                         
   2  -6  -1          9.29         10.37         3.20 o                         
   3  -6  -1         10.88          8.95         2.80 o                         
   4  -6  -1          0.09         -0.42         2.52 o                         
   5  -6  -1          4.78          9.77         2.23 o                         
   6  -6  -1          3.71          6.45         2.28 o                         
  -3  -5  -1         16.94         14.33         1.73 o                         
  -2  -5  -1        260.17        294.17         7.66 o                         
  -1  -5  -1        186.78        163.77         5.34 o                         
   0  -5  -1        141.13        134.93         6.35 o                         
   1  -5  -1         14.72         10.55         3.26 o                         
   2  -5  -1        241.40        238.21         7.11 o                         
   3  -5  -1         39.54         38.04         3.34 o                         
   4  -5  -1        119.51        105.93         4.99 o                         
   5  -5  -1          4.30          2.02         1.85 o                         
   6  -5  -1          1.19          1.00         1.65 o                         
  -2  -4  -1         38.85         36.84         2.56 o                         
  -1  -4  -1       1752.20       1660.10        13.65 o                         
   0  -4  -1        663.49        560.81        10.59 o                         
   1  -4  -1       1156.37       1051.69        17.05 o                         
   2  -4  -1        134.36        115.44         5.09 o                         
   3  -4  -1        155.51        169.99         5.38 o                         
   4  -4  -1         70.82         71.64         3.09 o                         
   5  -4  -1         36.19         34.78         1.49 o                         
   6  -4  -1          9.08         10.57         1.13 o                         
  -2  -3  -1        703.90        632.29         5.94 o                         
  -1  -3  -1        482.02        406.34         5.57 o                         
   0  -3  -1        324.58        300.79         6.95 o                         
   1  -3  -1        204.40        194.09         7.00 o                         
   2  -3  -1         32.71         40.26         3.33 o                         
   3  -3  -1        120.17        122.08         4.18 o                         
   4  -3  -1         20.75         18.74         1.70 o                         
   5  -3  -1         29.14         50.69         5.44 o                         
   6  -3  -1          7.89          7.57         1.39 o                         
  -1  -2  -1       1136.98        984.50        39.25 o                         
   0  -2  -1        696.03        690.76         8.55 o                         
   1  -2  -1       1985.88       2225.91        19.60 o                         
   2  -2  -1         19.33         16.54         1.91 o                         
   3  -2  -1        477.25        482.85         4.15 o                         
   4  -2  -1          2.86          2.99         0.71 o                         
   5  -2  -1        248.63        248.99         5.74 o                         
   6  -2  -1         14.22         16.02         1.36 o                         
   1  -1  -1       4921.96       5244.25        38.61 o                         
   2  -1  -1        440.29        401.95         4.41 o                         
   3  -1  -1        131.09        121.40         1.69 o                         
   4  -1  -1        119.03        127.63         2.55 o                         
   5  -1  -1         66.97         65.69         1.43 o                         
   6  -1  -1         12.05         14.56         1.29 o                         
   1   0  -1       2170.73       2120.52        16.30 o                         
   2   0  -1        378.16        366.86         5.38 o                         
   3   0  -1         79.90         87.60         1.77 o                         
   4   0  -1         47.33         44.08         1.31 o                         
   5   0  -1         11.52         16.12         1.10 o                         
   6   0  -1          9.15         12.78         1.69 o                         
   1   1  -1       1832.29       1869.66        11.42 o                         
   2   1  -1        654.11        685.34         4.55 o                         
   3   1  -1        910.71        947.38         6.21 o                         
   4   1  -1        159.73        163.79         2.21 o                         
   5   1  -1         48.24         42.45         1.45 o                         
   6   1  -1         57.20         55.36         2.29 o                         
  -1   2  -1       1705.23       1686.89        13.52 o                         
   0   2  -1       1291.76       1280.80        14.62 o                         
   1   2  -1       1243.74       1167.15        13.31 o                         
   2   2  -1         63.25         72.49         1.77 o                         
   3   2  -1        156.04        158.89         2.32 o                         
   4   2  -1         69.20         67.45         1.74 o                         
   5   2  -1         16.59         16.13         1.28 o                         
   6   2  -1          3.21          2.93         1.39 o                         
  -2   3  -1         97.26        103.12         4.31 o                         
  -1   3  -1       1475.53       1410.02        15.30 o                         
   0   3  -1        305.85        317.24         4.33 o                         
   1   3  -1       1459.82       1437.67        10.94 o                         
   2   3  -1        140.29        152.70         3.53 o                         
   3   3  -1        377.19        366.56         6.72 o                         
   4   3  -1          5.31          5.79         1.32 o                         
   5   3  -1          1.84          2.79         1.60 o                         
   6   3  -1         36.96         46.23         2.32 o                         
  -2   4  -1         27.31         25.93         3.22 o                         
  -1   4  -1        770.61        717.49        13.19 o                         
   0   4  -1       1323.12       1388.23        20.11 o                         
   1   4  -1        317.05        281.66         8.85 o                         
   2   4  -1        197.64        229.35         5.46 o                         
   3   4  -1         42.28         46.23         2.48 o                         
   4   4  -1         27.26         28.28         1.92 o                         
   5   4  -1          2.05          1.62         1.20 o                         
   6   4  -1         10.34         10.85         1.98 o                         
  -3   5  -1        142.31        131.39         6.31 o                         
  -2   5  -1         14.86         15.06         3.37 o                         
  -1   5  -1        634.16        657.99         8.81 o                         
   0   5  -1        395.95        426.14         6.58 o                         
   1   5  -1         15.40         18.06         2.28 o                         
   2   5  -1         53.74         56.29         3.02 o                         
   3   5  -1        166.51        166.00         4.56 o                         
   4   5  -1         75.54         70.91         3.53 o                         
   5   5  -1          2.37          1.76         1.53 o                         
  -3   6  -1         19.58         14.84         3.46 o                         
  -2   6  -1         23.33         22.35         4.08 o                         
  -1   6  -1         31.75         33.56         3.00 o                         
   0   6  -1         22.51         23.20         2.44 o                         
   1   6  -1         81.90         81.50         3.41 o                         
   2   6  -1        140.38        143.13         4.68 o                         
   3   6  -1         19.41         20.39         2.55 o                         
   4   6  -1         70.62         78.16         4.35 o                         
   5   6  -1          4.55          4.59         1.64 o                         
  -3   7  -1         28.33         25.36         4.38 o                         
  -2   7  -1         67.16         66.20         3.63 o                         
  -1   7  -1          6.88          6.28         2.38 o                         
   0   7  -1         55.69         59.46         4.40 o                         
   1   7  -1          5.47          5.31         2.10 o                         
   2   7  -1         23.25         25.18         2.81 o                         
   3   7  -1         51.03         55.45         3.79 o                         
   4   7  -1         31.33         34.18         3.15 o                         
  -4   8  -1         41.51         48.44         5.52 o                         
  -3   8  -1         55.60         58.04         6.26 o                         
  -2   8  -1          6.39          3.58         2.06 o                         
  -1   8  -1         26.50         26.31         5.17 o                         
   0   8  -1         30.01         35.56         4.31 o                         
   1   8  -1         28.00         33.05         2.83 o                         
   2   8  -1         15.23         13.92         2.71 o                         
   3   8  -1          9.89         12.33         3.08 o                         
   4   8  -1          8.81          5.82         2.69 o                         
  -4   9  -1          3.81          3.96         2.01 o                         
  -3   9  -1          1.06          1.79         2.01 o                         
  -2   9  -1          3.32          2.38         2.42 o                         
  -1   9  -1         25.69         23.89         3.63 o                         
   0   9  -1          8.17          6.54         2.47 o                         
   1   9  -1         19.97         16.67         2.85 o                         
   2   9  -1         10.22         10.82         3.05 o                         
   3   9  -1          1.25          4.63         3.13 o                         
  -3  10  -1          1.11          2.95         2.78 o                         
  -2  10  -1          3.76          1.21         2.95 o                         
  -1  10  -1          0.16          0.32         3.00 o                         
   0  10  -1          3.85          2.74         2.70 o                         
   1  10  -1         12.81         18.55         3.33 o                         
   2  10  -1          8.69          6.93         3.00 o                         
  -2  11  -1          5.89          9.70         3.80 o                         
  -1  11  -1          6.72          7.42         3.28 o                         
   0  11  -1          0.31          0.25         3.39 o                         
   0 -11   0          2.94          6.12         3.53 o                         
   1 -11   0         18.42         16.54         4.70 o                         
   2 -11   0         19.85         22.52         5.17 o                         
   0 -10   0          3.15          3.85         4.36 o                         
   1 -10   0         20.40         24.40         4.32 o                         
   2 -10   0          2.57          6.85         4.02 o                         
   3 -10   0          6.13          9.78         4.78 o                         
  -3  -9   0          0.62          1.27         2.92 o                         
   1  -9   0         19.53         20.82         4.18 o                         
   2  -9   0         32.17         40.75         4.89 o                         
   3  -9   0         24.58         30.61         4.27 o                         
   4  -9   0          1.52          1.82         3.42 o                         
  -4  -8   0         10.91          8.84         1.96 o                         
  -3  -8   0          5.51          2.91         2.62 o                         
   1  -8   0          1.65          2.50         2.28 o                         
   2  -8   0         51.60         57.80         5.21 o                         
   3  -8   0         64.47         71.00         4.94 o                         
   4  -8   0         13.76         15.08         3.80 o                         
   5  -8   0          2.70          3.24         3.05 o                         
  -4  -7   0         12.85         12.60         1.82 o                         
  -3  -7   0         17.95         22.87         3.33 o                         
   1  -7   0        112.93        122.22         4.91 o                         
   2  -7   0         29.37         35.26         3.49 o                         
   3  -7   0        101.82        112.71         5.41 o                         
   4  -7   0          9.38         10.38         3.30 o                         
   5  -7   0         32.88         39.84         3.41 o                         
  -3  -6   0         53.50         49.69         3.87 o                         
   0  -6   0         78.72         87.41         5.72 o                         
   1  -6   0         58.20         58.36         3.36 o                         
   2  -6   0         19.50         20.75         2.69 o                         
   3  -6   0         51.45         51.42         3.90 o                         
   4  -6   0         14.64         11.62         2.82 o                         
   5  -6   0          1.64         -0.22         2.03 o                         
   6  -6   0          0.88          3.24         2.43 o                         
  -3  -5   0         77.48         77.38         3.45 o                         
   0  -5   0        183.81        201.98         7.42 o                         
   1  -5   0        134.67        135.15         4.31 o                         
   2  -5   0        191.95        208.63         7.17 o                         
   3  -5   0         23.93         25.95         2.99 o                         
   4  -5   0        168.56        185.81         4.91 o                         
   5  -5   0         33.23         35.80         2.89 o                         
   6  -5   0         46.81         47.58         2.38 o                         
  -3  -4   0        205.03        176.18         2.91 o                         
   0  -4   0         75.07         93.04         4.78 o                         
   1  -4   0        288.83        299.89         6.80 o                         
   2  -4   0        178.38        204.57         6.59 o                         
   3  -4   0        101.21         80.10         4.06 o                         
   4  -4   0         67.63         70.28         1.75 o                         
   5  -4   0         35.30         32.38         1.47 o                         
   6  -4   0         25.94         25.38         1.58 o                         
   0  -3   0        537.00        516.41         8.66 o                         
   1  -3   0        158.53        138.30         4.22 o                         
   2  -3   0        217.62        232.47         6.39 o                         
   3  -3   0        302.46        288.90         3.33 o                         
   4  -3   0         39.27         34.20         1.70 o                         
   5  -3   0          2.83          3.08         0.92 o                         
   6  -3   0         11.71         11.45         1.08 o                         
   0  -2   0       7361.29       6904.49        25.13 o                         
   1  -2   0        346.53        375.29         5.86 o                         
   2  -2   0       2015.91       2106.61        12.89 o                         
   3  -2   0        578.13        592.23         4.78 o                         
   4  -2   0         33.27         34.24         1.10 o                         
   5  -2   0          5.10          7.52         0.94 o                         
   6  -2   0         21.14         28.22         1.43 o                         
   1  -1   0        470.02        463.35         5.39 o                         
   2  -1   0        513.73        504.50         4.24 o                         
   3  -1   0         32.46         39.27         1.11 o                         
   4  -1   0         62.79         59.20         1.44 o                         
   5  -1   0         25.40         29.93         1.37 o                         
   6  -1   0         43.25         35.97         1.60 o                         
   1   0   0       1386.89       1339.08        16.92 o                         
   2   0   0       2620.71       2551.18        13.65 o                         
   3   0   0        467.82        489.14         4.48 o                         
   4   0   0         44.95         46.75         1.03 o                         
   5   0   0         39.34         51.96         1.92 o                         
   6   0   0          3.36          4.40         1.36 o                         
  -1   1   0        475.49        468.85         3.96 o                         
   1   1   0        312.59        310.81         3.85 o                         
   2   1   0       1144.50       1155.59         8.28 o                         
   3   1   0         75.07         78.72         1.72 o                         
   4   1   0        187.29        158.39         3.29 o                         
   5   1   0         84.10         70.67         1.85 o                         
   6   1   0         22.51         23.61         1.65 o                         
  -2   2   0       2024.89       2187.46        11.90 o                         
  -1   2   0        346.71        367.00         6.05 o                         
   0   2   0       7361.80       7336.48        82.04 o                         
   1   2   0        483.08        452.84         3.90 o                         
   2   2   0        761.62        836.46         8.21 o                         
   3   2   0        776.17        838.62         9.48 o                         
   4   2   0        227.38        210.03         3.66 o                         
   5   2   0         79.77         73.76         2.18 o                         
   6   2   0         15.07         19.65         1.76 o                         
  -2   3   0        221.09        229.33         5.55 o                         
  -1   3   0        155.42        139.10         5.04 o                         
   0   3   0        539.13        519.89         7.70 o                         
   1   3   0        744.81        771.69         8.53 o                         
   2   3   0        252.56        272.11         4.68 o                         
   3   3   0        191.88        184.14         3.82 o                         
   4   3   0        255.79        237.00         4.34 o                         
   5   3   0        101.49        108.07         3.16 o                         
   6   3   0          5.24          4.39         1.40 o                         
  -3   4   0        102.25         99.23         4.50 o                         
  -2   4   0        174.88        185.61         6.41 o                         
  -1   4   0        278.48        298.75         8.78 o                         
   0   4   0         74.67        100.14         3.92 o                         
   1   4   0        787.93        846.81         9.30 o                         
   2   4   0         22.51         22.66         1.85 o                         
   3   4   0        203.80        227.50         4.03 o                         
   4   4   0         12.21         11.83         1.36 o                         
   5   4   0         21.76         20.60         1.86 o                         
  -3   5   0         24.81         22.38         3.19 o                         
  -2   5   0        194.41        198.73         7.78 o                         
  -1   5   0        136.33        137.09         7.17 o                         
   0   5   0        185.68        193.36         4.58 o                         
   1   5   0        361.92        384.80         7.05 o                         
   2   5   0         13.68         12.87         1.84 o                         
   3   5   0         78.34         81.91         3.40 o                         
   4   5   0          5.45          4.36         1.64 o                         
   5   5   0         22.68         24.17         2.33 o                         
  -4   6   0         15.07          8.89         2.97 o                         
  -3   6   0         51.62         55.11         4.77 o                         
  -2   6   0         19.92         21.50         4.03 o                         
  -1   6   0         57.26         58.87         5.88 o                         
   0   6   0         77.23         86.92         3.58 o                         
   1   6   0         58.20         60.61         3.67 o                         
   2   6   0          3.10          5.11         2.13 o                         
   3   6   0         54.08         52.59         3.32 o                         
   4   6   0          2.85          2.86         2.08 o                         
   5   6   0          0.94          0.77         1.44 o                         
  -4   7   0          9.13          9.03         3.32 o                         
  -3   7   0        101.99        100.97         6.80 o                         
  -2   7   0         29.14         39.54         5.43 o                         
  -1   7   0        112.56        112.09         7.86 o                         
   0   7   0         83.77         96.12         4.13 o                         
   1   7   0         19.38         20.34         3.07 o                         
   2   7   0        245.12        275.34         6.59 o                         
   3   7   0         17.74         20.45         2.97 o                         
   4   7   0         12.27         12.66         2.50 o                         
  -4   8   0         13.95          9.24         3.51 o                         
  -3   8   0         65.59         64.73         6.41 o                         
  -2   8   0         50.90         63.63         6.89 o                         
  -1   8   0          1.79          3.29         2.56 o                         
   0   8   0         96.38        101.67         5.66 o                         
   1   8   0         18.18         20.29         2.47 o                         
   2   8   0         35.16         31.59         3.16 o                         
   3   8   0          5.51          5.60         2.84 o                         
   4   8   0         10.69         12.99         2.83 o                         
  -4   9   0          1.56          0.95         3.59 o                         
  -3   9   0         24.74         25.53         5.26 o                         
  -2   9   0         32.14         39.46         3.92 o                         
  -1   9   0         18.96         18.51         6.75 o                         
   0   9   0         23.88         22.79         3.30 o                         
   1   9   0         10.33          7.32         2.58 o                         
   2   9   0         27.30         28.29         3.45 o                         
   3   9   0          0.59         -1.01         2.90 o                         
  -3  10   0          6.15         11.02         3.06 o                         
  -2  10   0          2.57          1.83         2.74 o                         
  -1  10   0         20.26         13.40         3.53 o                         
   0  10   0          3.17          4.03         2.99 o                         
   1  10   0         14.51         20.74         3.17 o                         
   2  10   0         13.71         17.61         3.53 o                         
  -2  11   0         19.74         21.42         4.08 o                         
  -1  11   0         18.50         20.80         4.40 o                         
   0  11   0          2.94          8.24         3.50 o                         
   0 -11   1          0.30          0.93         2.98 o                         
   1 -11   1          6.87          8.29         5.71 o                         
   2 -11   1          5.77          7.06         4.69 o                         
   0 -10   1          3.86          2.34         3.08 o                         
   1 -10   1          0.19          1.40         3.55 o                         
   2 -10   1          3.74          5.67         3.82 o                         
   3 -10   1          1.07          2.28         3.72 o                         
   0  -9   1          8.39          7.14         2.92 o                         
   1  -9   1         25.12         25.33         3.97 o                         
   2  -9   1          3.31          7.29         3.84 o                         
   3  -9   1          1.18          4.37         3.70 o                         
   4  -9   1          3.87          9.45         4.28 o                         
  -4  -8   1          8.59          8.62         2.22 o                         
   0  -8   1         30.40         30.80         3.43 o                         
   1  -8   1         25.75         23.77         3.68 o                         
   2  -8   1          6.87          6.96         3.15 o                         
   3  -8   1         56.18         58.84         5.63 o                         
   4  -8   1         41.88         42.24         5.67 o                         
   5  -8   1          3.66          1.26         2.97 o                         
  -4  -7   1         30.94         24.36         2.39 o                         
   1  -7   1          6.96          7.80         2.90 o                         
   2  -7   1         67.55         69.31         5.28 o                         
   3  -7   1         29.12         27.21         4.14 o                         
   4  -7   1          5.81          3.25         2.67 o                         
   5  -7   1         25.34         30.65         3.67 o                         
  -4  -6   1         69.66         64.04         2.50 o                         
   1  -6   1         31.90         33.55         3.46 o                         
   2  -6   1         24.02         24.25         2.85 o                         
   3  -6   1         20.19         12.54         2.99 o                         
   4  -6   1          5.13          3.51         2.13 o                         
   5  -6   1         17.93         22.43         3.13 o                         
   1  -5   1        637.01        663.20        10.78 o                         
   2  -5   1         15.74         12.57         2.32 o                         
   3  -5   1        139.84        136.50         5.26 o                         
   4  -5   1        100.93        101.52         3.82 o                         
   5  -5   1         37.53         44.18         1.95 o                         
   6  -5   1         19.57         16.36         1.88 o                         
   1  -4   1        760.25        811.43        10.78 o                         
   2  -4   1         25.45         20.69         2.40 o                         
   3  -4   1        187.04        188.64         4.25 o                         
   4  -4   1         19.49         21.18         1.56 o                         
   5  -4   1         75.73         72.89         2.54 o                         
   6  -4   1          0.68         -0.36         1.02 o                         
   1  -3   1       1476.87       1439.57        14.70 o                         
   2  -3   1         94.79         99.30         4.61 o                         
   3  -3   1          4.94          4.89         1.53 o                         
   4  -3   1         48.41         50.74         2.01 o                         
   5  -3   1         18.58         17.86         1.35 o                         
   6  -3   1         17.74         16.11         1.26 o                         
   0  -2   1       1288.74       1354.69        24.86 o                         
   1  -2   1       1713.56       1651.72        12.01 o                         
   2  -2   1        356.46        385.31         4.44 o                         
   3  -2   1        111.05        119.32         2.49 o                         
   4  -2   1         31.95         31.76         1.45 o                         
   5  -2   1         13.94         25.78         1.63 o                         
   1  -1   1       6517.76       6452.80        47.70 o                         
   2  -1   1       1110.52       1075.27         6.35 o                         
   3  -1   1        647.38        685.35         4.18 o                         
   4  -1   1        106.21         88.58         2.10 o                         
   5  -1   1         97.12         94.93         2.26 o                         
   6  -1   1        168.36        157.79         2.83 o                         
   1   0   1        706.47        662.29         4.26 o                         
   2   0   1        508.09        526.75         3.64 o                         
   3   0   1        158.22        159.60         1.81 o                         
   4   0   1        291.83        292.72         3.21 o                         
   5   0   1         44.48         39.26         1.13 o                         
   6   0   1          9.07         14.05         1.16 o                         
  -2   1   1        428.77        447.24         2.51 o                         
   1   1   1       3867.97       3948.41        31.17 o                         
   2   1   1       1227.36       1229.11         8.52 o                         
   3   1   1        194.56        218.82         3.10 o                         
   4   1   1        108.86        105.51         1.84 o                         
   5   1   1         13.21         13.42         1.07 o                         
   6   1   1         26.55         30.74         1.69 o                         
  -2   2   1         17.20         16.51         1.49 o                         
  -1   2   1       1984.16       1880.57        37.02 o                         
   0   2   1        696.00        748.62        11.66 o                         
   1   2   1       1133.47       1114.59        10.65 o                         
   2   2   1        724.71        822.29         8.60 o                         
   3   2   1        386.88        424.42         6.38 o                         
   4   2   1         34.57         33.25         1.73 o                         
   5   2   1         12.30         10.50         1.16 o                         
   6   2   1         11.31         10.14         1.48 o                         
  -3   3   1        122.80        137.35         3.63 o                         
  -2   3   1         34.11         38.45         2.87 o                         
  -1   3   1        205.37        204.77         3.72 o                         
   0   3   1        325.31        344.39         5.98 o                         
   1   3   1        472.36        494.78         9.30 o                         
   2   3   1        702.83        791.19        11.19 o                         
   3   3   1         42.85         35.86         1.97 o                         
   4   3   1          4.58          4.69         1.24 o                         
   5   3   1          3.38          6.16         1.55 o                         
   6   3   1          2.77          1.87         1.24 o                         
  -3   4   1        153.56        176.41         5.57 o                         
  -2   4   1        133.98        126.45         5.48 o                         
  -1   4   1       1167.53       1162.73        10.54 o                         
   0   4   1        664.12        675.72         7.61 o                         
   1   4   1       1758.54       1842.49        22.26 o                         
   2   4   1         37.86         37.76         2.14 o                         
   3   4   1        204.72        204.06         6.57 o                         
   4   4   1          0.61          2.46         0.98 o                         
   5   4   1          3.02          3.44         1.52 o                         
  -4   5   1        122.65        109.27         4.83 o                         
  -3   5   1         39.61         33.86         3.79 o                         
  -2   5   1        241.68        233.81         8.40 o                         
  -1   5   1         13.75         10.76         2.13 o                         
   0   5   1        138.23        131.58         4.93 o                         
   1   5   1        188.34        169.63         4.28 o                         
   2   5   1        261.56        279.85         5.86 o                         
   3   5   1         16.55         18.26         2.35 o                         
   4   5   1          4.81          4.86         1.64 o                         
   5   5   1          6.23          7.56         1.81 o                         
  -4   6   1          0.14          0.55         2.51 o                         
  -3   6   1         10.36          6.00         2.86 o                         
  -2   6   1         10.30         13.08         3.30 o                         
  -1   6   1         94.24         87.86         4.10 o                         
   0   6   1         95.80        107.84         5.56 o                         
   1   6   1          4.12          4.62         2.23 o                         
   2   6   1        185.77        199.09         4.74 o                         
   3   6   1         30.76         30.85         2.59 o                         
   4   6   1         25.73         30.89         2.44 o                         
   5   6   1          2.94          4.09         1.24 o                         
  -4   7   1         35.72         29.47         3.94 o                         
  -3   7   1          0.72          1.10         2.96 o                         
  -2   7   1        111.02        106.75         7.29 o                         
  -1   7   1         70.73         74.34         4.51 o                         
   0   7   1         13.86         11.20         2.46 o                         
   1   7   1         42.66         42.67         3.57 o                         
   2   7   1         47.64         50.39         2.98 o                         
   3   7   1         45.09         44.81         3.16 o                         
   4   7   1         29.39         39.13         3.32 o                         
  -5   8   1          6.89         10.67         3.77 o                         
  -4   8   1         25.15         23.30         4.22 o                         
  -3   8   1         11.10          9.17         3.98 o                         
  -2   8   1          7.76          8.41         3.81 o                         
  -1   8   1         17.35         20.57         3.22 o                         
   0   8   1         17.00         22.15         2.79 o                         
   1   8   1        119.83        126.73         5.42 o                         
   2   8   1          0.93          0.58         2.40 o                         
   3   8   1          4.33          6.73         2.79 o                         
   4   8   1          8.75         12.49         3.65 o                         
  -4   9   1          1.86          3.26         3.68 o                         
  -3   9   1         14.17         15.85         4.68 o                         
  -2   9   1         10.23         10.30         4.29 o                         
  -1   9   1         24.15         22.64         3.34 o                         
   0   9   1          0.24          1.05         2.38 o                         
   1   9   1          4.77          4.70         3.01 o                         
   2   9   1          1.51          1.51         2.58 o                         
   3   9   1         13.37         20.59         3.68 o                         
  -3  10   1          8.38          6.10         4.63 o                         
  -2  10   1          6.06          6.70         3.10 o                         
  -1  10   1         45.41         40.71         4.80 o                         
   0  10   1          3.17         -1.28         2.45 o                         
   1  10   1         11.08         11.79         3.46 o                         
   2  10   1          4.13          3.21         3.23 o                         
  -2  11   1         34.88         44.60        13.82 o                         
  -1  11   1         13.14         13.61         4.23 o                         
   0  11   1          2.28          0.94         3.08 o                         
   0 -11   2         10.25          8.26         3.43 o                         
   1 -11   2          0.20          1.64         3.31 o                         
  -2 -10   2         10.21          7.29         3.91 o                         
  -1 -10   2          7.38          6.12         2.53 o                         
   0 -10   2         17.84         11.21         2.98 o                         
   1 -10   2         17.31         16.59         3.41 o                         
   2 -10   2          8.00          4.27         3.55 o                         
   3 -10   2          8.04          7.87         4.01 o                         
  -1  -9   2          8.92          6.06         2.33 o                         
   0  -9   2          6.60          3.95         2.80 o                         
   1  -9   2         19.63         21.51         3.74 o                         
   2  -9   2         13.51         10.01         4.83 o                         
   3  -9   2         12.01          7.76         4.25 o                         
   4  -9   2          1.00          2.51         3.45 o                         
  -1  -8   2         68.26         59.87         5.89 o                         
   0  -8   2         94.19         89.22         6.51 o                         
   1  -8   2         28.20         27.65         3.66 o                         
   2  -8   2         71.38         66.59         5.16 o                         
   3  -8   2          6.22         10.71         4.03 o                         
   4  -8   2          4.30          0.32         3.21 o                         
   5  -8   2          5.27          7.81         3.32 o                         
   0  -7   2        139.87        121.85         9.38 o                         
   1  -7   2         66.05         69.22         4.62 o                         
   2  -7   2         48.06         49.99         5.54 o                         
   3  -7   2        125.84        126.71         8.18 o                         
   4  -7   2         38.39         39.71         3.97 o                         
   5  -7   2         10.61          8.20         3.34 o                         
   0  -6   2        158.95        155.93         5.25 o                         
   1  -6   2        127.58        129.01         7.38 o                         
   2  -6   2        107.14        111.75         5.78 o                         
   3  -6   2         26.91         25.74         3.14 o                         
   4  -6   2         27.87         21.35         2.81 o                         
   5  -6   2         36.64         41.01         2.23 o                         
   0  -5   2        217.67        203.17         8.05 o                         
   1  -5   2          9.08          9.25         2.45 o                         
   2  -5   2        151.60        148.72         6.05 o                         
   3  -5   2         68.44         60.01         3.81 o                         
   4  -5   2         43.85         46.11         3.23 o                         
   5  -5   2         17.39         19.07         1.88 o                         
   6  -5   2         13.90         11.88         1.47 o                         
   0  -4   2        632.16        643.27         7.98 o                         
   1  -4   2        386.02        334.44         9.66 o                         
   2  -4   2        100.06        105.81         4.93 o                         
   3  -4   2        336.88        318.08         6.10 o                         
   4  -4   2        137.26        145.64         3.50 o                         
   5  -4   2          5.69          3.97         1.43 o                         
   6  -4   2         40.65         37.94         1.95 o                         
   0  -3   2        252.85        278.56         4.62 o                         
   1  -3   2        129.39        151.45         4.63 o                         
   2  -3   2        606.68        634.40         8.16 o                         
   3  -3   2        304.71        320.99         6.54 o                         
   4  -3   2         43.31         43.82         2.30 o                         
   5  -3   2         26.94         29.41         1.70 o                         
   6  -3   2         20.98         21.95         1.59 o                         
  -1  -2   2        410.27        321.99         3.98 o                         
   0  -2   2       3529.10       3534.00        42.21 o                         
   1  -2   2        176.75        180.20         3.49 o                         
   2  -2   2        182.32        211.39         3.94 o                         
   3  -2   2        204.96        195.70         3.47 o                         
   4  -2   2         14.64         15.81         1.55 o                         
   5  -2   2         88.19         82.06         2.36 o                         
   6  -2   2          2.86          4.15         1.11 o                         
  -1  -1   2         95.57         87.15         1.60 o                         
   0  -1   2         12.90         15.60         0.91 o                         
   1  -1   2        260.80        269.74         3.98 o                         
   2  -1   2        833.16        879.29         6.18 o                         
   3  -1   2        278.07        278.73         3.81 o                         
   4  -1   2         30.33         32.09         1.37 o                         
   5  -1   2         50.02         66.79         2.96 o                         
   6  -1   2          1.47          1.59         1.06 o                         
   1   0   2         54.09         49.83         1.20 o                         
   2   0   2        601.51        622.87         2.90 o                         
   3   0   2        272.77        279.97         2.26 o                         
   4   0   2         33.68         31.06         1.12 o                         
   5   0   2        103.43        102.07         2.00 o                         
   6   0   2          2.25          3.60         0.81 o                         
  -1   1   2        153.74        165.54         2.85 o                         
   0   1   2       3424.92       3557.96       312.53 o                         
   1   1   2       2314.23       2231.38        15.93 o                         
   2   1   2       1114.58       1157.55         7.44 o                         
   3   1   2        147.57        145.22         1.93 o                         
   4   1   2          5.53          5.09         0.65 o                         
   5   1   2         24.87         25.33         1.40 o                         
   6   1   2         11.93         12.15         1.45 o                         
  -3   2   2        214.56        228.16         3.44 o                         
  -2   2   2       1553.89       1422.82        10.87 o                         
  -1   2   2       1249.35       1214.64        14.83 o                         
   0   2   2       4067.72       3901.44        59.14 o                         
   1   2   2        145.25        180.68         3.09 o                         
   2   2   2         23.27         22.29         1.43 o                         
   3   2   2         15.14         15.70         1.18 o                         
   4   2   2         52.28         56.79         1.99 o                         
   5   2   2          4.93          4.39         1.20 o                         
   6   2   2          0.89          1.14         1.21 o                         
  -3   3   2        203.33        199.94         4.80 o                         
  -2   3   2        473.22        467.78         8.40 o                         
  -1   3   2        555.34        585.72         5.38 o                         
   0   3   2        436.45        401.54         6.64 o                         
   1   3   2        516.28        559.61         9.70 o                         
   2   3   2        757.61        887.56         8.45 o                         
   3   3   2        183.32        190.13         3.34 o                         
   4   3   2         23.19         21.24         1.44 o                         
   5   3   2         23.90         20.62         1.75 o                         
   6   3   2          1.61          3.14         1.44 o                         
  -4   4   2          0.52          0.26         1.56 o                         
  -3   4   2        314.98        314.49         7.52 o                         
  -2   4   2        379.07        412.85         5.16 o                         
  -1   4   2        153.56        134.88         4.22 o                         
   0   4   2         55.27         54.23         2.72 o                         
   1   4   2        405.89        438.64         7.04 o                         
   2   4   2         27.41         28.82         2.42 o                         
   3   4   2        264.58        278.67         7.30 o                         
   4   4   2         41.38         42.10         2.49 o                         
   5   4   2         36.73         36.76         2.27 o                         
  -4   5   2        148.59        134.76         5.29 o                         
  -3   5   2         64.26         66.54         4.70 o                         
  -2   5   2         18.45         19.25         2.92 o                         
  -1   5   2        187.25        189.80         5.32 o                         
   0   5   2         90.72         97.66         3.71 o                         
   1   5   2          9.58         14.02         2.26 o                         
   2   5   2        134.45        151.10         4.48 o                         
   3   5   2         23.99         27.14         2.42 o                         
   4   5   2         28.95         29.59         2.34 o                         
   5   5   2          5.39          6.36         1.73 o                         
  -4   6   2        103.08        106.94         5.70 o                         
  -3   6   2         35.84         32.58         4.10 o                         
  -2   6   2        282.97        259.69        10.72 o                         
  -1   6   2         63.31         60.45         3.84 o                         
   0   6   2        152.87        142.46         4.70 o                         
   1   6   2        143.46        154.07         5.12 o                         
   2   6   2        275.65        295.35         6.58 o                         
   3   6   2         10.64         12.63         2.26 o                         
   4   6   2         12.71         12.68         2.12 o                         
   5   6   2          2.87          2.95         1.88 o                         
  -5   7   2          1.74         -0.48         2.46 o                         
  -4   7   2         16.14         15.23         3.31 o                         
  -3   7   2          7.55          5.46         3.25 o                         
  -2   7   2         16.96         14.48         2.36 o                         
  -1   7   2         18.46         16.39         2.90 o                         
   0   7   2          2.99         -0.12         2.99 o                         
   1   7   2          5.14          7.35         2.19 o                         
   2   7   2         54.21         54.72         4.14 o                         
   3   7   2         10.55         10.39         2.35 o                         
   4   7   2          7.15          7.46         2.36 o                         
  -5   8   2          9.99          8.96         3.44 o                         
  -4   8   2         28.07         28.62         4.54 o                         
  -3   8   2         50.64         49.39         5.86 o                         
  -2   8   2          6.65          7.12         4.49 o                         
  -1   8   2         23.71         31.24         4.13 o                         
   0   8   2          1.36          2.86         2.11 o                         
   1   8   2          5.88          7.58         2.69 o                         
   2   8   2         32.40         39.51         3.60 o                         
   3   8   2         15.22         14.18         2.88 o                         
  -4   9   2          0.10          0.98         3.59 o                         
  -3   9   2         18.13         23.13         5.17 o                         
  -2   9   2         13.94         15.71         5.26 o                         
  -1   9   2         31.23         31.28         6.39 o                         
   0   9   2         11.23         12.14         2.96 o                         
   1   9   2          1.45          2.03         3.02 o                         
   2   9   2         29.65         30.85         3.69 o                         
   3   9   2          2.33          0.49         3.08 o                         
  -3  10   2          2.09         -0.48         4.79 o                         
  -2  10   2         41.00         52.53         8.00 o                         
  -1  10   2         34.64         34.75         3.54 o                         
   0  10   2          3.16          6.70         3.12 o                         
   1  10   2         16.70         24.65         4.14 o                         
   2  10   2          4.93          4.05         3.39 o                         
  -1  11   2         15.33         16.67         3.45 o                         
   0  11   2          0.31         -1.02         3.15 o                         
   0 -11   3          2.29          1.63         3.05 o                         
   1 -11   3          1.60          2.03         3.19 o                         
  -2 -10   3         18.53         20.44         3.28 o                         
  -1 -10   3         28.65         30.02         3.56 o                         
   0 -10   3         10.17         10.98         3.23 o                         
   1 -10   3          9.85         10.88         3.68 o                         
   2 -10   3          1.66          1.50         3.26 o                         
   3 -10   3          3.24          6.23         3.98 o                         
  -3  -9   3          4.89          4.14         3.34 o                         
  -2  -9   3         14.37         16.66         2.48 o                         
  -1  -9   3          3.24          0.80         1.88 o                         
   0  -9   3         22.30         23.57         3.27 o                         
   1  -9   3         23.07         23.47         6.20 o                         
   2  -9   3          9.48          9.79         3.22 o                         
   3  -9   3          7.18          9.95         4.35 o                         
   4  -9   3          2.79          1.63         3.35 o                         
  -2  -8   3          4.02          3.04         2.86 o                         
  -1  -8   3         39.29         43.50         3.40 o                         
   0  -8   3         11.58         11.50         2.68 o                         
   1  -8   3         33.76         34.66         3.95 o                         
   2  -8   3         28.37         33.10         4.44 o                         
   3  -8   3          6.25          3.28         2.70 o                         
   4  -8   3         24.98         26.59         4.04 o                         
  -2  -7   3         30.63         31.29         4.00 o                         
  -1  -7   3        113.27        100.48         5.33 o                         
   0  -7   3        107.00        108.58         7.46 o                         
   1  -7   3         71.93         70.42         7.10 o                         
   2  -7   3         33.91         36.03         4.94 o                         
   3  -7   3         45.21         44.90         3.90 o                         
   4  -7   3         90.16        102.64         5.56 o                         
   5  -7   3         18.95         15.53         3.39 o                         
  -1  -6   3         28.09         28.30         2.39 o                         
   0  -6   3         25.02         19.97         2.79 o                         
   1  -6   3          7.41          5.71         2.67 o                         
   2  -6   3        210.32        224.64         7.87 o                         
   3  -6   3         17.83         14.84         2.84 o                         
   4  -6   3         22.78         25.30         2.98 o                         
   5  -6   3         22.51         23.37         2.21 o                         
  -1  -5   3        211.44        218.39         4.34 o                         
   0  -5   3        532.80        502.39         7.88 o                         
   1  -5   3        183.08        198.26         6.04 o                         
   2  -5   3         21.13         19.06         2.73 o                         
   3  -5   3         44.23         50.51         3.13 o                         
   4  -5   3         15.83         17.76         2.47 o                         
   5  -5   3         15.86         20.46         2.12 o                         
   6  -5   3         19.59         19.35         1.74 o                         
  -1  -4   3        641.89        665.06        12.77 o                         
   0  -4   3        820.79        840.97        12.04 o                         
   1  -4   3        402.57        414.02         7.85 o                         
   2  -4   3        232.42        238.50         7.03 o                         
   3  -4   3         64.27         61.72         3.28 o                         
   4  -4   3         22.17         28.13         2.70 o                         
   5  -4   3         62.93         65.44         2.61 o                         
   6  -4   3         21.98         19.18         1.74 o                         
  -2  -3   3       1930.97       1852.58         8.75 o                         
  -1  -3   3        369.80        336.99         5.91 o                         
   0  -3   3        863.25        817.69        19.44 o                         
   1  -3   3       2086.95       2159.51        13.14 o                         
   2  -3   3         43.26         51.24         2.51 o                         
   3  -3   3        329.03        324.71         5.97 o                         
   4  -3   3         57.63         54.18         2.72 o                         
   5  -3   3         25.46         29.90         2.03 o                         
   6  -3   3          6.80          3.53         1.21 o                         
  -1  -2   3       2901.15       2632.38         9.00 o                         
   0  -2   3       1004.78        944.58        57.97 o                         
   1  -2   3       1155.81       1136.23         8.83 o                         
   2  -2   3        438.02        449.52         5.81 o                         
   3  -2   3        159.10        148.70         2.85 o                         
   4  -2   3        121.85        118.23         3.02 o                         
   5  -2   3        102.41         96.76         2.66 o                         
   6  -2   3         11.82         17.03         1.57 o                         
  -1  -1   3       1410.44       1408.84         8.39 o                         
   0  -1   3         40.00         44.01         2.52 o                         
   1  -1   3       1963.91       1862.90        19.64 o                         
   2  -1   3         61.69         46.28         1.75 o                         
   3  -1   3         52.64         54.37         1.66 o                         
   4  -1   3         89.69         78.05         2.03 o                         
   5  -1   3         43.10         44.21         1.55 o                         
   6  -1   3         21.29         27.62         1.66 o                         
   0   0   3       2200.10       2590.74        10.50 o                         
   1   0   3       1061.24       1108.47        12.89 o                         
   2   0   3        378.60        367.69         3.27 o                         
   3   0   3        100.16        103.93         1.48 o                         
   4   0   3        234.52        230.89         2.36 o                         
   5   0   3         15.44         15.16         1.21 o                         
   6   0   3         15.92         16.17         1.24 o                         
  -2   1   3        180.92        161.88         2.38 o                         
  -1   1   3       2748.62       2475.17        13.65 o                         
   0   1   3        372.42        355.80         7.59 o                         
   1   1   3         46.36         48.36         1.77 o                         
   2   1   3       1154.98       1115.98        14.05 o                         
   3   1   3         76.01         72.03         1.89 o                         
   4   1   3        292.00        253.10         3.71 o                         
   5   1   3         32.98         29.88         1.04 o                         
   6   1   3         24.93         25.44         1.72 o                         
  -2   2   3         50.14         36.60         1.92 o                         
  -1   2   3       1165.33       1103.87        24.52 o                         
   0   2   3        615.52        557.04         6.80 o                         
   1   2   3        749.37        792.12         7.71 o                         
   2   2   3        349.87        309.49         3.90 o                         
   3   2   3        134.40        133.65         2.33 o                         
   4   2   3        215.56        211.32         2.93 o                         
   5   2   3         40.97         36.46         1.90 o                         
   6   2   3          7.47          8.19         1.48 o                         
  -4   3   3          1.18         -1.20         1.20 o                         
  -3   3   3        299.40        291.09         6.29 o                         
  -2   3   3        130.30        115.60         2.09 o                         
  -1   3   3        231.13        232.18         3.67 o                         
   0   3   3        752.33        759.38        10.76 o                         
   1   3   3        137.82        125.37         3.68 o                         
   2   3   3        207.18        215.72         3.64 o                         
   3   3   3        111.18        116.85         2.60 o                         
   4   3   3        120.91        104.83         2.51 o                         
   5   3   3         58.91         61.81         2.20 o                         
  -4   4   3          8.21          9.49         2.12 o                         
  -3   4   3         53.37         49.04         3.82 o                         
  -2   4   3         33.45         37.17         2.10 o                         
  -1   4   3         86.45        103.32         3.09 o                         
   0   4   3        154.78        165.30         5.11 o                         
   1   4   3        295.24        303.80         6.06 o                         
   2   4   3        468.04        516.75         6.92 o                         
   3   4   3         69.44         68.13         2.73 o                         
   4   4   3          5.46          6.65         1.52 o                         
   5   4   3          1.02         -0.16         1.33 o                         
  -5   5   3         78.63         81.23         3.35 o                         
  -4   5   3        186.03        173.83         6.20 o                         
  -3   5   3        123.79        126.83         6.10 o                         
  -2   5   3        141.00        136.42         6.37 o                         
  -1   5   3         83.12         81.31         3.18 o                         
   0   5   3        463.41        460.99         7.44 o                         
   1   5   3        200.38        200.39         5.51 o                         
   2   5   3         66.54         84.13         3.60 o                         
   3   5   3        244.06        254.16         7.44 o                         
   4   5   3         49.17         47.06         2.86 o                         
   5   5   3         11.20         13.24         1.85 o                         
  -5   6   3         30.75         30.98         3.15 o                         
  -4   6   3         12.35         15.43         3.13 o                         
  -3   6   3         50.81         50.55         4.89 o                         
  -2   6   3        313.00        311.48         6.67 o                         
  -1   6   3         63.76         60.32         3.16 o                         
   0   6   3         73.75         74.04         4.18 o                         
   1   6   3         88.60         99.01         4.49 o                         
   2   6   3         44.48         45.05         3.20 o                         
   3   6   3          4.33          2.80         1.69 o                         
   4   6   3          4.10          4.47         2.02 o                         
  -5   7   3         14.82         12.73         3.14 o                         
  -4   7   3         19.10         23.58         4.11 o                         
  -3   7   3         34.17         32.76         4.40 o                         
  -2   7   3         32.41         29.80         3.03 o                         
  -1   7   3          0.49         -0.53         2.55 o                         
   0   7   3         56.21         57.69         4.72 o                         
   1   7   3         29.59         29.19         3.14 o                         
   2   7   3         31.14         33.51         3.07 o                         
   3   7   3         13.80         12.79         2.38 o                         
   4   7   3          3.76          2.97         2.09 o                         
  -5   8   3          0.12         -2.42         3.13 o                         
  -4   8   3         17.14         14.59         4.47 o                         
  -3   8   3         24.66         18.80         4.05 o                         
  -2   8   3         11.12         12.13         2.66 o                         
  -1   8   3         63.64         63.68         7.09 o                         
   0   8   3         62.03         69.01         4.24 o                         
   1   8   3         80.56         91.88         4.26 o                         
   2   8   3          1.61          3.30         2.58 o                         
   3   8   3          3.29          3.10         2.49 o                         
  -4   9   3          8.05         11.38         4.62 o                         
  -3   9   3          7.30          9.10         4.45 o                         
  -2   9   3         10.41         10.48         2.81 o                         
  -1   9   3         11.19         18.81         3.70 o                         
   0   9   3          2.62          2.95         3.32 o                         
   1   9   3          0.75          0.30         2.74 o                         
   2   9   3          5.34          5.01         3.04 o                         
   3   9   3          1.09          4.20         2.91 o                         
  -3  10   3          7.36          7.35         5.43 o                         
  -2  10   3          0.68          3.33         2.78 o                         
  -1  10   3         13.68         12.89         3.54 o                         
   0  10   3          0.45          0.58         2.92 o                         
   1  10   3         45.68         49.42         5.98 o                         
  -1  11   3          6.63          7.28         3.23 o                         
   0 -11   4          8.08         10.10         3.53 o                         
   1 -11   4          3.55          4.16         3.34 o                         
  -2 -10   4          1.66          1.34         1.92 o                         
  -1 -10   4          8.59         14.02         2.87 o                         
   0 -10   4          0.09         -1.69         2.29 o                         
   1 -10   4          7.43         12.07         3.60 o                         
   2 -10   4          1.70          0.23         3.64 o                         
   3 -10   4          2.09          6.12         3.63 o                         
  -3  -9   4          0.50          0.53         2.65 o                         
  -2  -9   4          4.04          3.51         1.76 o                         
  -1  -9   4          1.37          1.73         2.10 o                         
   0  -9   4         64.14         62.51         4.46 o                         
   1  -9   4         59.81         57.10         4.57 o                         
   2  -9   4         35.73         35.68         5.05 o                         
   3  -9   4          2.17          2.35         2.93 o                         
   4  -9   4          9.78         12.89         4.17 o                         
  -4  -8   4         15.21         12.47         2.32 o                         
  -3  -8   4         19.63         19.10         3.31 o                         
  -2  -8   4         72.25         67.43        10.42 o                         
  -1  -8   4         12.30          8.36         2.14 o                         
   0  -8   4         48.04         42.67         3.48 o                         
   1  -8   4          4.69          5.35         2.62 o                         
   2  -8   4         26.69         27.56         3.78 o                         
   3  -8   4          6.23          6.08         2.93 o                         
   4  -8   4          0.75         -0.01         2.67 o                         
  -4  -7   4          1.31          1.87         1.65 o                         
  -3  -7   4         33.38         30.12         3.05 o                         
  -2  -7   4        127.93        118.05         3.51 o                         
  -1  -7   4        109.77         96.21         3.76 o                         
   0  -7   4        226.49        225.88         6.50 o                         
   1  -7   4         23.93         21.12         3.21 o                         
   2  -7   4         97.30        103.46         4.97 o                         
   3  -7   4         29.76         32.10         3.39 o                         
   4  -7   4         20.15         14.63         3.11 o                         
   5  -7   4         24.05         24.99         3.59 o                         
  -4  -6   4         12.91         17.08         1.56 o                         
  -3  -6   4         14.53         12.72         2.16 o                         
  -2  -6   4        288.86        263.84         7.47 o                         
  -1  -6   4         89.55         79.20         3.03 o                         
   0  -6   4        447.11        426.01         8.02 o                         
   1  -6   4         19.91         22.37         3.13 o                         
   2  -6   4         61.94         61.50         3.80 o                         
   3  -6   4         19.25         21.71         3.07 o                         
   4  -6   4         16.73         13.42         2.63 o                         
   5  -6   4          6.06          3.26         3.18 o                         
  -3  -5   4         41.92         39.14         2.03 o                         
  -2  -5   4        266.25        247.72         6.06 o                         
  -1  -5   4        248.65        226.07         5.14 o                         
   0  -5   4        341.92        322.84         6.43 o                         
   1  -5   4        187.12        208.36         5.13 o                         
   2  -5   4        355.03        368.96         7.47 o                         
   3  -5   4         85.77         80.33         3.84 o                         
   4  -5   4         28.31         32.01         3.02 o                         
   5  -5   4         44.93         47.79         3.02 o                         
  -2  -4   4        145.77        122.45         3.22 o                         
  -1  -4   4         30.82         30.94         1.80 o                         
   0  -4   4        125.81        155.51         3.54 o                         
   1  -4   4        216.09        237.88         5.10 o                         
   2  -4   4        176.15        165.75         4.86 o                         
   3  -4   4        103.12        103.92         3.93 o                         
   4  -4   4          6.70         11.30         2.25 o                         
   5  -4   4         58.80         62.40         3.28 o                         
   6  -4   4         12.90         12.19         1.96 o                         
  -3  -3   4         39.97         35.22         1.27 o                         
  -2  -3   4         28.79         28.85         2.05 o                         
  -1  -3   4        204.49        171.23         3.39 o                         
   0  -3   4       1549.68       1562.84         9.81 o                         
   1  -3   4       1761.33       1740.31        14.79 o                         
   2  -3   4        238.69        253.52         4.86 o                         
   3  -3   4        241.65        245.99         5.42 o                         
   4  -3   4         84.33         95.74         3.48 o                         
   5  -3   4         22.81         27.58         2.43 o                         
   6  -3   4          3.03          4.60         1.66 o                         
  -2  -2   4         73.69         88.12         2.00 o                         
  -1  -2   4        175.49        139.09        10.07 o                         
   0  -2   4        102.09         97.79         5.88 o                         
   1  -2   4        970.09        975.47         7.41 o                         
   2  -2   4        306.66        313.99         6.01 o                         
   3  -2   4        620.09        591.01         6.87 o                         
   4  -2   4         39.76         35.81         1.79 o                         
   5  -2   4          3.07          7.63         1.65 o                         
   6  -2   4          7.28          9.92         1.60 o                         
  -1  -1   4         23.91         22.30         1.85 o                         
   0  -1   4         32.55         49.94         2.27 o                         
   1  -1   4        532.71        515.70        14.42 o                         
   2  -1   4        195.40        222.79         3.37 o                         
   3  -1   4        210.56        213.10         3.62 o                         
   4  -1   4         35.44         28.96         1.37 o                         
   5  -1   4         56.88         60.96         1.72 o                         
   6  -1   4         10.98         16.29         1.28 o                         
  -2   0   4        269.72        211.96         2.01 o                         
   0   0   4        830.58        936.73        35.02 o                         
   1   0   4        342.58        365.08         4.74 o                         
   2   0   4        179.79        211.32         3.49 o                         
   3   0   4        124.49        127.18         1.61 o                         
   4   0   4         47.45         50.28         1.21 o                         
   5   0   4         11.58         16.12         1.19 o                         
   6   0   4         18.86         18.08         1.42 o                         
  -2   1   4        282.58        283.46         4.60 o                         
  -1   1   4        137.58        137.02        11.82 o                         
   0   1   4       1132.86       1310.71        46.20 o                         
   1   1   4        377.45        400.52         6.58 o                         
   2   1   4        199.30        187.90         3.82 o                         
   3   1   4         46.43         47.04         1.60 o                         
   4   1   4         17.76         19.05         1.57 o                         
   5   1   4         40.58         41.34         1.84 o                         
   6   1   4          8.97          9.07         1.31 o                         
  -2   2   4        430.30        388.67         6.20 o                         
  -1   2   4        970.61        890.50        11.21 o                         
   0   2   4       2030.31       2047.11        63.37 o                         
   1   2   4        187.63        228.89         3.50 o                         
   2   2   4        964.42        992.63         8.62 o                         
   3   2   4          5.25          3.95         1.23 o                         
   4   2   4         37.41         33.81         1.72 o                         
   5   2   4         21.69         20.29         1.65 o                         
   6   2   4          5.71          4.15         1.47 o                         
  -4   3   4         17.75         17.60         2.19 o                         
  -3   3   4        336.49        338.79         3.62 o                         
  -2   3   4         11.14          7.77         1.25 o                         
  -1   3   4        552.74        524.09         6.30 o                         
   0   3   4         99.58        101.32         3.78 o                         
   1   3   4        236.01        220.01         4.26 o                         
   2   3   4         26.54         29.30         1.93 o                         
   3   3   4         83.83         90.67         2.66 o                         
   4   3   4         22.47         21.94         1.50 o                         
   5   3   4          4.67          4.39         1.59 o                         
  -5   4   4          9.57         11.46         1.56 o                         
  -4   4   4         43.51         43.33         3.34 o                         
  -3   4   4        283.42        256.13        24.78 o                         
  -2   4   4        235.41        255.27         4.78 o                         
  -1   4   4        312.67        310.90         6.23 o                         
   0   4   4          0.54          2.03         1.77 o                         
   1   4   4        391.07        433.80         7.29 o                         
   2   4   4        200.12        201.05         4.84 o                         
   3   4   4         63.99         68.57         3.16 o                         
   4   4   4         56.90         58.25         2.11 o                         
   5   4   4         12.84         13.71         1.73 o                         
  -5   5   4         70.34         68.89         3.70 o                         
  -4   5   4         47.80         43.40         3.90 o                         
  -3   5   4         26.17         24.28         1.64 o                         
  -2   5   4        103.14        114.27         3.24 o                         
  -1   5   4         10.58         11.77         2.28 o                         
   0   5   4        191.78        200.23         5.27 o                         
   1   5   4         43.00         41.80         3.08 o                         
   2   5   4          6.86          5.21         1.92 o                         
   3   5   4         84.24         84.08         3.62 o                         
   4   5   4         23.11         23.56         2.27 o                         
   5   5   4          6.97          7.92         1.69 o                         
  -5   6   4         12.27          7.27         2.54 o                         
  -4   6   4         43.26         52.73         4.65 o                         
  -3   6   4         91.46         93.32         3.26 o                         
  -2   6   4         22.31         22.76         3.47 o                         
  -1   6   4        135.99        129.39         5.09 o                         
   0   6   4          6.25          8.25         2.69 o                         
   1   6   4        164.61        160.37         5.64 o                         
   2   6   4         21.45         25.93         2.51 o                         
   3   6   4          3.69          2.67         1.97 o                         
   4   6   4          5.70          6.73         2.13 o                         
  -5   7   4         22.04         23.26         3.77 o                         
  -4   7   4          2.92          2.70         3.23 o                         
  -3   7   4         36.92         38.26         4.42 o                         
  -2   7   4        174.20        159.92         6.89 o                         
  -1   7   4         31.29         30.30         2.97 o                         
   0   7   4         53.07         59.40         4.35 o                         
   1   7   4         42.34         52.60         3.97 o                         
   2   7   4         90.21        101.27         4.64 o                         
   3   7   4         12.22         18.72         2.76 o                         
   4   7   4          3.32          7.47         2.31 o                         
  -5   8   4          9.37          8.61         3.64 o                         
  -4   8   4          1.57          3.28         3.84 o                         
  -3   8   4          5.96         10.63         4.19 o                         
  -2   8   4         27.13         29.81         3.36 o                         
  -1   8   4         66.22         69.68         4.87 o                         
   0   8   4         56.79         60.70         4.93 o                         
   1   8   4         21.26         23.96         2.97 o                         
   2   8   4          9.09         11.16         3.00 o                         
   3   8   4          9.69         11.92         2.41 o                         
  -4   9   4          4.94          7.23         4.15 o                         
  -3   9   4         11.35         12.28         4.80 o                         
  -2   9   4          0.40          0.90         2.61 o                         
  -1   9   4         26.17         27.50         7.25 o                         
   0   9   4         12.34         11.50         2.84 o                         
   1   9   4         19.04         18.11         3.27 o                         
   2   9   4         17.47         21.20         3.48 o                         
  -3  10   4          4.25          8.00         5.66 o                         
  -2  10   4          9.49         11.84         3.23 o                         
  -1  10   4          3.62          5.56         3.59 o                         
   0  10   4          3.40          6.27         3.03 o                         
   1  10   4          3.02          1.67         3.18 o                         
  -2 -10   5          1.25          1.60         1.63 o                         
  -1 -10   5         24.08         23.70         3.05 o                         
   0 -10   5          4.07          4.27         2.82 o                         
   1 -10   5          2.03          2.32         2.98 o                         
   2 -10   5          1.86          2.18         2.97 o                         
  -3  -9   5          8.61          9.69         3.02 o                         
  -2  -9   5          5.36          8.09         1.57 o                         
  -1  -9   5         25.25         27.50         2.84 o                         
   0  -9   5         36.34         32.34         3.32 o                         
   1  -9   5          2.50          3.53         2.49 o                         
   2  -9   5         12.32         11.42         3.07 o                         
   3  -9   5          5.57          8.42         3.12 o                         
  -4  -8   5          2.45          2.56         1.23 o                         
  -3  -8   5          9.76          9.22         2.53 o                         
  -2  -8   5         17.17         17.24         3.48 o                         
  -1  -8   5         60.13         60.34         5.77 o                         
   0  -8   5         23.73         20.69         2.73 o                         
   1  -8   5         21.35         18.54         3.14 o                         
   2  -8   5         38.90         38.45         3.75 o                         
   3  -8   5          0.69         -0.63         2.67 o                         
   4  -8   5          1.79         -0.85         2.74 o                         
  -3  -7   5          9.04          8.17         2.17 o                         
  -2  -7   5         41.67         46.48         4.03 o                         
  -1  -7   5         52.93         52.55         2.77 o                         
   0  -7   5         73.70         66.73         3.94 o                         
   1  -7   5         73.90         85.51         5.23 o                         
   2  -7   5         55.88         57.64         3.97 o                         
   3  -7   5         12.17         16.38         2.95 o                         
   4  -7   5         69.31         75.75         4.55 o                         
   5  -7   5          4.62          6.51         3.21 o                         
  -3  -6   5         61.48         65.51         2.62 o                         
  -2  -6   5          5.58          4.05         2.06 o                         
  -1  -6   5          5.33          6.20         1.55 o                         
   0  -6   5         73.83         74.01         3.72 o                         
   1  -6   5        245.27        241.86         7.28 o                         
   2  -6   5        297.31        287.57         7.20 o                         
   3  -6   5         14.58         15.85         2.47 o                         
   4  -6   5         73.58         79.64         4.39 o                         
   5  -6   5          3.59          4.20         2.68 o                         
  -4  -5   5         46.33         46.52         2.44 o                         
  -2  -5   5        159.65        167.84         4.72 o                         
  -1  -5   5         19.20         17.13         1.46 o                         
   0  -5   5        151.71        141.53         4.58 o                         
   1  -5   5         90.64        103.48         4.77 o                         
   2  -5   5        492.01        529.80        11.08 o                         
   3  -5   5        157.21        160.79         5.03 o                         
   4  -5   5         78.78         82.39         4.23 o                         
   5  -5   5          6.41         11.29         2.79 o                         
  -3  -4   5        114.14        102.68         3.36 o                         
  -2  -4   5        112.07        109.93         2.36 o                         
  -1  -4   5        158.11        143.85         9.79 o                         
   0  -4   5          7.91          5.84         1.39 o                         
   1  -4   5        202.31        197.88         5.87 o                         
   2  -4   5         32.26         34.47         2.50 o                         
   3  -4   5         90.33         89.18         3.80 o                         
   4  -4   5         45.56         47.02         3.29 o                         
   5  -4   5          3.56          5.66         2.29 o                         
  -2  -3   5        115.05        122.13         3.79 o                         
  -1  -3   5        104.35         88.84         2.72 o                         
   0  -3   5       1612.87       1641.49        37.84 o                         
   1  -3   5        349.36        372.05         6.07 o                         
   2  -3   5        166.88        178.76         4.25 o                         
   3  -3   5        425.03        429.92         7.18 o                         
   4  -3   5        119.90        119.07         3.36 o                         
   5  -3   5         24.51         23.96         1.81 o                         
   6  -3   5         31.52         29.33         1.54 o                         
  -2  -2   5         67.61         70.62         2.35 o                         
  -1  -2   5        530.10        515.97         8.26 o                         
   0  -2   5       2338.14       2659.60        78.22 o                         
   1  -2   5        554.48        632.16         8.96 o                         
   2  -2   5        206.22        222.97         4.51 o                         
   3  -2   5         22.55         18.27         1.51 o                         
   4  -2   5          4.52          4.31         1.08 o                         
   5  -2   5         21.88         23.11         1.40 o                         
   6  -2   5         15.24         15.48         1.25 o                         
   0  -1   5       1192.62       1420.41        40.33 o                         
   1  -1   5       1807.09       1839.37        18.32 o                         
   2  -1   5        164.16        162.43         3.33 o                         
   3  -1   5         54.66         56.87         2.02 o                         
   4  -1   5        161.09        157.26         4.66 o                         
   5  -1   5         11.83         16.50         1.13 o                         
   6  -1   5          3.26          8.99         1.28 o                         
  -2   0   5        437.74        397.70         5.01 o                         
  -1   0   5          1.47          2.93         0.80 o                         
   0   0   5        269.84        251.60         4.41 o                         
   1   0   5        497.83        532.71         6.63 o                         
   2   0   5         39.94         51.09         2.11 o                         
   3   0   5        108.54        109.67         2.78 o                         
   4   0   5        148.29        149.05         3.35 o                         
   5   0   5         38.38         39.71         1.97 o                         
   6   0   5         17.61         20.83         1.80 o                         
  -3   1   5        255.80        280.71         4.42 o                         
  -1   1   5        716.10        713.17        14.65 o                         
   0   1   5        382.96        440.96         5.09 o                         
   1   1   5        571.46        593.52         8.43 o                         
   2   1   5         96.97         95.77         2.99 o                         
   3   1   5        186.25        202.94         4.75 o                         
   4   1   5        204.10        206.68         6.57 o                         
   5   1   5         18.08         18.65         1.55 o                         
  -3   2   5         60.61         54.65         2.22 o                         
  -2   2   5       1425.46       1581.34        14.02 o                         
  -1   2   5       1129.43       1060.30        13.27 o                         
   0   2   5         40.43         40.38         2.16 o                         
   1   2   5        149.66        131.48         2.93 o                         
   2   2   5        502.76        525.63         6.72 o                         
   3   2   5         94.01         95.35         2.87 o                         
   4   2   5        116.89        117.41         2.97 o                         
   5   2   5          9.95          9.26         1.63 o                         
  -5   3   5        158.35        181.45         4.42 o                         
  -3   3   5        182.48        183.68         4.73 o                         
  -2   3   5        317.17        357.12         8.15 o                         
  -1   3   5        132.39        116.14         3.03 o                         
   0   3   5         32.06         34.24         2.75 o                         
   1   3   5         86.50         86.48         3.50 o                         
   2   3   5         28.79         25.45         1.88 o                         
   3   3   5        216.15        199.24         4.11 o                         
   4   3   5         68.31         71.29         2.10 o                         
   5   3   5         18.25         18.77         1.72 o                         
  -5   4   5        164.13        185.93         5.36 o                         
  -4   4   5         50.50         45.65         3.73 o                         
  -3   4   5        305.82        320.31         4.34 o                         
  -2   4   5         63.39         79.16         2.23 o                         
  -1   4   5        139.84        139.98         3.18 o                         
   0   4   5        138.11        138.24         3.57 o                         
   1   4   5        239.23        246.72         5.04 o                         
   2   4   5        143.44        154.74         4.38 o                         
   3   4   5        150.34        161.86         4.37 o                         
   4   4   5          2.67          1.20         1.45 o                         
   5   4   5          9.60         10.52         1.39 o                         
  -5   5   5          0.99          3.30         2.25 o                         
  -4   5   5         19.65         14.59         3.08 o                         
  -3   5   5         10.13         10.19         1.23 o                         
  -2   5   5         30.82         33.92         2.17 o                         
  -1   5   5         74.50         70.85         3.18 o                         
   0   5   5        112.35        116.77         3.60 o                         
   1   5   5         48.41         49.48         2.87 o                         
   2   5   5        100.44        109.33         4.17 o                         
   3   5   5         93.22        100.13         4.43 o                         
   4   5   5          3.39          5.49         1.95 o                         
   5   5   5          2.76          3.23         1.52 o                         
  -5   6   5          3.60          3.88         2.73 o                         
  -4   6   5         55.10         53.83         4.99 o                         
  -3   6   5        149.44        143.50         6.03 o                         
  -2   6   5        180.91        162.58         4.42 o                         
  -1   6   5        118.84        125.86         4.46 o                         
   0   6   5        349.34        360.66         9.15 o                         
   1   6   5         72.79         85.14         3.83 o                         
   2   6   5          2.20          2.63         1.91 o                         
   3   6   5         47.00         46.40         3.19 o                         
   4   6   5          1.17          0.64         2.18 o                         
  -5   7   5         27.40         32.72         4.42 o                         
  -4   7   5         10.00          7.92         3.45 o                         
  -3   7   5         20.82         18.04         2.48 o                         
  -2   7   5         32.00         30.14         2.60 o                         
  -1   7   5         28.47         20.61         3.04 o                         
   0   7   5         61.97         60.21         3.89 o                         
   1   7   5         13.41         16.82         2.97 o                         
   2   7   5          8.30          9.65         2.36 o                         
   3   7   5         11.49         12.59         2.64 o                         
   4   7   5          1.48          2.55         2.44 o                         
  -5   8   5          8.42          7.66         3.73 o                         
  -4   8   5         15.87         16.35         4.37 o                         
  -3   8   5         36.53         36.92         3.03 o                         
  -2   8   5         66.54         67.02         4.48 o                         
  -1   8   5         47.79         47.09         3.61 o                         
   0   8   5          3.02          5.35         3.08 o                         
   1   8   5          0.12          0.19         2.61 o                         
   2   8   5         33.96         40.55         3.24 o                         
   3   8   5          5.76          4.13         2.49 o                         
  -4   9   5          4.99          3.32         4.94 o                         
  -3   9   5         29.60         26.08         3.13 o                         
  -2   9   5          3.67         -0.24         2.56 o                         
  -1   9   5         42.31         51.21         6.43 o                         
   0   9   5         12.15         11.67         3.18 o                         
   1   9   5         26.13         33.30         3.58 o                         
   2   9   5          5.58          5.05         2.54 o                         
  -3  10   5          0.95          1.09         5.34 o                         
  -2  10   5          1.20          4.13         3.08 o                         
  -1  10   5          0.12         -0.15         3.47 o                         
   0  10   5          2.18          8.07         4.29 o                         
   1  10   5          8.20          9.10         3.14 o                         
  -2 -10   6          8.22          8.80         3.79 o                         
  -1 -10   6          7.37          8.45         2.25 o                         
   0 -10   6          1.63          1.18         2.38 o                         
   1 -10   6          1.71          2.84         2.45 o                         
   2 -10   6          4.85          6.09         3.24 o                         
  -3  -9   6          3.92          4.65         2.48 o                         
  -2  -9   6          5.63          3.77         3.08 o                         
  -1  -9   6         10.77         10.21         2.12 o                         
   0  -9   6         16.82         20.25         3.02 o                         
   1  -9   6          9.82         14.05         2.80 o                         
   2  -9   6         17.75         24.96         4.74 o                         
   3  -9   6          4.83          6.97         3.23 o                         
  -3  -8   6          2.83          3.64         2.05 o                         
  -2  -8   6         12.67         11.59         2.91 o                         
  -1  -8   6          3.90          3.83         1.86 o                         
   0  -8   6         40.72         36.75         2.79 o                         
   1  -8   6         59.46         56.98         3.74 o                         
   2  -8   6          4.70          9.81         3.09 o                         
   3  -8   6         12.56         15.37         3.27 o                         
   4  -8   6          5.91          6.75         2.99 o                         
  -4  -7   6         24.89         16.29         2.73 o                         
  -3  -7   6         15.53         14.12         1.99 o                         
  -2  -7   6         67.13         73.68         4.68 o                         
  -1  -7   6         28.50         26.23         1.91 o                         
   0  -7   6         25.90         26.01         2.84 o                         
   1  -7   6         27.95         28.03         2.89 o                         
   2  -7   6          2.38         -1.43         2.54 o                         
   3  -7   6          4.65          7.37         2.99 o                         
   4  -7   6         23.98         28.31         3.48 o                         
  -4  -6   6         15.70         12.24         2.02 o                         
  -3  -6   6          2.12          2.99         2.33 o                         
  -2  -6   6         79.99         71.83         3.10 o                         
  -1  -6   6         52.43         51.68         2.10 o                         
   0  -6   6        152.86        144.10         4.84 o                         
   1  -6   6        129.20        132.89         6.12 o                         
   2  -6   6         56.79         60.01         4.00 o                         
   3  -6   6         32.09         34.27         2.94 o                         
   4  -6   6         12.98         12.23         2.98 o                         
   5  -6   6          7.07          7.49         2.97 o                         
  -3  -5   6         27.25         22.81         2.57 o                         
  -2  -5   6         53.88         50.76         2.34 o                         
  -1  -5   6        503.99        473.53        20.06 o                         
   0  -5   6        322.25        305.24         6.45 o                         
   1  -5   6        628.95        631.86         8.98 o                         
   2  -5   6         82.46         95.85         4.37 o                         
   3  -5   6         26.88         26.87         2.69 o                         
   4  -5   6         13.48         15.58         2.83 o                         
   5  -5   6          1.97          0.67         2.48 o                         
  -3  -4   6        143.93        144.36         3.77 o                         
  -2  -4   6        229.39        225.24         6.40 o                         
  -1  -4   6        152.74        151.23         4.14 o                         
   0  -4   6        278.09        257.52         6.27 o                         
   1  -4   6         40.16         32.80         2.42 o                         
   2  -4   6        130.52        143.31         4.24 o                         
   3  -4   6         28.50         30.31         2.81 o                         
   4  -4   6         70.47         78.03         3.97 o                         
   5  -4   6          6.77          7.75         2.46 o                         
  -2  -3   6        292.53        332.87         6.49 o                         
  -1  -3   6        186.85        196.15         4.57 o                         
   0  -3   6        298.12        312.29         6.28 o                         
   1  -3   6         82.11         77.34         2.68 o                         
   2  -3   6         49.92         43.57         2.61 o                         
   3  -3   6         14.03         14.07         1.24 o                         
   4  -3   6         54.40         52.90         2.21 o                         
   5  -3   6         31.24         38.00         1.93 o                         
  -1  -2   6         63.78         70.18         3.77 o                         
   0  -2   6        850.89        820.51         7.49 o                         
   1  -2   6        614.02        672.80         9.93 o                         
   2  -2   6        482.85        466.75         7.57 o                         
   3  -2   6        227.59        218.50         3.68 o                         
   4  -2   6         41.87         42.58         1.85 o                         
   5  -2   6         26.94         30.54         1.59 o                         
  -1  -1   6        163.68        152.70         3.16 o                         
   0  -1   6        373.31        517.98         7.82 o                         
   1  -1   6        324.23        324.60         6.89 o                         
   2  -1   6        142.86        125.70         3.21 o                         
   3  -1   6         47.87         48.09         2.29 o                         
   4  -1   6         61.20         56.25         1.68 o                         
   5  -1   6         18.81         18.28         1.32 o                         
  -2   0   6         42.55         33.06         2.42 o                         
  -1   0   6        158.39        158.01         2.42 o                         
   0   0   6        872.18       1054.87         9.61 o                         
   1   0   6        393.03        371.44         6.76 o                         
   2   0   6        453.63        457.32         8.05 o                         
   3   0   6        135.01        137.86         3.26 o                         
   4   0   6         17.83         14.49         1.23 o                         
   5   0   6          8.10          8.14         1.45 o                         
  -4   1   6        340.59        353.75         3.85 o                         
  -1   1   6        405.17        522.71         8.16 o                         
   0   1   6         15.10         14.67         2.41 o                         
   1   1   6         46.05         47.23         3.52 o                         
   2   1   6         10.88         10.15         1.64 o                         
   3   1   6        167.86        175.96         3.71 o                         
   4   1   6        244.75        237.01         5.27 o                         
   5   1   6          0.71          0.86         1.21 o                         
  -3   2   6        686.98        798.26         9.37 o                         
  -2   2   6        806.31        873.08        11.79 o                         
  -1   2   6         57.52         51.20         4.58 o                         
   0   2   6         32.50         32.23         3.48 o                         
   1   2   6        763.85        869.31         9.75 o                         
   2   2   6          1.73          3.38         1.61 o                         
   3   2   6        116.75        117.64         3.31 o                         
   4   2   6         13.59         14.16         1.46 o                         
   5   2   6          4.13          3.75         1.50 o                         
  -5   3   6         77.49         77.31         3.82 o                         
  -3   3   6         23.53         22.77         2.53 o                         
  -2   3   6       1014.02       1072.79        14.67 o                         
  -1   3   6        305.70        326.83         7.53 o                         
   0   3   6         85.36         79.24         3.14 o                         
   1   3   6        154.30        149.33         3.90 o                         
   2   3   6         25.71         23.38         2.10 o                         
   3   3   6          8.07          8.89         1.58 o                         
   4   3   6          6.43          4.07         1.12 o                         
   5   3   6          0.42         -0.92         1.39 o                         
  -5   4   6          2.39          2.47         2.08 o                         
  -4   4   6        202.68        164.95         6.53 o                         
  -3   4   6        205.38        212.26         4.22 o                         
  -2   4   6        200.94        211.92         5.03 o                         
  -1   4   6        157.85        157.86         5.12 o                         
   0   4   6        186.03        192.25         6.03 o                         
   1   4   6        128.97        129.89         4.47 o                         
   2   4   6          2.63          0.71         1.72 o                         
   3   4   6         22.95         21.34         2.02 o                         
   4   4   6         11.95          9.22         1.69 o                         
   5   4   6          1.74          1.44         1.90 o                         
  -6   5   6          6.43          5.39         1.50 o                         
  -5   5   6          4.08          4.55         2.62 o                         
  -4   5   6         91.11         92.78         5.75 o                         
  -3   5   6         79.41         71.01         2.25 o                         
  -2   5   6         24.35         22.24         1.71 o                         
  -1   5   6        155.15        172.72         4.80 o                         
   0   5   6         74.89         80.28         3.31 o                         
   1   5   6         75.70         82.38         3.54 o                         
   2   5   6         90.02        110.06         4.26 o                         
   3   5   6         46.52         45.19         3.03 o                         
   4   5   6          2.28          2.33         2.00 o                         
  -5   6   6          4.85          2.95         2.77 o                         
  -4   6   6         15.01          9.44         3.48 o                         
  -3   6   6        154.49        140.19         3.29 o                         
  -2   6   6         49.51         48.51         2.45 o                         
  -1   6   6         37.49         38.82         2.53 o                         
   0   6   6         63.33         66.57         3.41 o                         
   1   6   6         38.63         42.72         3.07 o                         
   2   6   6         11.35         12.37         2.73 o                         
   3   6   6          1.79          2.77         2.28 o                         
   4   6   6          0.50          1.85         2.05 o                         
  -5   7   6          1.82          2.85         3.28 o                         
  -4   7   6         39.42         35.70         4.37 o                         
  -3   7   6         34.27         36.80         2.33 o                         
  -2   7   6          7.40          9.27         2.11 o                         
  -1   7   6        132.23        154.35         6.81 o                         
   0   7   6         20.61         26.38         2.60 o                         
   1   7   6         18.92         19.26         2.68 o                         
   2   7   6         23.87         32.87         3.00 o                         
   3   7   6         10.57         13.88         2.89 o                         
  -4   8   6          1.67          2.43         1.81 o                         
  -3   8   6          3.11          3.47         2.21 o                         
  -2   8   6         45.49         51.56         4.13 o                         
  -1   8   6         50.06         53.91         3.71 o                         
   0   8   6         63.21         67.24         5.96 o                         
   1   8   6         11.63         12.44         2.67 o                         
   2   8   6         19.06         25.88         3.04 o                         
   3   8   6          5.95          6.66         2.82 o                         
  -4   9   6          2.05          1.99         2.19 o                         
  -3   9   6          4.78          3.46         2.54 o                         
  -2   9   6          8.13          7.32         4.27 o                         
  -1   9   6         22.30         21.52         3.22 o                         
   0   9   6          7.57          8.83         2.96 o                         
   1   9   6          3.29          2.74         2.60 o                         
   2   9   6          6.76         12.00         3.01 o                         
  -2  10   6          0.90          0.86         3.46 o                         
  -1  10   6          2.19         -0.91         2.77 o                         
   0  10   6          0.29         -3.07         3.07 o                         
  -1 -10   7          0.92          1.48         1.63 o                         
   0 -10   7          0.82          0.55         2.27 o                         
   1 -10   7         10.52         13.40         3.00 o                         
   2 -10   7          1.22         -0.56         3.08 o                         
  -3  -9   7          2.39          3.53         2.06 o                         
  -2  -9   7          2.03          1.29         2.21 o                         
  -1  -9   7          2.69          1.34         1.51 o                         
   0  -9   7          1.95          2.28         1.98 o                         
   1  -9   7         17.26         18.21         2.96 o                         
   2  -9   7          6.68          5.20         2.83 o                         
   3  -9   7          2.41          5.43         3.30 o                         
  -3  -8   7          2.93          3.26         1.50 o                         
  -2  -8   7        111.34        114.21         4.68 o                         
  -1  -8   7         27.64         26.61         2.26 o                         
   0  -8   7         51.38         54.47         3.81 o                         
   1  -8   7         47.03         49.22         3.68 o                         
   2  -8   7         30.99         30.47         3.60 o                         
   3  -8   7          4.24         -0.16         3.39 o                         
   4  -8   7          3.51          2.79         2.94 o                         
  -4  -7   7         34.85         34.55         3.20 o                         
  -3  -7   7         19.80         17.53         1.43 o                         
  -2  -7   7         15.44         10.80         2.03 o                         
  -1  -7   7         26.72         29.79         3.07 o                         
   0  -7   7         55.62         46.40         2.79 o                         
   1  -7   7         27.82         27.12         2.73 o                         
   2  -7   7          1.56          0.75         2.19 o                         
   3  -7   7         14.56         16.67         2.75 o                         
   4  -7   7          1.45         -0.96         2.43 o                         
  -4  -6   7          7.54          6.91         1.73 o                         
  -3  -6   7         96.75         94.32         4.95 o                         
  -2  -6   7        185.45        167.77         6.16 o                         
  -1  -6   7        167.31        161.05        17.52 o                         
   0  -6   7        259.50        231.59        12.23 o                         
   1  -6   7        224.77        248.17         6.27 o                         
   2  -6   7         92.79         95.26         4.60 o                         
   3  -6   7         25.71         29.34         3.52 o                         
   4  -6   7         20.22         29.55         3.40 o                         
  -3  -5   7         27.91         29.86         2.88 o                         
  -2  -5   7         35.16         33.15         2.06 o                         
  -1  -5   7        129.90        134.89         4.53 o                         
   0  -5   7          3.09          6.53         1.73 o                         
   1  -5   7        266.69        266.46         7.83 o                         
   2  -5   7        356.58        367.99         6.95 o                         
   3  -5   7        211.45        226.17         7.02 o                         
   4  -5   7         17.52         16.01         3.46 o                         
   5  -5   7         14.84         14.24         2.64 o                         
  -3  -4   7         94.32         90.29         3.27 o                         
  -2  -4   7         66.72         67.98         3.95 o                         
  -1  -4   7        243.16        244.30         5.35 o                         
   0  -4   7        443.94        467.12         8.51 o                         
   1  -4   7         27.92         22.69         2.34 o                         
   2  -4   7        366.63        382.85         6.78 o                         
   3  -4   7          2.01          3.10         2.14 o                         
   4  -4   7         88.24        105.03         4.62 o                         
   5  -4   7         12.97         14.23         2.56 o                         
  -2  -3   7         45.82         47.42         3.11 o                         
  -1  -3   7         20.02         18.86         3.01 o                         
   0  -3   7         82.27         86.28         3.68 o                         
   1  -3   7        226.35        241.94         5.43 o                         
   2  -3   7        337.64        348.94         8.61 o                         
   3  -3   7        186.02        184.04         3.54 o                         
   4  -3   7         10.09         11.04         1.58 o                         
   5  -3   7         19.45         19.70         1.65 o                         
  -1  -2   7         22.16         25.87         3.02 o                         
   0  -2   7        217.06        275.24        12.79 o                         
   1  -2   7         99.59         87.29         3.07 o                         
   2  -2   7        253.49        264.05         6.23 o                         
   3  -2   7         12.17         10.60         1.55 o                         
   4  -2   7         12.92         12.96         1.54 o                         
   5  -2   7         12.76         12.50         1.37 o                         
  -1  -1   7         68.62         74.19         4.28 o                         
   0  -1   7       1683.26       2127.65        27.82 o                         
   1  -1   7        495.34        526.84         6.97 o                         
   2  -1   7         73.85         78.94         3.53 o                         
   3  -1   7        235.04        243.55         5.48 o                         
   4  -1   7         39.41         38.38         2.28 o                         
   5  -1   7         14.52         14.94         1.74 o                         
  -2   0   7        816.08        828.65         6.41 o                         
  -1   0   7         84.29        102.79         2.62 o                         
   0   0   7         74.69         74.65         3.23 o                         
   1   0   7        159.24        182.74         4.59 o                         
   2   0   7        175.52        168.36         4.31 o                         
   3   0   7         32.10         34.90         2.50 o                         
   4   0   7          0.90          0.56         1.05 o                         
   5   0   7         11.74         11.69         2.17 o                         
  -4   1   7        306.25        315.51         5.59 o                         
  -2   1   7         49.63         47.12         2.08 o                         
  -1   1   7        604.05        678.12        10.25 o                         
   0   1   7        381.79        465.12        10.53 o                         
   1   1   7        474.06        513.72         7.32 o                         
   2   1   7        153.89        163.31         5.92 o                         
   3   1   7        245.38        266.39         5.48 o                         
   4   1   7         27.75         26.29         1.73 o                         
   5   1   7          4.17          5.26         1.29 o                         
  -4   2   7          7.42         13.72         1.60 o                         
  -3   2   7        275.43        297.69         6.80 o                         
  -2   2   7         17.71         16.20         2.82 o                         
  -1   2   7        485.63        505.10        34.24 o                         
   0   2   7        118.19        122.27         4.44 o                         
   1   2   7        165.42        167.37         5.46 o                         
   2   2   7         36.34         37.96         3.03 o                         
   3   2   7        120.69        125.91         4.41 o                         
   4   2   7         57.07         53.03         2.41 o                         
   5   2   7         10.63          9.49         1.57 o                         
  -6   3   7         10.71         11.63         1.96 o                         
  -4   3   7         17.46         19.73         1.93 o                         
  -3   3   7        193.17        179.25         5.99 o                         
  -2   3   7        209.70        242.62         7.78 o                         
  -1   3   7       1256.91       1239.42        18.31 o                         
   0   3   7         48.71         61.28         2.61 o                         
   1   3   7         20.91         16.14         2.19 o                         
   2   3   7         86.89         89.98         3.20 o                         
   3   3   7         40.12         40.81         2.18 o                         
   4   3   7         26.65         29.87         2.40 o                         
   5   3   7          7.45          8.31         1.72 o                         
  -6   4   7          2.39          2.81         1.73 o                         
  -5   4   7          1.21          2.87         2.32 o                         
  -4   4   7         24.63         21.59         2.10 o                         
  -3   4   7         58.73         59.41         2.76 o                         
  -2   4   7          7.95          8.69         2.03 o                         
  -1   4   7        392.78        398.99         7.57 o                         
   0   4   7         78.75         86.60         3.67 o                         
   1   4   7         50.36         53.43         3.43 o                         
   2   4   7         19.70         23.27         2.25 o                         
   3   4   7          3.38          1.10         1.54 o                         
   4   4   7          2.97          3.46         1.87 o                         
  -6   5   7         17.86         15.81         2.56 o                         
  -5   5   7         31.30         36.76         4.10 o                         
  -4   5   7         34.95         37.39         2.59 o                         
  -3   5   7        105.40         99.80         3.73 o                         
  -2   5   7         36.01         40.65         2.10 o                         
  -1   5   7         74.55         83.98         3.08 o                         
   0   5   7        112.82        128.27         4.09 o                         
   1   5   7         36.63         32.31         2.69 o                         
   2   5   7          4.10          3.13         2.06 o                         
   3   5   7         73.76         76.70         3.64 o                         
   4   5   7          4.61          3.17         2.30 o                         
  -5   6   7          3.35          5.51         3.03 o                         
  -4   6   7         41.55         44.08         3.01 o                         
  -3   6   7        145.77        133.72         3.39 o                         
  -2   6   7         34.89         33.77         2.22 o                         
  -1   6   7         44.34         48.86         2.87 o                         
   0   6   7          8.93         11.61         2.27 o                         
   1   6   7         65.05         74.97         3.74 o                         
   2   6   7         77.47         87.50         4.30 o                         
   3   6   7          7.56          7.73         2.46 o                         
   4   6   7          4.38          7.31         2.80 o                         
  -5   7   7          5.44          8.14         3.91 o                         
  -4   7   7         15.92         14.38         1.89 o                         
  -3   7   7         29.98         30.13         2.14 o                         
  -2   7   7         35.24         32.72         2.39 o                         
  -1   7   7         29.80         30.14         2.70 o                         
   0   7   7          1.19          1.40         2.11 o                         
   1   7   7          0.38         -0.30         2.06 o                         
   2   7   7          0.76          3.61         2.54 o                         
   3   7   7          4.44          2.68         2.36 o                         
  -4   8   7          1.62          1.69         1.23 o                         
  -3   8   7         10.85         11.93         1.99 o                         
  -2   8   7         13.07         13.70         2.15 o                         
  -1   8   7         28.11         33.33         2.87 o                         
   0   8   7         96.29        105.96         5.20 o                         
   1   8   7          6.90          7.59         2.55 o                         
   2   8   7          4.41          2.28         2.46 o                         
  -3   9   7          0.95          0.81         2.18 o                         
  -2   9   7         10.54          8.78         2.19 o                         
  -1   9   7          5.52          4.46         2.13 o                         
   0   9   7          5.00          3.19         2.39 o                         
   1   9   7          0.79          1.47         2.86 o                         
  -2  10   7          5.34          3.96         2.45 o                         
  -1  10   7          6.53          7.96         2.69 o                         
   0  10   7          1.39          1.03         2.70 o                         
  -1 -10   8          6.16          5.83         2.94 o                         
   0 -10   8          1.57          2.28         2.18 o                         
   1 -10   8          1.40          1.11         2.44 o                         
  -2  -9   8          2.39          1.95         2.27 o                         
  -1  -9   8         31.93         34.28         3.78 o                         
   0  -9   8          1.37          2.24         2.06 o                         
   1  -9   8         11.19         11.45         2.90 o                         
   2  -9   8         16.41         18.56         3.44 o                         
  -3  -8   8          2.21          1.36         1.82 o                         
  -2  -8   8          2.02          4.63         2.15 o                         
  -1  -8   8          7.59          6.68         3.59 o                         
   0  -8   8          7.37          8.67         2.24 o                         
   1  -8   8         22.20         23.32         2.84 o                         
   2  -8   8         28.34         32.14         3.60 o                         
   3  -8   8         14.41         18.31         3.19 o                         
  -4  -7   8         10.42         11.32         2.27 o                         
  -3  -7   8         42.76         31.24         3.74 o                         
  -2  -7   8         20.43         15.97         2.11 o                         
  -1  -7   8          8.81          8.17         2.49 o                         
   0  -7   8         33.36         28.93         2.66 o                         
   1  -7   8          0.80          0.20         1.88 o                         
   2  -7   8         30.36         29.93         3.21 o                         
   3  -7   8         18.47         18.59         3.03 o                         
   4  -7   8          7.84          9.70         3.20 o                         
  -4  -6   8         14.98         14.76         1.73 o                         
  -3  -6   8         25.33         25.54         3.03 o                         
  -2  -6   8         30.97         29.96         2.35 o                         
  -1  -6   8         11.79         10.84         2.24 o                         
   0  -6   8        150.01        155.44         6.02 o                         
   1  -6   8         61.29         62.73         3.55 o                         
   2  -6   8          4.51          5.93         2.14 o                         
   3  -6   8          1.87          3.14         2.27 o                         
   4  -6   8         12.73         14.98         3.25 o                         
  -3  -5   8         40.60         35.99         3.08 o                         
  -2  -5   8         85.36         83.24         5.17 o                         
  -1  -5   8         10.17         11.65         2.15 o                         
   0  -5   8        274.27        283.83         8.88 o                         
   1  -5   8         40.12         43.59         3.02 o                         
   2  -5   8         21.98         24.65         2.90 o                         
   3  -5   8         54.76         62.57         3.72 o                         
   4  -5   8         12.03         12.50         2.75 o                         
  -3  -4   8         30.69         30.47         2.48 o                         
  -2  -4   8        103.37         92.86         4.85 o                         
  -1  -4   8        259.14        240.64         6.72 o                         
   0  -4   8         45.47         46.52         3.43 o                         
   1  -4   8         97.33         82.70         4.64 o                         
   2  -4   8         32.63         36.46         2.76 o                         
   3  -4   8         64.20         65.28         3.57 o                         
   4  -4   8         10.01          8.82         2.29 o                         
   5  -4   8          5.34          7.31         2.37 o                         
  -2  -3   8         90.09         92.53         4.42 o                         
  -1  -3   8        227.60        234.21         7.79 o                         
   0  -3   8         67.19         75.32         3.05 o                         
   1  -3   8        113.40        145.79         4.57 o                         
   2  -3   8         34.77         30.97         3.82 o                         
   3  -3   8        181.59        205.48         4.92 o                         
   4  -3   8          9.68          8.82         1.58 o                         
   5  -3   8          0.84          0.68         1.39 o                         
  -1  -2   8         48.31         51.76         2.61 o                         
   0  -2   8        368.70        383.91        38.61 o                         
   1  -2   8          9.61          7.95         1.87 o                         
   2  -2   8        207.35        222.41         4.65 o                         
   3  -2   8         92.06         94.73         3.51 o                         
   4  -2   8         68.83         70.54         2.73 o                         
   5  -2   8          3.46          1.97         0.95 o                         
  -2  -1   8        130.57        125.14         2.48 o                         
  -1  -1   8         75.62         71.63         4.05 o                         
   0  -1   8         17.97         11.70         2.36 o                         
   1  -1   8        214.53        229.98         4.60 o                         
   2  -1   8        131.82        126.10         3.97 o                         
   3  -1   8          1.54          2.71         1.94 o                         
   4  -1   8        160.20        164.58         4.68 o                         
   5  -1   8          0.50         -0.52         1.74 o                         
  -3   0   8        170.46        171.23         4.24 o                         
  -2   0   8         24.86         20.19         1.74 o                         
  -1   0   8        264.90        277.19         4.06 o                         
   0   0   8        512.65        646.78         8.79 o                         
   1   0   8         11.01         12.05         2.06 o                         
   2   0   8        153.00        160.30         4.45 o                         
   3   0   8        217.54        218.19         5.54 o                         
   4   0   8         18.20         19.58         2.01 o                         
   5   0   8          2.86          4.47         2.18 o                         
  -4   1   8         37.86         42.38         2.97 o                         
  -2   1   8        275.50        313.29         5.75 o                         
  -1   1   8         47.09         54.37         3.92 o                         
   0   1   8        168.99        211.17         4.55 o                         
   1   1   8        308.52        314.70         6.11 o                         
   2   1   8         62.15         57.40         3.03 o                         
   3   1   8         61.27         64.58         3.02 o                         
   4   1   8         17.26         18.62         2.11 o                         
   5   1   8          3.03          4.52         1.28 o                         
  -4   2   8         43.49         46.44         3.00 o                         
  -3   2   8         20.75         23.93         2.76 o                         
  -2   2   8         33.50         25.64         3.36 o                         
  -1   2   8        101.73        124.51        11.43 o                         
   0   2   8        117.46        140.32         5.40 o                         
   1   2   8         90.30         89.79         3.62 o                         
   2   2   8         52.36         57.40         3.02 o                         
   3   2   8         35.70         36.72         2.85 o                         
   4   2   8         16.81         16.35         2.13 o                         
   5   2   8          9.85         13.31         1.69 o                         
  -4   3   8         68.53         69.13         3.59 o                         
  -3   3   8         79.61         86.42         4.83 o                         
  -2   3   8         79.05         86.48         5.33 o                         
  -1   3   8         23.90         23.68         3.69 o                         
   0   3   8          7.66          8.17         2.37 o                         
   1   3   8         45.47         48.78         3.64 o                         
   2   3   8         34.01         34.06         2.72 o                         
   3   3   8         29.37         26.70         2.73 o                         
   4   3   8         19.40         20.84         2.23 o                         
  -6   4   8          0.57          0.71         2.16 o                         
  -4   4   8         57.93         64.11         3.95 o                         
  -3   4   8          0.40          1.86         2.69 o                         
  -2   4   8        201.25        200.48         8.34 o                         
  -1   4   8          9.63         11.26         2.30 o                         
   0   4   8         10.23          9.43         2.51 o                         
   1   4   8         90.55         90.57         4.31 o                         
   2   4   8         34.40         33.76         3.13 o                         
   3   4   8         35.09         35.74         2.76 o                         
   4   4   8          4.67          5.44         2.09 o                         
  -5   5   8          0.17         -1.14         2.45 o                         
  -4   5   8         13.34         15.29         1.59 o                         
  -3   5   8          3.37          3.81         1.87 o                         
  -2   5   8         16.71         16.34         2.82 o                         
  -1   5   8          2.44          2.11         1.70 o                         
   0   5   8         47.54         47.75         3.37 o                         
   1   5   8         34.16         42.02         3.12 o                         
   2   5   8          6.60         10.65         2.74 o                         
   3   5   8         12.51         15.69         2.29 o                         
   4   5   8          6.07          8.24         2.30 o                         
  -5   6   8         20.49         21.13         4.39 o                         
  -4   6   8         63.35         67.54         3.21 o                         
  -3   6   8         14.85         13.76         2.04 o                         
  -2   6   8         17.46         13.82         1.78 o                         
  -1   6   8         18.74         16.06         2.12 o                         
   0   6   8        214.46        219.61         5.58 o                         
   1   6   8         67.19         68.76         3.67 o                         
   2   6   8         12.49         16.28         2.73 o                         
   3   6   8          0.40         -0.23         2.23 o                         
  -5   7   8          1.55         -0.19         3.85 o                         
  -4   7   8          4.57          4.44         1.83 o                         
  -3   7   8         19.95         14.71         1.67 o                         
  -2   7   8         58.91         56.32         3.28 o                         
  -1   7   8         41.40         46.91         2.97 o                         
   0   7   8         22.94         27.64         2.93 o                         
   1   7   8         24.07         25.67         3.07 o                         
   2   7   8         11.95         13.09         2.98 o                         
   3   7   8          2.93         -0.24         2.58 o                         
  -4   8   8          0.40         -0.60         1.83 o                         
  -3   8   8         14.58         12.35         1.93 o                         
  -2   8   8          2.64          3.14         1.92 o                         
  -1   8   8         23.21         18.70         2.57 o                         
   0   8   8          9.03         10.18         2.79 o                         
   1   8   8          9.96         13.04         2.96 o                         
   2   8   8          1.97          1.20         2.67 o                         
  -3   9   8          0.99          2.77         2.09 o                         
  -2   9   8          1.89          4.50         2.27 o                         
  -1   9   8         13.32         14.73         2.85 o                         
   0   9   8          6.94          9.92         2.79 o                         
   1   9   8          1.26          3.37         2.75 o                         
  -2  -9   9          5.74          7.82         2.39 o                         
  -1  -9   9          3.66          7.77         2.77 o                         
   0  -9   9          5.45          5.19         2.08 o                         
   1  -9   9          3.39          6.81         2.42 o                         
   2  -9   9          8.35         11.30         3.18 o                         
  -3  -8   9          3.56          4.22         3.44 o                         
  -2  -8   9         45.91         47.03         3.34 o                         
  -1  -8   9         10.79         11.69         2.67 o                         
   0  -8   9         27.25         25.79         3.89 o                         
   1  -8   9          4.13          4.58         2.14 o                         
   2  -8   9          0.69          1.20         2.61 o                         
   3  -8   9          0.03         -0.29         2.58 o                         
  -4  -7   9         10.72         11.29         2.17 o                         
  -3  -7   9          8.52          6.22         2.90 o                         
  -2  -7   9         37.42         39.80         2.84 o                         
  -1  -7   9          9.26          6.88         2.27 o                         
   0  -7   9         22.87         19.30         3.07 o                         
   1  -7   9         40.02         38.29         3.10 o                         
   2  -7   9         24.21         25.23         2.85 o                         
   3  -7   9          9.40         11.79         2.72 o                         
  -3  -6   9         28.65         28.10         3.16 o                         
  -2  -6   9         97.44         91.66         5.97 o                         
  -1  -6   9         65.56         62.67         3.85 o                         
   0  -6   9         58.89         48.34         3.72 o                         
   1  -6   9          1.77          2.83         1.70 o                         
   2  -6   9          2.46          3.12         2.01 o                         
   3  -6   9          0.15         -1.22         2.16 o                         
   4  -6   9          7.65          5.90         2.74 o                         
  -3  -5   9        236.47        241.24         6.72 o                         
  -2  -5   9         14.63         14.18         3.10 o                         
  -1  -5   9         19.61         13.84         2.12 o                         
   0  -5   9        109.64        112.30         5.05 o                         
   1  -5   9         77.33         83.22         4.20 o                         
   2  -5   9          7.17          7.56         2.07 o                         
   3  -5   9         22.83         30.41         3.01 o                         
   4  -5   9          7.03          7.18         2.59 o                         
  -2  -4   9         15.79         18.37         2.85 o                         
  -1  -4   9        397.04        383.17        11.02 o                         
   0  -4   9          3.51          3.47         2.10 o                         
   1  -4   9         45.36         51.75         3.34 o                         
   2  -4   9        110.69        121.77         5.01 o                         
   3  -4   9         72.14         72.54         2.29 o                         
   4  -4   9          1.79          4.53         2.26 o                         
  -2  -3   9         56.37         54.10         3.97 o                         
  -1  -3   9          1.76          1.14         2.56 o                         
   0  -3   9        213.49        210.23        13.32 o                         
   1  -3   9        112.00        122.06         4.38 o                         
   2  -3   9          4.63          6.56         2.37 o                         
   3  -3   9         35.20         34.20         2.89 o                         
   4  -3   9         11.56         14.11         1.93 o                         
   5  -3   9          1.24          0.81         1.41 o                         
  -1  -2   9        239.11        240.17         7.03 o                         
   0  -2   9         97.42        107.28         3.77 o                         
   1  -2   9        137.25        136.26         6.50 o                         
   2  -2   9         83.20         91.68         3.78 o                         
   3  -2   9         15.55         13.26         2.44 o                         
   4  -2   9         15.09         16.03         2.23 o                         
   5  -2   9         14.86         17.89         2.14 o                         
  -2  -1   9        119.91        127.89         2.48 o                         
  -1  -1   9          1.42          1.17         1.51 o                         
   0  -1   9        218.35        249.99         5.15 o                         
   1  -1   9         95.86        119.87         4.35 o                         
   2  -1   9          0.95          1.62         1.96 o                         
   3  -1   9         56.16         65.76         3.05 o                         
   4  -1   9         81.72         82.69         3.74 o                         
   5  -1   9         13.19         15.89         2.36 o                         
  -3   0   9        182.62        155.78         4.83 o                         
  -2   0   9         95.32         94.47         3.11 o                         
  -1   0   9        147.77        153.26         3.45 o                         
   0   0   9        128.31        146.72         4.71 o                         
   1   0   9         14.95         19.86         3.07 o                         
   2   0   9        235.35        255.77         5.76 o                         
   3   0   9         19.83         20.39         2.57 o                         
   4   0   9         23.57         22.40         2.15 o                         
   5   0   9         14.14         17.13         2.56 o                         
  -5   1   9         69.17         85.79         3.27 o                         
  -4   1   9         28.59         28.63         1.91 o                         
  -2   1   9        214.00        243.18         5.90 o                         
  -1   1   9        308.84        338.99         8.70 o                         
   0   1   9        100.44         92.54         3.34 o                         
   1   1   9        192.39        196.73         5.24 o                         
   2   1   9         25.63         22.41         2.54 o                         
   3   1   9        139.92        152.79         4.46 o                         
   4   1   9         19.66         23.71         2.39 o                         
   5   1   9         15.18         16.78         1.54 o                         
  -4   2   9         68.53         73.53         4.06 o                         
  -3   2   9         18.55         18.03         2.87 o                         
  -2   2   9         57.10         59.15         4.45 o                         
  -1   2   9         23.40         24.48         3.26 o                         
   0   2   9          3.73          4.48         1.77 o                         
   1   2   9         17.21         16.41         2.33 o                         
   2   2   9         71.98         76.01         3.63 o                         
   3   2   9          4.79          6.95         2.23 o                         
   4   2   9         10.33         10.31         2.04 o                         
  -4   3   9         15.79         17.74         2.75 o                         
  -3   3   9         51.85         50.76         4.17 o                         
  -2   3   9         16.95         13.77         3.29 o                         
  -1   3   9        142.01        148.39        13.32 o                         
   0   3   9         39.74         38.69         3.48 o                         
   1   3   9        259.63        251.77         6.40 o                         
   2   3   9         33.84         33.90         2.69 o                         
   3   3   9          2.98          3.83         2.11 o                         
   4   3   9         10.82         11.51         2.05 o                         
  -4   4   9          0.41          1.36         2.05 o                         
  -3   4   9         35.80         34.70         4.23 o                         
  -2   4   9         19.76         18.14         3.51 o                         
  -1   4   9         22.26         13.46         2.54 o                         
   0   4   9         15.62         19.91         3.36 o                         
   1   4   9         60.99         64.50         3.51 o                         
   2   4   9         30.15         30.13         3.16 o                         
   3   4   9          2.61          2.87         2.10 o                         
   4   4   9         12.48         15.17         2.56 o                         
  -5   5   9          0.85          0.75         1.15 o                         
  -4   5   9         21.61         23.43         2.74 o                         
  -3   5   9        151.32        144.31         4.92 o                         
  -2   5   9         94.51         80.99         4.42 o                         
  -1   5   9          1.62          4.97         2.06 o                         
   0   5   9         50.32         62.75         3.90 o                         
   1   5   9         91.63         84.75         4.51 o                         
   2   5   9         11.47         16.79         2.60 o                         
   3   5   9          1.35          3.53         2.34 o                         
  -5   6   9         10.74         19.84         4.50 o                         
  -4   6   9          1.11          0.26         1.50 o                         
  -3   6   9         31.45         31.59         3.08 o                         
  -2   6   9         14.29         12.86         1.83 o                         
  -1   6   9         99.16         95.48         3.69 o                         
   0   6   9         62.97         71.04         3.65 o                         
   1   6   9         14.77         15.54         2.57 o                         
   2   6   9          3.05          3.53         2.44 o                         
   3   6   9          7.93         10.01         2.53 o                         
  -4   7   9         10.18         12.81         1.91 o                         
  -3   7   9         11.93          8.55         2.47 o                         
  -2   7   9         15.45         13.38         1.98 o                         
  -1   7   9          0.78          0.19         1.55 o                         
   0   7   9         39.79         40.14         3.21 o                         
   1   7   9         48.34         51.55         3.75 o                         
   2   7   9         16.41         22.41         3.24 o                         
  -4   8   9          1.49          0.69         2.04 o                         
  -3   8   9          5.24          6.03         1.81 o                         
  -2   8   9          3.86          6.10         2.01 o                         
  -1   8   9          5.71          6.80         2.14 o                         
   0   8   9          1.08          0.83         2.35 o                         
   1   8   9          6.99         10.43         2.84 o                         
  -2   9   9          4.43          1.92         2.05 o                         
  -1   9   9          7.64          6.79         2.60 o                         
   0   9   9          3.36          6.81         2.80 o                         
  -1  -9  10          2.12          2.75         2.79 o                         
   0  -9  10          6.14          7.10         2.99 o                         
   1  -9  10         17.12         15.58         2.85 o                         
  -3  -8  10          4.82          6.19         3.08 o                         
  -2  -8  10          0.51          0.93         1.93 o                         
  -1  -8  10          9.06          8.25         2.58 o                         
   0  -8  10         13.49         10.49         3.32 o                         
   1  -8  10          6.91          6.08         2.31 o                         
   2  -8  10         29.07         32.30         3.25 o                         
  -3  -7  10         16.18         15.05         3.30 o                         
  -2  -7  10          3.95          3.95         1.87 o                         
  -1  -7  10         11.61         12.78         2.64 o                         
   0  -7  10         11.44         15.49         2.93 o                         
   1  -7  10         34.91         41.33         4.42 o                         
   2  -7  10         52.40         58.12         3.76 o                         
   3  -7  10          3.10          4.51         2.70 o                         
  -3  -6  10          8.12          7.76         2.52 o                         
  -2  -6  10          3.39          4.54         2.90 o                         
  -1  -6  10          8.94          6.74         2.21 o                         
   0  -6  10          5.64          5.78         2.43 o                         
   1  -6  10          5.17          2.11         2.40 o                         
   2  -6  10          7.80          8.81         2.20 o                         
   3  -6  10         15.52         17.81         2.89 o                         
  -3  -5  10         21.37         20.24         2.65 o                         
  -2  -5  10          0.15          0.13         2.13 o                         
  -1  -5  10          0.55          0.34         2.85 o                         
   0  -5  10         17.50         18.07         2.97 o                         
   1  -5  10         13.52         15.44         2.56 o                         
   2  -5  10          4.15          3.24         2.97 o                         
   3  -5  10          8.86          5.34         3.74 o                         
   4  -5  10          1.15         -0.40         3.03 o                         
  -2  -4  10         14.39         15.99         2.90 o                         
  -1  -4  10         75.06         79.18         5.85 o                         
   0  -4  10          4.07          2.95         2.20 o                         
   1  -4  10        109.96        122.75         5.82 o                         
   2  -4  10         24.01         19.97         2.67 o                         
   3  -4  10         10.64         15.70         3.27 o                         
   4  -4  10          5.72          9.07         2.77 o                         
  -1  -3  10         56.61         56.19         3.28 o                         
   0  -3  10          0.50         -0.36         2.19 o                         
   1  -3  10         46.54         49.48         4.13 o                         
   2  -3  10         13.80         15.36         2.44 o                         
   3  -3  10         10.08         10.04         2.38 o                         
   4  -3  10          0.81         -0.61         1.57 o                         
  -2  -2  10         20.66         20.40         2.28 o                         
  -1  -2  10        382.18        341.22         8.77 o                         
   0  -2  10         20.52         21.57         2.15 o                         
   1  -2  10         56.65         65.21         3.60 o                         
   2  -2  10         22.33         27.13         2.71 o                         
   3  -2  10         24.13         24.39         2.77 o                         
   4  -2  10         13.11         11.34         1.99 o                         
  -2  -1  10        112.98        108.02         2.62 o                         
  -1  -1  10        112.83        114.54         6.90 o                         
   0  -1  10         18.73         18.98         2.17 o                         
   1  -1  10        155.16        179.58         6.67 o                         
   2  -1  10         80.12         87.37         5.28 o                         
   3  -1  10         18.36         19.35         2.56 o                         
   4  -1  10         49.96         54.96         3.82 o                         
  -6   0  10          1.04          1.14         1.40 o                         
  -3   0  10          4.36          3.54         1.06 o                         
  -2   0  10        150.62        152.99         6.98 o                         
  -1   0  10        442.39        466.41         6.93 o                         
   0   0  10         11.49          9.99         2.02 o                         
   1   0  10         36.86         31.43         3.30 o                         
   2   0  10        100.13        116.58         4.36 o                         
   3   0  10         22.53         23.22         2.69 o                         
   4   0  10         22.45         24.18         2.45 o                         
  -5   1  10          1.98          3.40         1.92 o                         
  -4   1  10        118.44        118.91         4.88 o                         
  -3   1  10        164.46        140.89         5.66 o                         
  -2   1  10         69.21         66.79         3.82 o                         
  -1   1  10         57.31         59.24         4.54 o                         
   0   1  10        234.21        281.04         6.79 o                         
   1   1  10         91.76         89.43         4.09 o                         
   2   1  10         97.16         98.16         4.55 o                         
   3   1  10         53.93         62.36         3.29 o                         
   4   1  10         33.59         35.35         2.75 o                         
  -5   2  10          5.69          4.33         1.69 o                         
  -4   2  10          6.45          4.31         2.43 o                         
  -3   2  10         55.19         53.14         4.39 o                         
  -2   2  10         25.65         28.03         2.34 o                         
  -1   2  10        223.61        241.39        12.56 o                         
   0   2  10          3.63          5.93         1.85 o                         
   1   2  10         16.99         20.20         2.55 o                         
   2   2  10         70.38         70.30         4.02 o                         
   3   2  10        111.70        120.14         4.30 o                         
   4   2  10          0.30         -0.72         1.82 o                         
  -5   3  10          0.86          2.19         1.49 o                         
  -4   3  10         27.70         20.09         2.98 o                         
  -3   3  10         29.99         24.76         3.59 o                         
  -2   3  10         47.17         38.82         4.63 o                         
  -1   3  10         18.31         23.99         3.02 o                         
   0   3  10         63.16         63.45         5.42 o                         
   1   3  10         57.34         54.90         4.68 o                         
   2   3  10         42.10         49.18         3.28 o                         
   3   3  10          8.37          8.10         2.56 o                         
   4   3  10          3.60          2.23         1.83 o                         
  -5   4  10          3.77          2.68         1.64 o                         
  -4   4  10         26.59         26.01         3.41 o                         
  -3   4  10         47.22         37.27         4.37 o                         
  -2   4  10         24.04         19.49         4.18 o                         
  -1   4  10          9.74          6.56         3.51 o                         
   0   4  10        181.61        175.31         5.66 o                         
   1   4  10         56.29         60.84         3.84 o                         
   2   4  10         14.31         13.13         3.00 o                         
   3   4  10         61.84         71.16         4.19 o                         
  -5   5  10          2.07          0.20         1.70 o                         
  -4   5  10         20.19         24.59         2.50 o                         
  -3   5  10         16.97         11.59         2.48 o                         
  -2   5  10        148.89        165.25         6.20 o                         
  -1   5  10          7.68          5.64         2.65 o                         
   0   5  10         16.41         19.24         3.45 o                         
   1   5  10          5.71          7.41         2.95 o                         
   2   5  10          7.25          6.16         2.27 o                         
   3   5  10          1.21          2.69         2.63 o                         
  -5   6  10          2.32          3.29         1.46 o                         
  -4   6  10          2.03          2.55         1.66 o                         
  -3   6  10          0.20         -0.73         1.64 o                         
  -2   6  10          2.61          0.81         2.14 o                         
  -1   6  10         80.40         71.11         4.41 o                         
   0   6  10         36.45         39.05         3.13 o                         
   1   6  10          8.34         10.03         2.57 o                         
   2   6  10          0.60          1.64         2.47 o                         
   3   6  10         17.31         21.95         3.76 o                         
  -4   7  10          1.18          2.65         1.88 o                         
  -3   7  10          4.07          3.32         2.09 o                         
  -2   7  10          1.73          2.32         1.87 o                         
  -1   7  10          1.15          3.44         2.00 o                         
   0   7  10         24.51         23.98         2.82 o                         
   1   7  10         51.43         52.04         3.89 o                         
   2   7  10          7.53          8.59         3.04 o                         
  -3   8  10          3.39          4.09         2.33 o                         
  -2   8  10          4.15          6.15         2.11 o                         
  -1   8  10          4.05          6.43         2.36 o                         
   0   8  10          1.69          0.52         2.31 o                         
   1   8  10          1.70          0.17         2.64 o                         
  -2  -8  11          1.62          1.63         1.90 o                         
  -1  -8  11          0.28         -2.03         2.03 o                         
   0  -8  11          2.58          4.50         2.98 o                         
   1  -8  11          0.36         -2.26         2.96 o                         
   2  -8  11          3.55          7.48         2.80 o                         
  -3  -7  11          0.13          0.16         2.74 o                         
  -2  -7  11          4.09          6.64         3.32 o                         
  -1  -7  11          9.34         10.61         2.33 o                         
   0  -7  11         10.53          9.04         2.82 o                         
   1  -7  11          2.82          5.71         3.42 o                         
   2  -7  11          5.29          6.06         3.00 o                         
   3  -7  11          5.01          5.43         2.74 o                         
  -3  -6  11         12.86         12.38         2.99 o                         
  -2  -6  11         26.83         27.48         4.00 o                         
  -1  -6  11         11.67         16.13         2.54 o                         
   0  -6  11         74.96         67.88         5.01 o                         
   1  -6  11          3.49          3.02         2.08 o                         
   2  -6  11          3.85          6.57         3.12 o                         
   3  -6  11          1.98          1.06         2.93 o                         
  -3  -5  11          4.37          5.79         2.22 o                         
  -2  -5  11          2.58          5.34         2.85 o                         
  -1  -5  11         11.73         14.55         3.42 o                         
   0  -5  11          1.23         -0.08         1.66 o                         
   1  -5  11          0.39         -0.49         2.21 o                         
   2  -5  11         10.10          8.90         2.63 o                         
   3  -5  11         13.56         15.37         3.31 o                         
  -2  -4  11         19.87         17.08         3.07 o                         
  -1  -4  11        171.23        141.75        12.88 o                         
   0  -4  11         15.01         13.56         2.90 o                         
   1  -4  11          1.50          2.03         1.97 o                         
   2  -4  11        115.74        125.28         5.39 o                         
   3  -4  11         25.62         32.55         3.70 o                         
   4  -4  11          4.54          4.46         1.71 o                         
  -2  -3  11        191.27        173.44         6.17 o                         
  -1  -3  11         53.54         48.48         3.45 o                         
   0  -3  11        114.14        114.92         8.74 o                         
   1  -3  11          4.15          7.35         2.63 o                         
   2  -3  11         13.84         17.62         3.61 o                         
   3  -3  11         15.11         20.40         3.18 o                         
   4  -3  11         24.74         27.36         2.68 o                         
  -2  -2  11          7.95         10.73         2.26 o                         
  -1  -2  11         95.30        100.63         5.48 o                         
   0  -2  11         26.83         35.55         3.31 o                         
   1  -2  11         13.94         14.63         2.81 o                         
   2  -2  11         15.25         13.77         2.25 o                         
   3  -2  11          0.20          0.40         2.05 o                         
   4  -2  11          7.61          5.50         2.06 o                         
  -2  -1  11        219.20        216.10        16.79 o                         
  -1  -1  11          0.07         -0.41         1.30 o                         
   0  -1  11         16.85         18.93         2.26 o                         
   1  -1  11         24.22         29.11         3.77 o                         
   2  -1  11         41.75         43.66         3.39 o                         
   3  -1  11         11.92         10.94         2.49 o                         
   4  -1  11         22.26         26.70         3.27 o                         
  -3   0  11         60.22         67.28         5.24 o                         
  -2   0  11         32.73         36.00         3.77 o                         
  -1   0  11        171.32        182.20         4.83 o                         
   0   0  11         28.76         28.18         2.42 o                         
   1   0  11          9.66         10.04         2.57 o                         
   2   0  11         84.29         99.82         4.16 o                         
   3   0  11         21.97         24.01         2.75 o                         
   4   0  11         12.99         13.01         2.18 o                         
  -5   1  11          6.06          8.46         2.43 o                         
  -4   1  11         14.43         10.69         1.73 o                         
  -3   1  11          7.28          8.43         2.66 o                         
  -2   1  11         97.61         81.88         4.57 o                         
  -1   1  11        234.55        251.63        15.26 o                         
   0   1  11        252.74        273.58         6.00 o                         
   1   1  11         13.26         12.79         2.14 o                         
   2   1  11         29.23         32.88         2.84 o                         
   3   1  11         16.56         20.22         2.96 o                         
   4   1  11          9.87          9.53         2.15 o                         
  -5   2  11          8.73          8.35         1.26 o                         
  -4   2  11         25.25         30.35         3.60 o                         
  -3   2  11         32.08         33.04         3.98 o                         
  -2   2  11          7.20          5.26         2.08 o                         
  -1   2  11        125.31        116.05         5.01 o                         
   0   2  11        102.71        103.68         4.13 o                         
   1   2  11         33.24         37.57         3.05 o                         
   2   2  11         99.75        105.43         4.27 o                         
   3   2  11         29.12         34.32         3.02 o                         
   4   2  11          8.32         14.25         2.48 o                         
  -5   3  11          1.98          4.24         2.04 o                         
  -4   3  11          8.50         13.00         3.02 o                         
  -3   3  11        177.93        176.29         8.14 o                         
  -2   3  11         50.36         40.85         4.96 o                         
  -1   3  11         37.92         40.53         4.57 o                         
   0   3  11         17.17         11.50         3.05 o                         
   1   3  11        131.09        139.27         6.63 o                         
   2   3  11         16.98         15.53         2.57 o                         
   3   3  11         14.71         11.12         2.73 o                         
  -5   4  11          5.72          5.94         2.16 o                         
  -4   4  11          3.72          2.90         2.76 o                         
  -3   4  11         56.63         53.79         5.27 o                         
  -2   4  11          2.17          1.39         3.46 o                         
  -1   4  11         75.11         75.93         7.08 o                         
   0   4  11         78.54         85.83         4.43 o                         
   1   4  11          3.97          6.34         2.72 o                         
   2   4  11         33.10         33.08         4.66 o                         
   3   4  11          1.13          3.45         3.02 o                         
  -5   5  11          0.43         -0.64         1.65 o                         
  -4   5  11          0.18         -0.07         1.61 o                         
  -3   5  11         17.01         15.39         2.59 o                         
  -2   5  11          2.30          2.26         2.53 o                         
  -1   5  11         11.54         12.85         2.78 o                         
   0   5  11         22.29         18.57         3.62 o                         
   1   5  11         69.52         68.48         5.78 o                         
   2   5  11          0.19          1.93         2.99 o                         
   3   5  11          3.01          3.21         2.83 o                         
  -4   6  11          3.70          5.00         1.87 o                         
  -3   6  11          5.93          3.69         2.47 o                         
  -2   6  11         12.80         12.43         3.10 o                         
  -1   6  11          8.19          8.68         3.12 o                         
   0   6  11          4.96          6.73         3.69 o                         
   1   6  11          3.77          5.90         2.59 o                         
   2   6  11          3.15          0.54         2.40 o                         
  -4   7  11          9.37         11.74         2.30 o                         
  -3   7  11          4.31          3.76         2.09 o                         
  -2   7  11          2.44         -0.44         2.26 o                         
  -1   7  11          4.01          4.42         2.10 o                         
   0   7  11          3.82          1.57         2.45 o                         
   1   7  11         28.27         31.38         4.04 o                         
  -2   8  11          0.01          2.55         2.00 o                         
  -1   8  11          4.79          6.22         2.48 o                         
   0   8  11         11.75         11.79         3.32 o                         
  -1  -8  12          1.88          2.35         2.36 o                         
   0  -8  12          0.46         -1.84         2.34 o                         
   1  -8  12          3.14          3.14         4.09 o                         
  -3  -7  12          2.18          6.21         2.88 o                         
  -2  -7  12          6.94          7.75         3.40 o                         
  -1  -7  12          6.77          2.40         2.29 o                         
   0  -7  12          8.51         13.06         4.31 o                         
   1  -7  12          7.97          6.89         2.94 o                         
   2  -7  12         25.06         35.94         4.25 o                         
  -3  -6  12          1.21          3.70         2.77 o                         
  -2  -6  12         17.37         15.82         3.68 o                         
  -1  -6  12          2.12          0.40         3.16 o                         
   0  -6  12         20.61         22.52         2.73 o                         
   1  -6  12          3.41          1.34         2.34 o                         
   2  -6  12         16.76         24.62         3.66 o                         
   3  -6  12          2.43          2.46         3.22 o                         
  -2  -5  12         40.56         30.19         4.07 o                         
  -1  -5  12         86.04         87.39         6.45 o                         
   0  -5  12          0.22         -0.02         2.50 o                         
   1  -5  12          0.70          1.76         2.14 o                         
   2  -5  12          7.35          9.68         3.03 o                         
   3  -5  12          0.20         -1.37         2.66 o                         
  -1  -4  12         99.17         93.25         4.66 o                         
   0  -4  12          3.55          3.49         2.64 o                         
   1  -4  12         22.18         23.40         5.73 o                         
   2  -4  12         16.28         16.36         4.68 o                         
   3  -4  12         17.64         20.36         3.69 o                         
  -3  -3  12         61.19         53.31         3.22 o                         
  -2  -3  12         94.40         82.65         4.77 o                         
  -1  -3  12         79.93         61.89         4.92 o                         
   0  -3  12          3.28          4.35         2.32 o                         
   1  -3  12         90.45         86.28         5.36 o                         
   2  -3  12         49.63         48.81         3.83 o                         
   3  -3  12          4.53          8.49         3.17 o                         
  -2  -2  12         68.93         68.13         3.72 o                         
  -1  -2  12        158.07        139.85         6.53 o                         
   0  -2  12         37.78         36.82         4.94 o                         
   1  -2  12        173.86        185.59         7.25 o                         
   2  -2  12         17.51         20.80         2.59 o                         
   3  -2  12          3.38          1.79         2.74 o                         
   4  -2  12          5.93          7.97         2.20 o                         
  -3  -1  12        127.64        141.70         5.21 o                         
  -2  -1  12         81.62         85.34         6.62 o                         
  -1  -1  12         49.84         46.76         2.82 o                         
   0  -1  12         64.24         75.21         4.31 o                         
   1  -1  12         94.15        102.44         5.44 o                         
   2  -1  12         13.57         13.95         2.72 o                         
   3  -1  12         32.22         41.38         3.53 o                         
   4  -1  12          0.59          2.85         2.69 o                         
  -3   0  12         41.89         37.87         5.04 o                         
  -2   0  12         20.21         16.50         2.21 o                         
  -1   0  12        100.84         97.35         3.44 o                         
   0   0  12        150.73        178.63         6.64 o                         
   1   0  12          7.44          6.20         2.03 o                         
   2   0  12         20.69         22.02         2.66 o                         
   3   0  12          6.37          5.95         2.36 o                         
   4   0  12         20.33         21.52         2.52 o                         
  -5   1  12          2.62          8.81         2.83 o                         
  -4   1  12          7.30          6.80         2.85 o                         
  -3   1  12         18.29         19.96         3.62 o                         
  -2   1  12        229.12        213.17         5.75 o                         
  -1   1  12        169.67        153.25        11.41 o                         
   0   1  12         27.16         27.88         2.36 o                         
   1   1  12          5.80          5.46         1.95 o                         
   2   1  12          8.01          8.13         2.19 o                         
   3   1  12         24.96         27.31         2.80 o                         
  -5   2  12          1.99          0.31         1.20 o                         
  -4   2  12          1.93          3.02         2.83 o                         
  -3   2  12         26.77         22.45         3.91 o                         
  -2   2  12        170.49        168.15        10.31 o                         
  -1   2  12         24.04         25.00         3.06 o                         
   0   2  12         21.30         23.15         2.66 o                         
   1   2  12         27.18         28.56         3.00 o                         
   2   2  12          7.73          9.02         2.06 o                         
   3   2  12          4.29          8.05         2.45 o                         
  -5   3  12         12.76         17.98         2.99 o                         
  -4   3  12          2.50          3.46         2.48 o                         
  -3   3  12         29.33         29.68         4.42 o                         
  -2   3  12          1.53          4.70         3.71 o                         
  -1   3  12         30.11         31.28         3.48 o                         
   0   3  12         72.32         76.26         4.86 o                         
   1   3  12         92.53         90.16         4.95 o                         
   2   3  12          9.89          9.63         2.33 o                         
   3   3  12         17.86         18.78         3.07 o                         
  -5   4  12          9.35         18.04         3.02 o                         
  -4   4  12          0.26         -0.22         2.70 o                         
  -3   4  12         21.56         23.67         4.47 o                         
  -2   4  12         62.76         53.10         5.92 o                         
  -1   4  12         60.01         68.06         7.22 o                         
   0   4  12          2.28          0.62         2.17 o                         
   1   4  12         13.45         13.28         3.16 o                         
   2   4  12          2.48          4.72         2.90 o                         
   3   4  12         14.38         19.11         3.80 o                         
  -4   5  12          1.51          2.31         2.10 o                         
  -3   5  12          1.78          2.05         2.34 o                         
  -2   5  12          9.87          4.70         2.40 o                         
  -1   5  12          5.79          5.37         4.89 o                         
   0   5  12          2.29         -0.54         3.08 o                         
   1   5  12         17.30         21.81         3.38 o                         
   2   5  12          0.19         -2.10         2.80 o                         
  -4   6  12          2.71          4.18         2.29 o                         
  -3   6  12          8.15          3.85         3.49 o                         
  -2   6  12          1.94          1.66         2.77 o                         
  -1   6  12          0.91          1.34         2.88 o                         
   0   6  12         20.20         20.99         4.01 o                         
   1   6  12          1.93          6.20         3.08 o                         
  -3   7  12          4.57          5.38         2.27 o                         
  -2   7  12          4.20          4.70         2.70 o                         
  -1   7  12          1.27          1.63         2.48 o                         
   0   7  12          0.29          2.62         3.65 o                         
   1   7  12          9.84         13.50         3.09 o                         
  -2  -7  13          2.02          2.50         3.14 o                         
  -1  -7  13          1.32          3.77         4.04 o                         
   0  -7  13          0.56         -1.15         2.30 o                         
   1  -7  13          1.45          3.45         2.72 o                         
  -3  -6  13          0.66          1.30         2.47 o                         
  -2  -6  13          2.18          3.40         3.10 o                         
  -1  -6  13         12.44         12.30         4.30 o                         
   0  -6  13         15.46         13.39         3.35 o                         
   1  -6  13         22.39         34.28         4.21 o                         
   2  -6  13          8.74          7.80         3.27 o                         
  -2  -5  13         19.60         19.09         4.06 o                         
  -1  -5  13          1.15          4.59         2.38 o                         
   0  -5  13          8.72          8.26         2.81 o                         
   1  -5  13         14.47         13.09         3.38 o                         
   2  -5  13          9.37         11.08         3.97 o                         
  -2  -4  13        101.77         94.74         5.61 o                         
  -1  -4  13         40.40         36.37         3.35 o                         
   0  -4  13         39.67         40.56         3.89 o                         
   1  -4  13         20.66         19.26         3.61 o                         
   2  -4  13          5.16          5.15         3.80 o                         
   3  -4  13          0.49         -2.71         3.01 o                         
  -3  -3  13         26.33         23.78         2.37 o                         
  -2  -3  13         57.93         56.85         4.14 o                         
  -1  -3  13        124.45         96.13         6.21 o                         
   0  -3  13          4.25          2.39         2.01 o                         
   1  -3  13          7.69          7.63         2.99 o                         
   2  -3  13          7.68          7.75         3.56 o                         
   3  -3  13         24.27         34.56         4.08 o                         
  -2  -2  13         82.54         79.80         4.02 o                         
  -1  -2  13        111.09         90.02         5.57 o                         
   0  -2  13         15.49         18.88         2.67 o                         
   1  -2  13         55.86         52.56         3.79 o                         
   2  -2  13         19.88         27.39         3.64 o                         
   3  -2  13          1.55          0.80         3.05 o                         
  -4  -1  13          1.97          2.41         1.29 o                         
  -3  -1  13         22.36         20.14         2.58 o                         
  -2  -1  13         79.97         87.32         4.25 o                         
  -1  -1  13          1.81          0.87         1.59 o                         
   0  -1  13        111.58        130.80         4.67 o                         
   1  -1  13        100.98         95.87         4.61 o                         
   2  -1  13          8.05          5.56         2.64 o                         
   3  -1  13          4.38          3.02         2.53 o                         
  -3   0  13          3.09          1.90         1.53 o                         
  -2   0  13         37.40         43.51         3.14 o                         
  -1   0  13        181.64        183.54         4.70 o                         
   0   0  13         14.75         16.65         2.26 o                         
   1   0  13          5.89          6.59         2.04 o                         
   2   0  13          4.09          3.01         2.22 o                         
   3   0  13          0.62          0.05         2.31 o                         
  -5   1  13          0.45          2.52         2.80 o                         
  -4   1  13          2.45         -1.54         1.60 o                         
  -3   1  13         50.80         41.82         3.48 o                         
  -2   1  13        276.06        285.96         7.22 o                         
  -1   1  13         49.81         44.75         3.14 o                         
   0   1  13         11.60         12.87         2.08 o                         
   1   1  13         38.36         45.46         3.85 o                         
   2   1  13         19.29         17.25         2.76 o                         
   3   1  13          9.01          9.96         2.44 o                         
  -5   2  13          6.20          5.05         1.53 o                         
  -4   2  13          1.52          0.55         1.82 o                         
  -3   2  13          0.22          0.11         2.76 o                         
  -2   2  13         42.37         41.76         3.73 o                         
  -1   2  13         66.45         68.13         4.39 o                         
   0   2  13          7.04          8.35         3.24 o                         
   1   2  13          3.87          5.34         2.42 o                         
   2   2  13          1.20          0.02         2.11 o                         
   3   2  13          2.62          4.71         2.54 o                         
  -4   3  13         14.21         16.11         3.51 o                         
  -3   3  13         40.54         40.44         4.97 o                         
  -2   3  13         20.04         15.85         3.82 o                         
  -1   3  13         62.75         73.68         4.84 o                         
   0   3  13         83.64         80.49         7.51 o                         
   1   3  13         51.05         57.11         5.08 o                         
   2   3  13          1.07         -0.21         2.28 o                         
  -4   4  13          0.23          2.14         3.19 o                         
  -3   4  13         10.47          5.05         3.74 o                         
  -2   4  13         11.82         11.04         4.20 o                         
  -1   4  13          0.89          1.78         4.42 o                         
   0   4  13         14.64         12.02         2.73 o                         
   1   4  13          4.93         -0.18         2.59 o                         
   2   4  13          0.10         -0.59         2.72 o                         
  -4   5  13          1.48         -0.29         3.52 o                         
  -3   5  13          2.65          2.71         3.95 o                         
  -2   5  13          1.44          0.57         2.41 o                         
  -1   5  13          3.65          2.77         4.48 o                         
   0   5  13         12.34         14.12         3.70 o                         
   1   5  13          3.98          2.55         2.96 o                         
   2   5  13          1.24          0.57         3.14 o                         
  -3   6  13         10.41         11.84         3.08 o                         
  -2   6  13          2.77          2.55         3.03 o                         
  -1   6  13          0.75         -3.10         3.10 o                         
   0   6  13         12.65         13.05         4.17 o                         
   1   6  13          1.89          1.14         4.41 o                         
  -2   7  13          4.21          2.02         2.55 o                         
  -1   7  13          2.20          1.73         3.07 o                         
  -2  -6  14         14.92         12.19         3.77 o                         
  -1  -6  14          8.05          9.69         3.00 o                         
   0  -6  14          2.91          2.15         3.20 o                         
   1  -6  14          1.24          4.51         3.72 o                         
  -2  -5  14          3.29          5.27         3.15 o                         
  -1  -5  14         10.97         14.29         6.62 o                         
   0  -5  14         58.94         68.02         5.21 o                         
   1  -5  14         14.32         15.79         4.04 o                         
   2  -5  14          6.25          7.79         4.30 o                         
  -3  -4  14         13.58         11.76         2.57 o                         
  -2  -4  14         17.16         15.47         3.34 o                         
  -1  -4  14         26.78         28.21         4.34 o                         
   0  -4  14          4.57          6.14         2.93 o                         
   1  -4  14          8.19         14.58         3.33 o                         
   2  -4  14         11.82         15.06         3.45 o                         
  -3  -3  14          1.23          1.96         1.51 o                         
  -2  -3  14          6.62          9.23         2.66 o                         
  -1  -3  14          2.28          4.33         2.97 o                         
   0  -3  14          4.96          4.28         3.52 o                         
   1  -3  14          4.58          7.17         3.18 o                         
   2  -3  14         12.65          6.53         3.43 o                         
  -4  -2  14          6.68          3.04         2.01 o                         
  -2  -2  14         66.67         67.81         3.91 o                         
  -1  -2  14         22.36         23.86         2.82 o                         
   0  -2  14         10.17          7.50         2.15 o                         
   1  -2  14         48.56         54.93         4.01 o                         
   2  -2  14          6.70          7.47         3.49 o                         
   3  -2  14          5.05          8.21         3.52 o                         
  -4  -1  14          5.25          7.79         1.49 o                         
  -3  -1  14          4.63          3.02         2.38 o                         
  -2  -1  14         23.74         25.63         1.89 o                         
  -1  -1  14          0.42         -0.41         1.49 o                         
   0  -1  14         29.43         32.05         2.97 o                         
   1  -1  14         16.08         19.48         2.98 o                         
   2  -1  14         12.46         19.51         3.24 o                         
   3  -1  14          6.41          7.48         2.93 o                         
  -3   0  14         26.31         19.87         2.13 o                         
  -2   0  14         10.38         16.07         2.38 o                         
  -1   0  14        122.64        125.06         4.17 o                         
   0   0  14         37.34         39.57         3.57 o                         
   1   0  14         76.72         78.69         4.42 o                         
   2   0  14          3.15          4.16         2.31 o                         
   3   0  14          0.38         -1.53         2.67 o                         
  -4   1  14          7.13         10.23         2.20 o                         
  -3   1  14          4.26          4.77         1.64 o                         
  -2   1  14          5.24          2.92         1.80 o                         
  -1   1  14         10.42          8.69         2.19 o                         
   0   1  14         44.61         42.11         2.82 o                         
   1   1  14         25.53         23.26         2.54 o                         
   2   1  14          9.81         11.69         2.71 o                         
  -4   2  14          0.43         -1.28         2.06 o                         
  -3   2  14         40.93         33.17         3.16 o                         
  -2   2  14         45.23         45.39         3.43 o                         
  -1   2  14         60.81         54.11         4.35 o                         
   0   2  14         81.43         82.04         5.43 o                         
   1   2  14          5.48          6.54         2.19 o                         
   2   2  14          5.82          3.83         2.36 o                         
  -4   3  14          9.88          7.06         3.36 o                         
  -3   3  14          6.74          4.45         3.75 o                         
  -2   3  14          2.01          4.44         3.81 o                         
  -1   3  14          4.51          6.17         3.06 o                         
   0   3  14          4.03          2.36         2.92 o                         
   1   3  14          1.93          3.58         3.18 o                         
   2   3  14          0.48          0.52         2.48 o                         
  -4   4  14         10.10         10.56         4.24 o                         
  -3   4  14         13.75         11.42         4.31 o                         
  -2   4  14          2.96          5.52         3.41 o                         
  -1   4  14          6.07         11.07         4.45 o                         
   0   4  14         13.61         16.47         3.11 o                         
   1   4  14          0.34          1.21         2.70 o                         
  -3   5  14          2.55          4.58         4.32 o                         
  -2   5  14          1.69          5.69         3.00 o                         
  -1   5  14          5.90          3.37         3.21 o                         
   0   5  14          2.83          3.86         3.57 o                         
   1   5  14          4.49          6.64         3.34 o                         
  -2   6  14          1.23          3.75         3.84 o                         
  -1   6  14          3.45          0.70         3.48 o                         
   0   6  14          6.37         12.36         4.98 o                         
  -2  -5  15          0.07          0.19         3.16 o                         
  -1  -5  15          6.33          5.81         3.61 o                         
   0  -5  15         11.23         17.41         3.71 o                         
   1  -5  15          8.82         15.52         3.94 o                         
  -3  -4  15          3.95          5.49         2.28 o                         
  -2  -4  15          3.40          2.82         2.82 o                         
  -1  -4  15         26.18         30.46         4.51 o                         
   0  -4  15          1.48          0.71         2.63 o                         
   1  -4  15          6.02          3.01         2.89 o                         
  -3  -3  15         10.56          9.60         1.56 o                         
  -2  -3  15         16.16         11.53         2.88 o                         
  -1  -3  15          5.80          6.00         2.88 o                         
   0  -3  15          3.85          1.93         2.53 o                         
   1  -3  15         20.85         24.05         4.24 o                         
   2  -3  15          7.22          6.70         3.77 o                         
  -4  -2  15          2.53          2.87         1.96 o                         
  -3  -2  15          3.78          0.56         2.68 o                         
  -2  -2  15          0.45          0.60         1.55 o                         
  -1  -2  15          8.85          6.45         2.35 o                         
   0  -2  15         11.42          8.43         2.42 o                         
   1  -2  15         10.07          8.27         2.58 o                         
   2  -2  15          4.81          8.15         3.75 o                         
  -4  -1  15          5.10          6.27         1.55 o                         
  -3  -1  15          6.41          4.84         2.45 o                         
  -2  -1  15          2.29          0.10         1.34 o                         
  -1  -1  15          4.90          7.45         1.76 o                         
   0  -1  15          9.52         13.93         3.06 o                         
   1  -1  15         10.88         13.48         2.66 o                         
   2  -1  15          0.74          0.24         2.53 o                         
  -3   0  15          4.97          4.93         1.84 o                         
  -2   0  15          6.54          5.05         2.26 o                         
  -1   0  15          0.59          0.78         1.80 o                         
   0   0  15          0.21         -1.16         1.96 o                         
   1   0  15          0.77         -0.23         2.26 o                         
   2   0  15          1.83          3.02         2.50 o                         
  -4   1  15          0.71          1.57         2.09 o                         
  -3   1  15         24.30         29.15         2.35 o                         
  -2   1  15          2.20          1.43         1.86 o                         
  -1   1  15         46.11         67.54         5.30 o                         
   0   1  15          2.34          2.05         2.19 o                         
   1   1  15         17.62         21.24         2.76 o                         
   2   1  15          6.70          6.10         2.51 o                         
  -4   2  15          3.04          1.44         2.45 o                         
  -3   2  15          2.54          2.87         2.50 o                         
  -2   2  15          1.50          1.23         1.83 o                         
  -1   2  15          8.61          9.03         2.51 o                         
   0   2  15         15.04         14.78         2.87 o                         
   1   2  15          6.87          9.29         2.59 o                         
   2   2  15          3.27          2.96         2.46 o                         
  -3   3  15          9.01          7.36         4.30 o                         
  -2   3  15          6.54          7.71         4.54 o                         
  -1   3  15          3.88          1.64         2.79 o                         
   0   3  15          1.95          1.38         2.76 o                         
   1   3  15          0.27          0.03         2.99 o                         
  -3   4  15          3.18          3.68         4.22 o                         
  -2   4  15          0.23          2.76         4.32 o                         
  -1   4  15          6.39          9.84         4.67 o                         
   0   4  15          9.54         12.50         3.12 o                         
  -2   5  15          0.91          2.37         3.07 o                         
  -1   5  15          8.48         12.69         4.02 o                         
  -2  -4  16         27.95         29.23         4.11 o                         
  -1  -4  16          0.81          2.17         3.61 o                         
   0  -4  16         10.01          6.45         4.14 o                         
  -2  -3  16          2.78          2.28         2.43 o                         
  -1  -3  16          4.15          8.53         2.83 o                         
   0  -3  16          0.98          2.52         2.80 o                         
   1  -3  16          1.57          0.59         2.84 o                         
  -3  -2  16          0.42          0.76         2.82 o                         
  -2  -2  16         15.76         17.04         2.15 o                         
  -1  -2  16          1.90          4.22         2.41 o                         
   0  -2  16          7.03          4.32         2.29 o                         
   1  -2  16          9.44          9.61         2.88 o                         
  -3  -1  16          2.91          1.70         2.52 o                         
  -2  -1  16          5.74          5.59         1.50 o                         
  -1  -1  16          2.77          2.86         1.92 o                         
   0  -1  16          1.54         -2.19         2.33 o                         
   1  -1  16          0.93          2.04         2.67 o                         
  -3   0  16          8.45         11.40         2.19 o                         
  -2   0  16          5.31          3.88         2.22 o                         
  -1   0  16          5.77          6.41         2.05 o                         
   0   0  16         41.37         57.25         3.48 o                         
   1   0  16          1.83          3.56         2.31 o                         
  -3   1  16          0.95          0.22         1.65 o                         
  -2   1  16          6.16          5.81         1.98 o                         
  -1   1  16          3.09          2.53         2.33 o                         
   0   1  16          6.97          9.19         2.28 o                         
   1   1  16         11.44         13.97         2.71 o                         
  -3   2  16          2.96          6.41         2.86 o                         
  -2   2  16          2.32          3.26         2.02 o                         
  -1   2  16         14.59         13.14         2.86 o                         
   0   2  16          9.22         12.19         2.98 o                         
   1   2  16          3.48          5.02         2.61 o                         
  -2   3  16          9.22         13.45         5.17 o                         
  -1   3  16          0.12          1.34         4.64 o                         
   0   3  16          1.20         -0.65         3.50 o                         
  -1   4  16          0.31          0.07         4.94 o                         
  -1  -2  17          6.42          7.08         2.63 o                         
   0  -2  17          6.26          3.21         2.33 o                         
  -2  -1  17         11.26          9.89         2.81 o                         
  -1  -1  17         18.36         21.90         2.61 o                         
   0  -1  17          0.91          2.00         2.29 o                         
  -2   0  17          1.97          2.92         2.53 o                         
  -1   0  17          4.33          3.89         2.15 o                         
   0   0  17         13.88         24.33         2.93 o                         
  -2   1  17         10.38         13.35         2.67 o                         
  -1   1  17         12.41         16.83         3.00 o                         
                                                                                
