# Supplementary material for: Ethyl (3S)-3-[(3aR,5R,6S,6aR)-6-hy­droxy-2,2-di­methyl­tetra­hydro­furo[4,5-d][1,3]dioxol-5-yl]-3-{(3S)-3-[(3aR,5R,6S,6aR)-6-hy­droxy-2,2-di­methyl­tetra­hydro­furo[4,5-d][1,3]dioxol-5-yl]-5-oxoisoxazolidin-2-yl}propano­ate chloro­form monosolvate
Source: IUCrdata. 2020 Jun 16;5(Pt 6):x200788. doi: 10.1107/S2414314620007889 (PMC9462232; doi:10.1107/S2414314620007889)
Supplement: Supplementary file 3 [file x-05-x200788-Isup3.cml]

<?xml version="1.0" encoding="UTF-8"?>
<cml convention="cmlDict:cmllite" xmlns="http://www.xml-cml.org/schema" xmlns:cmlDict="http://www.xml-cml.org/dictionary/cml/" xmlns:nameDict="http://www.xml-cml.org/dictionary/cml/name/">
  <molecule id="m1">
    <name dictRef="nameDict:unknown">Ethyl (3S)-3-[(3aR,5R,6S,6aR)-6-hydroxy-2,2-dimethyltetrahydrofuro[4,5-d][1,3]dioxol-5-yl]-3-{(3S)-3-[(3aR,5R,6S,6aR)-6-hydroxy-2,2-dimethyltetrahydrofuro[4,5-d][1,3]dioxol-5-yl]-5-oxoisoxazolidin-2-yl}propanoate chloroform </name>
    <atomArray>
      <atom id="a1" elementType="C">
        <label value="1" dictRef="cmlDict:locant"/>
      </atom>
      <atom id="a2" elementType="C">
        <label value="2" dictRef="cmlDict:locant"/>
      </atom>
      <atom id="a61" elementType="H"/>
      <atom id="a62" elementType="H"/>
      <atom id="a63" elementType="H"/>
      <atom id="a64" elementType="H"/>
      <atom id="a65" elementType="H"/>
      <atom id="a3" elementType="O">
        <label value="O" dictRef="cmlDict:locant"/>
      </atom>
      <atom id="a66" elementType="H"/>
      <atom id="a4" elementType="C">
        <label value="1" dictRef="cmlDict:locant"/>
        <label value="C" dictRef="cmlDict:locant"/>
      </atom>
      <atom id="a67" elementType="H"/>
      <atom id="a68" elementType="H"/>
      <atom id="a69" elementType="H"/>
      <atom id="a15" elementType="O">
        <label value="O" dictRef="cmlDict:locant"/>
      </atom>
      <atom id="a70" elementType="H"/>
      <atom id="a16" elementType="C">
        <label value="1" dictRef="cmlDict:locant"/>
        <label value="C" dictRef="cmlDict:locant"/>
      </atom>
      <atom id="a71" elementType="H"/>
      <atom id="a72" elementType="H"/>
      <atom id="a73" elementType="H"/>
      <atom id="a27" elementType="O" hydrogenCount="0">
        <label value="O" dictRef="cmlDict:locant"/>
      </atom>
      <atom id="a28" elementType="O" hydrogenCount="0">
        <label value="1" dictRef="cmlDict:locant"/>
        <label value="O" dictRef="cmlDict:locant"/>
      </atom>
      <atom id="a29" elementType="N" hydrogenCount="0">
        <label value="2" dictRef="cmlDict:locant"/>
        <label value="N" dictRef="cmlDict:locant"/>
      </atom>
      <atom id="a30" elementType="C">
        <atomParity atomRefs4="a29 a74 a31 a52">1</atomParity>
        <label value="3" dictRef="cmlDict:locant"/>
      </atom>
      <atom id="a31" elementType="C">
        <label value="4" dictRef="cmlDict:locant"/>
      </atom>
      <atom id="a32" elementType="C" hydrogenCount="0">
        <label value="5" dictRef="cmlDict:locant"/>
      </atom>
      <atom id="a74" elementType="H"/>
      <atom id="a75" elementType="H"/>
      <atom id="a76" elementType="H"/>
      <atom id="a33" elementType="C" hydrogenCount="0">
        <label value="1" dictRef="cmlDict:locant"/>
      </atom>
      <atom id="a34" elementType="C">
        <label value="2" dictRef="cmlDict:locant"/>
      </atom>
      <atom id="a35" elementType="C">
        <atomParity atomRefs4="a29 a79 a34 a44">1</atomParity>
        <label value="3" dictRef="cmlDict:locant"/>
      </atom>
      <atom id="a37" elementType="O" hydrogenCount="0">
        <label value="O'" dictRef="cmlDict:locant"/>
      </atom>
      <atom id="a38" elementType="O" hydrogenCount="0">
        <label value="O" dictRef="cmlDict:locant"/>
      </atom>
      <atom id="a77" elementType="H"/>
      <atom id="a78" elementType="H"/>
      <atom id="a79" elementType="H"/>
      <atom id="a39" elementType="O" hydrogenCount="0">
        <label value="1" dictRef="cmlDict:locant"/>
        <label value="O" dictRef="cmlDict:locant"/>
      </atom>
      <atom id="a40" elementType="C" hydrogenCount="0">
        <label value="2" dictRef="cmlDict:locant"/>
      </atom>
      <atom id="a41" elementType="O" hydrogenCount="0">
        <label value="3" dictRef="cmlDict:locant"/>
        <label value="O'" dictRef="cmlDict:locant"/>
      </atom>
      <atom id="a42" elementType="C">
        <atomParity atomRefs4="a41 a80 a46 a43">-1</atomParity>
        <label value="3a" dictRef="cmlDict:locant"/>
      </atom>
      <atom id="a43" elementType="O" hydrogenCount="0">
        <label value="4" dictRef="cmlDict:locant"/>
        <label value="O''" dictRef="cmlDict:locant"/>
      </atom>
      <atom id="a44" elementType="C">
        <atomParity atomRefs4="a43 a81 a35 a45">-1</atomParity>
        <label value="5" dictRef="cmlDict:locant"/>
      </atom>
      <atom id="a45" elementType="C">
        <atomParity atomRefs4="a3 a82 a44 a46">1</atomParity>
        <label value="6" dictRef="cmlDict:locant"/>
      </atom>
      <atom id="a46" elementType="C">
        <atomParity atomRefs4="a39 a83 a45 a42">-1</atomParity>
        <label value="6a" dictRef="cmlDict:locant"/>
      </atom>
      <atom id="a80" elementType="H"/>
      <atom id="a81" elementType="H"/>
      <atom id="a82" elementType="H"/>
      <atom id="a83" elementType="H"/>
      <atom id="a47" elementType="O" hydrogenCount="0">
        <label value="1" dictRef="cmlDict:locant"/>
        <label value="O" dictRef="cmlDict:locant"/>
      </atom>
      <atom id="a48" elementType="C" hydrogenCount="0">
        <label value="2" dictRef="cmlDict:locant"/>
      </atom>
      <atom id="a49" elementType="O" hydrogenCount="0">
        <label value="3" dictRef="cmlDict:locant"/>
        <label value="O'" dictRef="cmlDict:locant"/>
      </atom>
      <atom id="a50" elementType="C">
        <atomParity atomRefs4="a49 a84 a54 a51">-1</atomParity>
        <label value="3a" dictRef="cmlDict:locant"/>
      </atom>
      <atom id="a51" elementType="O" hydrogenCount="0">
        <label value="4" dictRef="cmlDict:locant"/>
        <label value="O''" dictRef="cmlDict:locant"/>
      </atom>
      <atom id="a52" elementType="C">
        <atomParity atomRefs4="a51 a85 a30 a53">-1</atomParity>
        <label value="5" dictRef="cmlDict:locant"/>
      </atom>
      <atom id="a53" elementType="C">
        <atomParity atomRefs4="a15 a86 a52 a54">1</atomParity>
        <label value="6" dictRef="cmlDict:locant"/>
      </atom>
      <atom id="a54" elementType="C">
        <atomParity atomRefs4="a47 a87 a53 a50">-1</atomParity>
        <label value="6a" dictRef="cmlDict:locant"/>
      </atom>
      <atom id="a84" elementType="H"/>
      <atom id="a85" elementType="H"/>
      <atom id="a86" elementType="H"/>
      <atom id="a87" elementType="H"/>
      <atom id="a55" elementType="C">
        <label value="C" dictRef="cmlDict:locant"/>
      </atom>
      <atom id="a56" elementType="Cl" hydrogenCount="0">
        <label value="Cl" dictRef="cmlDict:locant"/>
      </atom>
      <atom id="a57" elementType="Cl" hydrogenCount="0">
        <label value="Cl'" dictRef="cmlDict:locant"/>
      </atom>
      <atom id="a58" elementType="Cl" hydrogenCount="0">
        <label value="Cl''" dictRef="cmlDict:locant"/>
      </atom>
      <atom id="a88" elementType="H"/>
      <atom id="a59" elementType="C">
        <label value="1'" dictRef="cmlDict:locant"/>
        <label value="C'" dictRef="cmlDict:locant"/>
      </atom>
      <atom id="a89" elementType="H"/>
      <atom id="a90" elementType="H"/>
      <atom id="a91" elementType="H"/>
      <atom id="a60" elementType="C">
        <label value="1'" dictRef="cmlDict:locant"/>
        <label value="C'" dictRef="cmlDict:locant"/>
      </atom>
      <atom id="a92" elementType="H"/>
      <atom id="a93" elementType="H"/>
      <atom id="a94" elementType="H"/>
    </atomArray>
    <bondArray>
      <bond id="a1_a2" atomRefs2="a1 a2" order="S"/>
      <bond id="a1_a61" atomRefs2="a1 a61" order="S"/>
      <bond id="a1_a62" atomRefs2="a1 a62" order="S"/>
      <bond id="a2_a63" atomRefs2="a2 a63" order="S"/>
      <bond id="a2_a64" atomRefs2="a2 a64" order="S"/>
      <bond id="a2_a65" atomRefs2="a2 a65" order="S"/>
      <bond id="a3_a66" atomRefs2="a3 a66" order="S"/>
      <bond id="a4_a67" atomRefs2="a4 a67" order="S"/>
      <bond id="a4_a68" atomRefs2="a4 a68" order="S"/>
      <bond id="a4_a69" atomRefs2="a4 a69" order="S"/>
      <bond id="a15_a70" atomRefs2="a15 a70" order="S"/>
      <bond id="a16_a71" atomRefs2="a16 a71" order="S"/>
      <bond id="a16_a72" atomRefs2="a16 a72" order="S"/>
      <bond id="a16_a73" atomRefs2="a16 a73" order="S"/>
      <bond id="a28_a29" atomRefs2="a28 a29" order="S"/>
      <bond id="a29_a30" atomRefs2="a29 a30" order="S"/>
      <bond id="a30_a31" atomRefs2="a30 a31" order="S"/>
      <bond id="a31_a32" atomRefs2="a31 a32" order="S"/>
      <bond id="a28_a32" atomRefs2="a28 a32" order="S"/>
      <bond id="a30_a74" atomRefs2="a30 a74" order="S"/>
      <bond id="a31_a75" atomRefs2="a31 a75" order="S"/>
      <bond id="a31_a76" atomRefs2="a31 a76" order="S"/>
      <bond id="a27_a32" atomRefs2="a27 a32" order="D"/>
      <bond id="a33_a34" atomRefs2="a33 a34" order="S"/>
      <bond id="a34_a35" atomRefs2="a34 a35" order="S"/>
      <bond id="a33_a37" atomRefs2="a33 a37" order="D"/>
      <bond id="a33_a38" atomRefs2="a33 a38" order="S"/>
      <bond id="a34_a77" atomRefs2="a34 a77" order="S"/>
      <bond id="a34_a78" atomRefs2="a34 a78" order="S"/>
      <bond id="a35_a79" atomRefs2="a35 a79" order="S"/>
      <bond id="a29_a35" atomRefs2="a29 a35" order="S"/>
      <bond id="a38_a1" atomRefs2="a38 a1" order="S"/>
      <bond id="a41_a40" atomRefs2="a41 a40" order="S"/>
      <bond id="a40_a39" atomRefs2="a40 a39" order="S"/>
      <bond id="a39_a46" atomRefs2="a39 a46" order="S"/>
      <bond id="a46_a42" atomRefs2="a46 a42" order="S"/>
      <bond id="a41_a42" atomRefs2="a41 a42" order="S"/>
      <bond id="a43_a44" atomRefs2="a43 a44" order="S"/>
      <bond id="a44_a45" atomRefs2="a44 a45" order="S"/>
      <bond id="a45_a46" atomRefs2="a45 a46" order="S"/>
      <bond id="a43_a42" atomRefs2="a43 a42" order="S"/>
      <bond id="a42_a80" atomRefs2="a42 a80" order="S"/>
      <bond id="a44_a81" atomRefs2="a44 a81" order="S"/>
      <bond id="a45_a82" atomRefs2="a45 a82" order="S"/>
      <bond id="a46_a83" atomRefs2="a46 a83" order="S"/>
      <bond id="a4_a40" atomRefs2="a4 a40" order="S"/>
      <bond id="a3_a45" atomRefs2="a3 a45" order="S"/>
      <bond id="a44_a35" atomRefs2="a44 a35" order="S"/>
      <bond id="a49_a48" atomRefs2="a49 a48" order="S"/>
      <bond id="a48_a47" atomRefs2="a48 a47" order="S"/>
      <bond id="a47_a54" atomRefs2="a47 a54" order="S"/>
      <bond id="a54_a50" atomRefs2="a54 a50" order="S"/>
      <bond id="a49_a50" atomRefs2="a49 a50" order="S"/>
      <bond id="a51_a52" atomRefs2="a51 a52" order="S"/>
      <bond id="a52_a53" atomRefs2="a52 a53" order="S"/>
      <bond id="a53_a54" atomRefs2="a53 a54" order="S"/>
      <bond id="a51_a50" atomRefs2="a51 a50" order="S"/>
      <bond id="a50_a84" atomRefs2="a50 a84" order="S"/>
      <bond id="a52_a85" atomRefs2="a52 a85" order="S"/>
      <bond id="a53_a86" atomRefs2="a53 a86" order="S"/>
      <bond id="a54_a87" atomRefs2="a54 a87" order="S"/>
      <bond id="a16_a48" atomRefs2="a16 a48" order="S"/>
      <bond id="a15_a53" atomRefs2="a15 a53" order="S"/>
      <bond id="a52_a30" atomRefs2="a52 a30" order="S"/>
      <bond id="a55_a56" atomRefs2="a55 a56" order="S"/>
      <bond id="a55_a57" atomRefs2="a55 a57" order="S"/>
      <bond id="a55_a58" atomRefs2="a55 a58" order="S"/>
      <bond id="a55_a88" atomRefs2="a55 a88" order="S"/>
      <bond id="a59_a89" atomRefs2="a59 a89" order="S"/>
      <bond id="a59_a90" atomRefs2="a59 a90" order="S"/>
      <bond id="a59_a91" atomRefs2="a59 a91" order="S"/>
      <bond id="a59_a48" atomRefs2="a59 a48" order="S"/>
      <bond id="a60_a92" atomRefs2="a60 a92" order="S"/>
      <bond id="a60_a93" atomRefs2="a60 a93" order="S"/>
      <bond id="a60_a94" atomRefs2="a60 a94" order="S"/>
      <bond id="a60_a40" atomRefs2="a60 a40" order="S"/>
    </bondArray>
  </molecule>
</cml>
